# Supplementary material for: A multiscale view of the Phanerozoic fossil record reveals the three major biotic transitions
Source: Commun Biol. 2021 Mar 8;4:309. doi: 10.1038/s42003-021-01805-y (PMC7977041; doi:10.1038/s42003-021-01805-y)
Supplement: Supplementary file 5 — Supplementary Data 2 [file 42003_2021_1805_MOESM5_ESM.txt]

*Vertices 23203
1 "Fortunian-H343"
2 "Fortunian-H380"
3 "Fortunian-H469"
4 "Stage 2-H83"
5 "Stage 2-H117"
6 "Stage 2-H153"
7 "Stage 2-H154"
8 "Stage 2-H267"
9 "Stage 2-H344"
10 "Stage 2-H345"
11 "Stage 2-H376"
12 "Stage 2-H381"
13 "Stage 2-H382"
14 "Stage 2-H391"
15 "Stage 2-H418"
16 "Stage 2-H420"
17 "Stage 2-H448"
18 "Stage 2-H453"
19 "Stage 2-H484"
20 "Stage 3-H90"
21 "Stage 3-H91"
22 "Stage 3-H92"
23 "Stage 3-H119"
24 "Stage 3-H129"
25 "Stage 3-H154"
26 "Stage 3-H168"
27 "Stage 3-H172"
28 "Stage 3-H173"
29 "Stage 3-H190"
30 "Stage 3-H191"
31 "Stage 3-H205"
32 "Stage 3-H221"
33 "Stage 3-H269"
34 "Stage 3-H286"
35 "Stage 3-H287"
36 "Stage 3-H304"
37 "Stage 3-H305"
38 "Stage 3-H306"
39 "Stage 3-H331"
40 "Stage 3-H341"
41 "Stage 3-H342"
42 "Stage 3-H346"
43 "Stage 3-H354"
44 "Stage 3-H355"
45 "Stage 3-H359"
46 "Stage 3-H364"
47 "Stage 3-H382"
48 "Stage 3-H383"
49 "Stage 3-H384"
50 "Stage 3-H385"
51 "Stage 3-H392"
52 "Stage 3-H396"
53 "Stage 3-H397"
54 "Stage 3-H400"
55 "Stage 3-H401"
56 "Stage 3-H413"
57 "Stage 3-H414"
58 "Stage 3-H415"
59 "Stage 3-H419"
60 "Stage 3-H420"
61 "Stage 3-H421"
62 "Stage 3-H422"
63 "Stage 3-H425"
64 "Stage 3-H432"
65 "Stage 3-H433"
66 "Stage 3-H436"
67 "Stage 3-H437"
68 "Stage 3-H451"
69 "Stage 3-H454"
70 "Stage 3-H457"
71 "Stage 3-H458"
72 "Stage 3-H485"
73 "Stage 3-H491"
74 "Stage 3-H508"
75 "Stage 3-H509"
76 "Stage 3-H522"
77 "Stage 3-H523"
78 "Stage 3-H524"
79 "Stage 3-H546"
80 "Stage 3-H547"
81 "Stage 3-H560"
82 "Stage 3-H561"
83 "Stage 3-H562"
84 "Stage 3-H600"
85 "Stage 4-H53"
86 "Stage 4-H89"
87 "Stage 4-H90"
88 "Stage 4-H168"
89 "Stage 4-H191"
90 "Stage 4-H285"
91 "Stage 4-H343"
92 "Stage 4-H355"
93 "Stage 4-H359"
94 "Stage 4-H360"
95 "Stage 4-H385"
96 "Stage 4-H397"
97 "Stage 4-H413"
98 "Stage 4-H414"
99 "Stage 4-H420"
100 "Stage 4-H452"
101 "Stage 4-H473"
102 "Stage 4-H509"
103 "Stage 4-H510"
104 "Stage 4-H523"
105 "Stage 4-H524"
106 "Stage 4-H547"
107 "Stage 4-H548"
108 "Stage 4-H560"
109 "Stage 4-H561"
110 "Stage 4-H562"
111 "Stage 4-H598"
112 "Stage 5-H130"
113 "Stage 5-H402"
114 "Stage 5-H437"
115 "Stage 5-H438"
116 "Drumian-H173"
117 "Drumian-H210"
118 "Drumian-H318"
119 "Drumian-H319"
120 "Drumian-H323"
121 "Drumian-H355"
122 "Drumian-H360"
123 "Drumian-H385"
124 "Drumian-H386"
125 "Drumian-H402"
126 "Drumian-H403"
127 "Drumian-H421"
128 "Drumian-H458"
129 "Drumian-H509"
130 "Drumian-H510"
131 "Guzhangian-H92"
132 "Guzhangian-H136"
133 "Guzhangian-H174"
134 "Guzhangian-H260"
135 "Guzhangian-H307"
136 "Guzhangian-H323"
137 "Guzhangian-H324"
138 "Guzhangian-H330"
139 "Guzhangian-H360"
140 "Guzhangian-H384"
141 "Guzhangian-H385"
142 "Guzhangian-H437"
143 "Guzhangian-H439"
144 "Guzhangian-H452"
145 "Guzhangian-H473"
146 "Guzhangian-H509"
147 "Guzhangian-H510"
148 "Guzhangian-H524"
149 "Paibian-H347"
150 "Jiangshanian-H401"
151 "Jiangshanian-H403"
152 "Jiangshanian-H437"
153 "Jiangshanian-H438"
154 "Tremadocian-H46"
155 "Tremadocian-H52"
156 "Tremadocian-H54"
157 "Tremadocian-H93"
158 "Tremadocian-H94"
159 "Tremadocian-H95"
160 "Tremadocian-H175"
161 "Tremadocian-H191"
162 "Tremadocian-H194"
163 "Tremadocian-H198"
164 "Tremadocian-H212"
165 "Tremadocian-H225"
166 "Tremadocian-H228"
167 "Tremadocian-H261"
168 "Tremadocian-H262"
169 "Tremadocian-H282"
170 "Tremadocian-H308"
171 "Tremadocian-H319"
172 "Tremadocian-H324"
173 "Tremadocian-H360"
174 "Tremadocian-H361"
175 "Tremadocian-H386"
176 "Tremadocian-H387"
177 "Tremadocian-H398"
178 "Tremadocian-H403"
179 "Tremadocian-H415"
180 "Tremadocian-H416"
181 "Tremadocian-H417"
182 "Tremadocian-H418"
183 "Tremadocian-H422"
184 "Tremadocian-H437"
185 "Tremadocian-H438"
186 "Tremadocian-H439"
187 "Tremadocian-H450"
188 "Tremadocian-H451"
189 "Tremadocian-H452"
190 "Tremadocian-H457"
191 "Tremadocian-H473"
192 "Tremadocian-H487"
193 "Tremadocian-H488"
194 "Tremadocian-H489"
195 "Tremadocian-H493"
196 "Tremadocian-H509"
197 "Tremadocian-H510"
198 "Tremadocian-H525"
199 "Tremadocian-H526"
200 "Tremadocian-H527"
201 "Tremadocian-H565"
202 "Tremadocian-H567"
203 "Tremadocian-H600"
204 "Tremadocian-H602"
205 "Floian-H45"
206 "Floian-H52"
207 "Floian-H53"
208 "Floian-H54"
209 "Floian-H55"
210 "Floian-H82"
211 "Floian-H83"
212 "Floian-H94"
213 "Floian-H95"
214 "Floian-H194"
215 "Floian-H198"
216 "Floian-H212"
217 "Floian-H225"
218 "Floian-H236"
219 "Floian-H260"
220 "Floian-H261"
221 "Floian-H262"
222 "Floian-H271"
223 "Floian-H282"
224 "Floian-H298"
225 "Floian-H308"
226 "Floian-H309"
227 "Floian-H320"
228 "Floian-H322"
229 "Floian-H324"
230 "Floian-H327"
231 "Floian-H360"
232 "Floian-H361"
233 "Floian-H378"
234 "Floian-H379"
235 "Floian-H380"
236 "Floian-H381"
237 "Floian-H382"
238 "Floian-H390"
239 "Floian-H398"
240 "Floian-H400"
241 "Floian-H414"
242 "Floian-H415"
243 "Floian-H416"
244 "Floian-H418"
245 "Floian-H419"
246 "Floian-H422"
247 "Floian-H435"
248 "Floian-H437"
249 "Floian-H439"
250 "Floian-H451"
251 "Floian-H452"
252 "Floian-H456"
253 "Floian-H472"
254 "Floian-H487"
255 "Floian-H488"
256 "Floian-H489"
257 "Floian-H493"
258 "Floian-H509"
259 "Floian-H510"
260 "Floian-H511"
261 "Floian-H527"
262 "Floian-H546"
263 "Floian-H547"
264 "Floian-H548"
265 "Floian-H549"
266 "Dapingian-H235"
267 "Dapingian-H236"
268 "Dapingian-H260"
269 "Dapingian-H270"
270 "Dapingian-H271"
271 "Dapingian-H272"
272 "Dapingian-H308"
273 "Dapingian-H323"
274 "Dapingian-H360"
275 "Dapingian-H380"
276 "Dapingian-H381"
277 "Dapingian-H419"
278 "Dapingian-H424"
279 "Dapingian-H451"
280 "Dapingian-H487"
281 "Dapingian-H488"
282 "Dapingian-H489"
283 "Dapingian-H527"
284 "Dapingian-H565"
285 "Darriwilian-H10"
286 "Darriwilian-H44"
287 "Darriwilian-H45"
288 "Darriwilian-H46"
289 "Darriwilian-H47"
290 "Darriwilian-H51"
291 "Darriwilian-H52"
292 "Darriwilian-H53"
293 "Darriwilian-H54"
294 "Darriwilian-H55"
295 "Darriwilian-H56"
296 "Darriwilian-H91"
297 "Darriwilian-H92"
298 "Darriwilian-H93"
299 "Darriwilian-H94"
300 "Darriwilian-H131"
301 "Darriwilian-H138"
302 "Darriwilian-H176"
303 "Darriwilian-H194"
304 "Darriwilian-H195"
305 "Darriwilian-H211"
306 "Darriwilian-H223"
307 "Darriwilian-H224"
308 "Darriwilian-H225"
309 "Darriwilian-H260"
310 "Darriwilian-H270"
311 "Darriwilian-H271"
312 "Darriwilian-H272"
313 "Darriwilian-H273"
314 "Darriwilian-H295"
315 "Darriwilian-H308"
316 "Darriwilian-H309"
317 "Darriwilian-H319"
318 "Darriwilian-H326"
319 "Darriwilian-H333"
320 "Darriwilian-H339"
321 "Darriwilian-H340"
322 "Darriwilian-H341"
323 "Darriwilian-H342"
324 "Darriwilian-H343"
325 "Darriwilian-H347"
326 "Darriwilian-H355"
327 "Darriwilian-H358"
328 "Darriwilian-H359"
329 "Darriwilian-H360"
330 "Darriwilian-H377"
331 "Darriwilian-H378"
332 "Darriwilian-H379"
333 "Darriwilian-H380"
334 "Darriwilian-H381"
335 "Darriwilian-H386"
336 "Darriwilian-H397"
337 "Darriwilian-H413"
338 "Darriwilian-H422"
339 "Darriwilian-H423"
340 "Darriwilian-H424"
341 "Darriwilian-H426"
342 "Darriwilian-H434"
343 "Darriwilian-H436"
344 "Darriwilian-H437"
345 "Darriwilian-H438"
346 "Darriwilian-H439"
347 "Darriwilian-H450"
348 "Darriwilian-H451"
349 "Darriwilian-H452"
350 "Darriwilian-H456"
351 "Darriwilian-H459"
352 "Darriwilian-H460"
353 "Darriwilian-H461"
354 "Darriwilian-H472"
355 "Darriwilian-H474"
356 "Darriwilian-H475"
357 "Darriwilian-H476"
358 "Darriwilian-H487"
359 "Darriwilian-H490"
360 "Darriwilian-H493"
361 "Darriwilian-H508"
362 "Darriwilian-H509"
363 "Darriwilian-H525"
364 "Darriwilian-H526"
365 "Darriwilian-H527"
366 "Darriwilian-H529"
367 "Darriwilian-H545"
368 "Darriwilian-H546"
369 "Darriwilian-H547"
370 "Darriwilian-H548"
371 "Darriwilian-H563"
372 "Darriwilian-H566"
373 "Sandbian-H16"
374 "Sandbian-H56"
375 "Sandbian-H131"
376 "Sandbian-H189"
377 "Sandbian-H195"
378 "Sandbian-H196"
379 "Sandbian-H224"
380 "Sandbian-H235"
381 "Sandbian-H248"
382 "Sandbian-H271"
383 "Sandbian-H272"
384 "Sandbian-H295"
385 "Sandbian-H303"
386 "Sandbian-H304"
387 "Sandbian-H308"
388 "Sandbian-H340"
389 "Sandbian-H341"
390 "Sandbian-H343"
391 "Sandbian-H347"
392 "Sandbian-H354"
393 "Sandbian-H355"
394 "Sandbian-H359"
395 "Sandbian-H376"
396 "Sandbian-H395"
397 "Sandbian-H396"
398 "Sandbian-H397"
399 "Sandbian-H413"
400 "Sandbian-H433"
401 "Sandbian-H438"
402 "Sandbian-H459"
403 "Sandbian-H460"
404 "Sandbian-H475"
405 "Sandbian-H526"
406 "Sandbian-H545"
407 "Sandbian-H546"
408 "Sandbian-H547"
409 "Sandbian-H583"
410 "Katian-H55"
411 "Katian-H56"
412 "Katian-H79"
413 "Katian-H92"
414 "Katian-H93"
415 "Katian-H94"
416 "Katian-H97"
417 "Katian-H98"
418 "Katian-H129"
419 "Katian-H131"
420 "Katian-H168"
421 "Katian-H170"
422 "Katian-H195"
423 "Katian-H196"
424 "Katian-H221"
425 "Katian-H233"
426 "Katian-H234"
427 "Katian-H258"
428 "Katian-H259"
429 "Katian-H266"
430 "Katian-H271"
431 "Katian-H272"
432 "Katian-H284"
433 "Katian-H302"
434 "Katian-H303"
435 "Katian-H304"
436 "Katian-H305"
437 "Katian-H306"
438 "Katian-H308"
439 "Katian-H309"
440 "Katian-H310"
441 "Katian-H324"
442 "Katian-H338"
443 "Katian-H339"
444 "Katian-H340"
445 "Katian-H341"
446 "Katian-H342"
447 "Katian-H343"
448 "Katian-H347"
449 "Katian-H353"
450 "Katian-H354"
451 "Katian-H358"
452 "Katian-H359"
453 "Katian-H376"
454 "Katian-H377"
455 "Katian-H378"
456 "Katian-H379"
457 "Katian-H380"
458 "Katian-H391"
459 "Katian-H392"
460 "Katian-H396"
461 "Katian-H397"
462 "Katian-H415"
463 "Katian-H416"
464 "Katian-H417"
465 "Katian-H420"
466 "Katian-H428"
467 "Katian-H431"
468 "Katian-H432"
469 "Katian-H433"
470 "Katian-H437"
471 "Katian-H438"
472 "Katian-H451"
473 "Katian-H452"
474 "Katian-H454"
475 "Katian-H455"
476 "Katian-H459"
477 "Katian-H474"
478 "Katian-H475"
479 "Katian-H486"
480 "Katian-H488"
481 "Katian-H489"
482 "Katian-H490"
483 "Katian-H493"
484 "Katian-H496"
485 "Katian-H533"
486 "Katian-H534"
487 "Katian-H535"
488 "Katian-H536"
489 "Katian-H545"
490 "Katian-H546"
491 "Katian-H547"
492 "Katian-H548"
493 "Katian-H574"
494 "Katian-H582"
495 "Katian-H583"
496 "Katian-H584"
497 "Hirnantian-H54"
498 "Hirnantian-H93"
499 "Hirnantian-H95"
500 "Hirnantian-H129"
501 "Hirnantian-H168"
502 "Hirnantian-H205"
503 "Hirnantian-H219"
504 "Hirnantian-H220"
505 "Hirnantian-H234"
506 "Hirnantian-H255"
507 "Hirnantian-H257"
508 "Hirnantian-H265"
509 "Hirnantian-H266"
510 "Hirnantian-H271"
511 "Hirnantian-H272"
512 "Hirnantian-H273"
513 "Hirnantian-H274"
514 "Hirnantian-H304"
515 "Hirnantian-H306"
516 "Hirnantian-H309"
517 "Hirnantian-H310"
518 "Hirnantian-H343"
519 "Hirnantian-H345"
520 "Hirnantian-H358"
521 "Hirnantian-H384"
522 "Hirnantian-H392"
523 "Hirnantian-H395"
524 "Hirnantian-H396"
525 "Hirnantian-H401"
526 "Hirnantian-H414"
527 "Hirnantian-H432"
528 "Hirnantian-H433"
529 "Hirnantian-H438"
530 "Hirnantian-H493"
531 "Rhuddanian-H220"
532 "Rhuddanian-H233"
533 "Rhuddanian-H255"
534 "Rhuddanian-H267"
535 "Rhuddanian-H268"
536 "Rhuddanian-H271"
537 "Rhuddanian-H304"
538 "Rhuddanian-H305"
539 "Rhuddanian-H306"
540 "Rhuddanian-H309"
541 "Rhuddanian-H310"
542 "Rhuddanian-H339"
543 "Rhuddanian-H344"
544 "Rhuddanian-H346"
545 "Rhuddanian-H377"
546 "Rhuddanian-H380"
547 "Rhuddanian-H391"
548 "Rhuddanian-H395"
549 "Rhuddanian-H396"
550 "Rhuddanian-H401"
551 "Rhuddanian-H414"
552 "Rhuddanian-H420"
553 "Rhuddanian-H432"
554 "Rhuddanian-H492"
555 "Rhuddanian-H612"
556 "Aeronian-H167"
557 "Aeronian-H181"
558 "Aeronian-H204"
559 "Aeronian-H209"
560 "Aeronian-H220"
561 "Aeronian-H267"
562 "Aeronian-H268"
563 "Aeronian-H271"
564 "Aeronian-H282"
565 "Aeronian-H302"
566 "Aeronian-H304"
567 "Aeronian-H305"
568 "Aeronian-H306"
569 "Aeronian-H309"
570 "Aeronian-H340"
571 "Aeronian-H344"
572 "Aeronian-H345"
573 "Aeronian-H376"
574 "Aeronian-H396"
575 "Aeronian-H414"
576 "Aeronian-H417"
577 "Aeronian-H432"
578 "Aeronian-H433"
579 "Aeronian-H547"
580 "Aeronian-H571"
581 "Telychian-H55"
582 "Telychian-H113"
583 "Telychian-H117"
584 "Telychian-H128"
585 "Telychian-H132"
586 "Telychian-H145"
587 "Telychian-H146"
588 "Telychian-H147"
589 "Telychian-H149"
590 "Telychian-H167"
591 "Telychian-H182"
592 "Telychian-H184"
593 "Telychian-H204"
594 "Telychian-H205"
595 "Telychian-H233"
596 "Telychian-H234"
597 "Telychian-H267"
598 "Telychian-H268"
599 "Telychian-H269"
600 "Telychian-H271"
601 "Telychian-H285"
602 "Telychian-H303"
603 "Telychian-H305"
604 "Telychian-H306"
605 "Telychian-H307"
606 "Telychian-H308"
607 "Telychian-H309"
608 "Telychian-H323"
609 "Telychian-H324"
610 "Telychian-H339"
611 "Telychian-H340"
612 "Telychian-H342"
613 "Telychian-H344"
614 "Telychian-H345"
615 "Telychian-H346"
616 "Telychian-H347"
617 "Telychian-H378"
618 "Telychian-H385"
619 "Telychian-H395"
620 "Telychian-H396"
621 "Telychian-H397"
622 "Telychian-H401"
623 "Telychian-H414"
624 "Telychian-H415"
625 "Telychian-H417"
626 "Telychian-H418"
627 "Telychian-H420"
628 "Telychian-H421"
629 "Telychian-H428"
630 "Telychian-H432"
631 "Telychian-H433"
632 "Telychian-H437"
633 "Telychian-H457"
634 "Telychian-H469"
635 "Telychian-H474"
636 "Telychian-H487"
637 "Telychian-H492"
638 "Telychian-H530"
639 "Telychian-H547"
640 "Telychian-H569"
641 "Telychian-H583"
642 "Telychian-H606"
643 "Telychian-H607"
644 "Telychian-H611"
645 "Sheinwoodian-H241"
646 "Sheinwoodian-H242"
647 "Sheinwoodian-H243"
648 "Sheinwoodian-H268"
649 "Sheinwoodian-H269"
650 "Sheinwoodian-H271"
651 "Sheinwoodian-H309"
652 "Sheinwoodian-H346"
653 "Sheinwoodian-H383"
654 "Sheinwoodian-H384"
655 "Sheinwoodian-H417"
656 "Sheinwoodian-H433"
657 "Sheinwoodian-H458"
658 "Sheinwoodian-H459"
659 "Sheinwoodian-H532"
660 "Homerian-H76"
661 "Homerian-H146"
662 "Homerian-H166"
663 "Homerian-H167"
664 "Homerian-H204"
665 "Homerian-H231"
666 "Homerian-H232"
667 "Homerian-H268"
668 "Homerian-H269"
669 "Homerian-H270"
670 "Homerian-H271"
671 "Homerian-H278"
672 "Homerian-H285"
673 "Homerian-H286"
674 "Homerian-H304"
675 "Homerian-H308"
676 "Homerian-H309"
677 "Homerian-H310"
678 "Homerian-H345"
679 "Homerian-H346"
680 "Homerian-H348"
681 "Homerian-H363"
682 "Homerian-H364"
683 "Homerian-H379"
684 "Homerian-H384"
685 "Homerian-H385"
686 "Homerian-H397"
687 "Homerian-H401"
688 "Homerian-H415"
689 "Homerian-H416"
690 "Homerian-H417"
691 "Homerian-H418"
692 "Homerian-H420"
693 "Homerian-H427"
694 "Homerian-H429"
695 "Homerian-H433"
696 "Homerian-H451"
697 "Homerian-H453"
698 "Homerian-H458"
699 "Homerian-H459"
700 "Homerian-H466"
701 "Homerian-H471"
702 "Homerian-H475"
703 "Homerian-H503"
704 "Homerian-H511"
705 "Homerian-H529"
706 "Homerian-H547"
707 "Homerian-H606"
708 "Homerian-H642"
709 "Homerian-H644"
710 "Homerian-H645"
711 "Homerian-H646"
712 "Homerian-H685"
713 "Gorstian-H127"
714 "Gorstian-H147"
715 "Gorstian-H167"
716 "Gorstian-H168"
717 "Gorstian-H268"
718 "Gorstian-H270"
719 "Gorstian-H278"
720 "Gorstian-H346"
721 "Gorstian-H364"
722 "Gorstian-H384"
723 "Gorstian-H385"
724 "Gorstian-H416"
725 "Gorstian-H418"
726 "Gorstian-H421"
727 "Gorstian-H496"
728 "Ludfordian-H82"
729 "Ludfordian-H90"
730 "Ludfordian-H111"
731 "Ludfordian-H122"
732 "Ludfordian-H125"
733 "Ludfordian-H126"
734 "Ludfordian-H168"
735 "Ludfordian-H202"
736 "Ludfordian-H203"
737 "Ludfordian-H231"
738 "Ludfordian-H233"
739 "Ludfordian-H241"
740 "Ludfordian-H268"
741 "Ludfordian-H269"
742 "Ludfordian-H270"
743 "Ludfordian-H278"
744 "Ludfordian-H279"
745 "Ludfordian-H307"
746 "Ludfordian-H308"
747 "Ludfordian-H309"
748 "Ludfordian-H327"
749 "Ludfordian-H341"
750 "Ludfordian-H346"
751 "Ludfordian-H347"
752 "Ludfordian-H364"
753 "Ludfordian-H385"
754 "Ludfordian-H386"
755 "Ludfordian-H414"
756 "Ludfordian-H416"
757 "Ludfordian-H418"
758 "Ludfordian-H421"
759 "Ludfordian-H422"
760 "Ludfordian-H433"
761 "Ludfordian-H434"
762 "Ludfordian-H452"
763 "Ludfordian-H454"
764 "Ludfordian-H466"
765 "Ludfordian-H471"
766 "Ludfordian-H475"
767 "Ludfordian-H491"
768 "Ludfordian-H494"
769 "Ludfordian-H495"
770 "Ludfordian-H496"
771 "Ludfordian-H503"
772 "Ludfordian-H509"
773 "Ludfordian-H529"
774 "Ludfordian-H541"
775 "Ludfordian-H605"
776 "Ludfordian-H642"
777 "Ludfordian-H643"
778 "Ludfordian-H644"
779 "Ludfordian-H681"
780 "Ludfordian-H683"
781 "Ludfordian-H685"
782 "Pridoli-H44"
783 "Pridoli-H76"
784 "Pridoli-H202"
785 "Pridoli-H203"
786 "Pridoli-H240"
787 "Pridoli-H241"
788 "Pridoli-H269"
789 "Pridoli-H270"
790 "Pridoli-H271"
791 "Pridoli-H277"
792 "Pridoli-H278"
793 "Pridoli-H279"
794 "Pridoli-H308"
795 "Pridoli-H309"
796 "Pridoli-H310"
797 "Pridoli-H316"
798 "Pridoli-H327"
799 "Pridoli-H347"
800 "Pridoli-H364"
801 "Pridoli-H384"
802 "Pridoli-H417"
803 "Pridoli-H418"
804 "Pridoli-H421"
805 "Pridoli-H422"
806 "Pridoli-H466"
807 "Pridoli-H467"
808 "Pridoli-H473"
809 "Pridoli-H495"
810 "Pridoli-H496"
811 "Pridoli-H497"
812 "Pridoli-H503"
813 "Pridoli-H541"
814 "Pridoli-H642"
815 "Pridoli-H687"
816 "Lochkovian-H41"
817 "Lochkovian-H84"
818 "Lochkovian-H85"
819 "Lochkovian-H200"
820 "Lochkovian-H204"
821 "Lochkovian-H233"
822 "Lochkovian-H234"
823 "Lochkovian-H240"
824 "Lochkovian-H241"
825 "Lochkovian-H242"
826 "Lochkovian-H245"
827 "Lochkovian-H271"
828 "Lochkovian-H272"
829 "Lochkovian-H277"
830 "Lochkovian-H278"
831 "Lochkovian-H284"
832 "Lochkovian-H285"
833 "Lochkovian-H290"
834 "Lochkovian-H291"
835 "Lochkovian-H306"
836 "Lochkovian-H310"
837 "Lochkovian-H315"
838 "Lochkovian-H316"
839 "Lochkovian-H317"
840 "Lochkovian-H327"
841 "Lochkovian-H328"
842 "Lochkovian-H353"
843 "Lochkovian-H364"
844 "Lochkovian-H381"
845 "Lochkovian-H385"
846 "Lochkovian-H397"
847 "Lochkovian-H417"
848 "Lochkovian-H418"
849 "Lochkovian-H419"
850 "Lochkovian-H422"
851 "Lochkovian-H423"
852 "Lochkovian-H433"
853 "Lochkovian-H434"
854 "Lochkovian-H436"
855 "Lochkovian-H438"
856 "Lochkovian-H468"
857 "Lochkovian-H473"
858 "Lochkovian-H495"
859 "Lochkovian-H496"
860 "Lochkovian-H497"
861 "Lochkovian-H503"
862 "Lochkovian-H504"
863 "Lochkovian-H570"
864 "Lochkovian-H607"
865 "Lochkovian-H645"
866 "Lochkovian-H681"
867 "Lochkovian-H721"
868 "Lochkovian-H723"
869 "Lochkovian-H725"
870 "Lochkovian-H726"
871 "Pragian-H44"
872 "Pragian-H198"
873 "Pragian-H241"
874 "Pragian-H255"
875 "Pragian-H269"
876 "Pragian-H272"
877 "Pragian-H273"
878 "Pragian-H276"
879 "Pragian-H277"
880 "Pragian-H278"
881 "Pragian-H290"
882 "Pragian-H310"
883 "Pragian-H311"
884 "Pragian-H315"
885 "Pragian-H317"
886 "Pragian-H348"
887 "Pragian-H352"
888 "Pragian-H364"
889 "Pragian-H379"
890 "Pragian-H381"
891 "Pragian-H386"
892 "Pragian-H397"
893 "Pragian-H417"
894 "Pragian-H419"
895 "Pragian-H423"
896 "Pragian-H434"
897 "Pragian-H436"
898 "Pragian-H468"
899 "Pragian-H495"
900 "Pragian-H496"
901 "Pragian-H497"
902 "Pragian-H504"
903 "Pragian-H569"
904 "Pragian-H681"
905 "Pragian-H683"
906 "Pragian-H722"
907 "Emsian-H13"
908 "Emsian-H41"
909 "Emsian-H44"
910 "Emsian-H49"
911 "Emsian-H50"
912 "Emsian-H51"
913 "Emsian-H52"
914 "Emsian-H53"
915 "Emsian-H72"
916 "Emsian-H73"
917 "Emsian-H81"
918 "Emsian-H84"
919 "Emsian-H85"
920 "Emsian-H86"
921 "Emsian-H88"
922 "Emsian-H89"
923 "Emsian-H108"
924 "Emsian-H109"
925 "Emsian-H110"
926 "Emsian-H121"
927 "Emsian-H126"
928 "Emsian-H128"
929 "Emsian-H129"
930 "Emsian-H163"
931 "Emsian-H180"
932 "Emsian-H181"
933 "Emsian-H196"
934 "Emsian-H197"
935 "Emsian-H235"
936 "Emsian-H236"
937 "Emsian-H239"
938 "Emsian-H240"
939 "Emsian-H241"
940 "Emsian-H242"
941 "Emsian-H245"
942 "Emsian-H248"
943 "Emsian-H254"
944 "Emsian-H255"
945 "Emsian-H269"
946 "Emsian-H272"
947 "Emsian-H273"
948 "Emsian-H276"
949 "Emsian-H277"
950 "Emsian-H278"
951 "Emsian-H290"
952 "Emsian-H291"
953 "Emsian-H306"
954 "Emsian-H307"
955 "Emsian-H309"
956 "Emsian-H310"
957 "Emsian-H311"
958 "Emsian-H315"
959 "Emsian-H316"
960 "Emsian-H317"
961 "Emsian-H327"
962 "Emsian-H328"
963 "Emsian-H349"
964 "Emsian-H352"
965 "Emsian-H353"
966 "Emsian-H359"
967 "Emsian-H360"
968 "Emsian-H361"
969 "Emsian-H364"
970 "Emsian-H379"
971 "Emsian-H380"
972 "Emsian-H381"
973 "Emsian-H382"
974 "Emsian-H384"
975 "Emsian-H387"
976 "Emsian-H388"
977 "Emsian-H389"
978 "Emsian-H397"
979 "Emsian-H398"
980 "Emsian-H402"
981 "Emsian-H417"
982 "Emsian-H418"
983 "Emsian-H420"
984 "Emsian-H431"
985 "Emsian-H436"
986 "Emsian-H455"
987 "Emsian-H459"
988 "Emsian-H460"
989 "Emsian-H468"
990 "Emsian-H496"
991 "Emsian-H497"
992 "Emsian-H504"
993 "Emsian-H570"
994 "Emsian-H574"
995 "Emsian-H650"
996 "Emsian-H682"
997 "Emsian-H684"
998 "Emsian-H696"
999 "Emsian-H722"
1000 "Emsian-H726"
1001 "Emsian-H729"
1002 "Emsian-H731"
1003 "Eifelian-H47"
1004 "Eifelian-H48"
1005 "Eifelian-H49"
1006 "Eifelian-H50"
1007 "Eifelian-H75"
1008 "Eifelian-H76"
1009 "Eifelian-H84"
1010 "Eifelian-H87"
1011 "Eifelian-H89"
1012 "Eifelian-H111"
1013 "Eifelian-H121"
1014 "Eifelian-H125"
1015 "Eifelian-H126"
1016 "Eifelian-H128"
1017 "Eifelian-H197"
1018 "Eifelian-H204"
1019 "Eifelian-H205"
1020 "Eifelian-H236"
1021 "Eifelian-H239"
1022 "Eifelian-H240"
1023 "Eifelian-H248"
1024 "Eifelian-H272"
1025 "Eifelian-H273"
1026 "Eifelian-H277"
1027 "Eifelian-H278"
1028 "Eifelian-H279"
1029 "Eifelian-H291"
1030 "Eifelian-H307"
1031 "Eifelian-H309"
1032 "Eifelian-H310"
1033 "Eifelian-H311"
1034 "Eifelian-H313"
1035 "Eifelian-H315"
1036 "Eifelian-H316"
1037 "Eifelian-H325"
1038 "Eifelian-H328"
1039 "Eifelian-H350"
1040 "Eifelian-H359"
1041 "Eifelian-H360"
1042 "Eifelian-H382"
1043 "Eifelian-H383"
1044 "Eifelian-H384"
1045 "Eifelian-H388"
1046 "Eifelian-H398"
1047 "Eifelian-H399"
1048 "Eifelian-H402"
1049 "Eifelian-H417"
1050 "Eifelian-H418"
1051 "Eifelian-H419"
1052 "Eifelian-H420"
1053 "Eifelian-H421"
1054 "Eifelian-H431"
1055 "Eifelian-H455"
1056 "Eifelian-H457"
1057 "Eifelian-H461"
1058 "Eifelian-H468"
1059 "Eifelian-H613"
1060 "Eifelian-H649"
1061 "Eifelian-H650"
1062 "Eifelian-H690"
1063 "Eifelian-H691"
1064 "Eifelian-H692"
1065 "Givetian-H47"
1066 "Givetian-H76"
1067 "Givetian-H124"
1068 "Givetian-H125"
1069 "Givetian-H197"
1070 "Givetian-H201"
1071 "Givetian-H203"
1072 "Givetian-H204"
1073 "Givetian-H205"
1074 "Givetian-H210"
1075 "Givetian-H211"
1076 "Givetian-H236"
1077 "Givetian-H238"
1078 "Givetian-H239"
1079 "Givetian-H240"
1080 "Givetian-H241"
1081 "Givetian-H270"
1082 "Givetian-H272"
1083 "Givetian-H273"
1084 "Givetian-H277"
1085 "Givetian-H278"
1086 "Givetian-H280"
1087 "Givetian-H281"
1088 "Givetian-H283"
1089 "Givetian-H307"
1090 "Givetian-H308"
1091 "Givetian-H309"
1092 "Givetian-H310"
1093 "Givetian-H313"
1094 "Givetian-H314"
1095 "Givetian-H316"
1096 "Givetian-H324"
1097 "Givetian-H326"
1098 "Givetian-H328"
1099 "Givetian-H346"
1100 "Givetian-H347"
1101 "Givetian-H350"
1102 "Givetian-H351"
1103 "Givetian-H359"
1104 "Givetian-H360"
1105 "Givetian-H361"
1106 "Givetian-H383"
1107 "Givetian-H394"
1108 "Givetian-H398"
1109 "Givetian-H400"
1110 "Givetian-H420"
1111 "Givetian-H421"
1112 "Givetian-H425"
1113 "Givetian-H426"
1114 "Givetian-H430"
1115 "Givetian-H455"
1116 "Givetian-H461"
1117 "Givetian-H463"
1118 "Givetian-H468"
1119 "Givetian-H492"
1120 "Givetian-H573"
1121 "Givetian-H576"
1122 "Givetian-H657"
1123 "Frasnian-H75"
1124 "Frasnian-H168"
1125 "Frasnian-H204"
1126 "Frasnian-H205"
1127 "Frasnian-H210"
1128 "Frasnian-H211"
1129 "Frasnian-H236"
1130 "Frasnian-H237"
1131 "Frasnian-H239"
1132 "Frasnian-H240"
1133 "Frasnian-H241"
1134 "Frasnian-H244"
1135 "Frasnian-H246"
1136 "Frasnian-H247"
1137 "Frasnian-H252"
1138 "Frasnian-H270"
1139 "Frasnian-H272"
1140 "Frasnian-H273"
1141 "Frasnian-H276"
1142 "Frasnian-H277"
1143 "Frasnian-H278"
1144 "Frasnian-H279"
1145 "Frasnian-H282"
1146 "Frasnian-H283"
1147 "Frasnian-H289"
1148 "Frasnian-H292"
1149 "Frasnian-H308"
1150 "Frasnian-H311"
1151 "Frasnian-H313"
1152 "Frasnian-H314"
1153 "Frasnian-H316"
1154 "Frasnian-H323"
1155 "Frasnian-H324"
1156 "Frasnian-H325"
1157 "Frasnian-H326"
1158 "Frasnian-H327"
1159 "Frasnian-H344"
1160 "Frasnian-H345"
1161 "Frasnian-H346"
1162 "Frasnian-H351"
1163 "Frasnian-H352"
1164 "Frasnian-H360"
1165 "Frasnian-H361"
1166 "Frasnian-H382"
1167 "Frasnian-H383"
1168 "Frasnian-H384"
1169 "Frasnian-H388"
1170 "Frasnian-H389"
1171 "Frasnian-H390"
1172 "Frasnian-H394"
1173 "Frasnian-H398"
1174 "Frasnian-H420"
1175 "Frasnian-H421"
1176 "Frasnian-H424"
1177 "Frasnian-H425"
1178 "Frasnian-H426"
1179 "Frasnian-H430"
1180 "Frasnian-H431"
1181 "Frasnian-H456"
1182 "Frasnian-H458"
1183 "Frasnian-H459"
1184 "Frasnian-H493"
1185 "Frasnian-H540"
1186 "Frasnian-H577"
1187 "Frasnian-H616"
1188 "Frasnian-H654"
1189 "Famennian-H130"
1190 "Famennian-H168"
1191 "Famennian-H210"
1192 "Famennian-H211"
1193 "Famennian-H212"
1194 "Famennian-H236"
1195 "Famennian-H237"
1196 "Famennian-H240"
1197 "Famennian-H241"
1198 "Famennian-H243"
1199 "Famennian-H246"
1200 "Famennian-H272"
1201 "Famennian-H273"
1202 "Famennian-H276"
1203 "Famennian-H277"
1204 "Famennian-H278"
1205 "Famennian-H279"
1206 "Famennian-H284"
1207 "Famennian-H285"
1208 "Famennian-H289"
1209 "Famennian-H308"
1210 "Famennian-H309"
1211 "Famennian-H320"
1212 "Famennian-H322"
1213 "Famennian-H324"
1214 "Famennian-H327"
1215 "Famennian-H345"
1216 "Famennian-H346"
1217 "Famennian-H361"
1218 "Famennian-H384"
1219 "Famennian-H394"
1220 "Famennian-H395"
1221 "Famennian-H420"
1222 "Famennian-H456"
1223 "Famennian-H457"
1224 "Famennian-H459"
1225 "Famennian-H462"
1226 "Famennian-H503"
1227 "Famennian-H541"
1228 "Famennian-H618"
1229 "Tournaisian-H129"
1230 "Tournaisian-H130"
1231 "Tournaisian-H171"
1232 "Tournaisian-H176"
1233 "Tournaisian-H179"
1234 "Tournaisian-H191"
1235 "Tournaisian-H192"
1236 "Tournaisian-H202"
1237 "Tournaisian-H203"
1238 "Tournaisian-H205"
1239 "Tournaisian-H209"
1240 "Tournaisian-H210"
1241 "Tournaisian-H236"
1242 "Tournaisian-H239"
1243 "Tournaisian-H240"
1244 "Tournaisian-H241"
1245 "Tournaisian-H242"
1246 "Tournaisian-H243"
1247 "Tournaisian-H270"
1248 "Tournaisian-H271"
1249 "Tournaisian-H272"
1250 "Tournaisian-H273"
1251 "Tournaisian-H276"
1252 "Tournaisian-H277"
1253 "Tournaisian-H278"
1254 "Tournaisian-H279"
1255 "Tournaisian-H284"
1256 "Tournaisian-H307"
1257 "Tournaisian-H308"
1258 "Tournaisian-H309"
1259 "Tournaisian-H310"
1260 "Tournaisian-H317"
1261 "Tournaisian-H322"
1262 "Tournaisian-H323"
1263 "Tournaisian-H324"
1264 "Tournaisian-H325"
1265 "Tournaisian-H330"
1266 "Tournaisian-H345"
1267 "Tournaisian-H346"
1268 "Tournaisian-H347"
1269 "Tournaisian-H352"
1270 "Tournaisian-H366"
1271 "Tournaisian-H384"
1272 "Tournaisian-H385"
1273 "Tournaisian-H477"
1274 "Tournaisian-H503"
1275 "Visean-H133"
1276 "Visean-H139"
1277 "Visean-H165"
1278 "Visean-H167"
1279 "Visean-H170"
1280 "Visean-H171"
1281 "Visean-H177"
1282 "Visean-H191"
1283 "Visean-H202"
1284 "Visean-H205"
1285 "Visean-H209"
1286 "Visean-H236"
1287 "Visean-H239"
1288 "Visean-H240"
1289 "Visean-H241"
1290 "Visean-H242"
1291 "Visean-H271"
1292 "Visean-H272"
1293 "Visean-H273"
1294 "Visean-H274"
1295 "Visean-H276"
1296 "Visean-H277"
1297 "Visean-H278"
1298 "Visean-H279"
1299 "Visean-H293"
1300 "Visean-H294"
1301 "Visean-H309"
1302 "Visean-H310"
1303 "Visean-H311"
1304 "Visean-H314"
1305 "Visean-H315"
1306 "Visean-H316"
1307 "Visean-H317"
1308 "Visean-H322"
1309 "Visean-H324"
1310 "Visean-H325"
1311 "Visean-H330"
1312 "Visean-H331"
1313 "Visean-H346"
1314 "Visean-H354"
1315 "Visean-H358"
1316 "Visean-H359"
1317 "Visean-H362"
1318 "Visean-H383"
1319 "Visean-H384"
1320 "Visean-H385"
1321 "Visean-H391"
1322 "Visean-H395"
1323 "Visean-H401"
1324 "Visean-H402"
1325 "Visean-H422"
1326 "Visean-H423"
1327 "Visean-H424"
1328 "Visean-H427"
1329 "Visean-H439"
1330 "Visean-H495"
1331 "Visean-H503"
1332 "Visean-H504"
1333 "Visean-H540"
1334 "Visean-H542"
1335 "Visean-H549"
1336 "Visean-H550"
1337 "Serpukhovian-H198"
1338 "Serpukhovian-H204"
1339 "Serpukhovian-H240"
1340 "Serpukhovian-H243"
1341 "Serpukhovian-H273"
1342 "Serpukhovian-H274"
1343 "Serpukhovian-H278"
1344 "Serpukhovian-H293"
1345 "Serpukhovian-H310"
1346 "Serpukhovian-H311"
1347 "Serpukhovian-H325"
1348 "Serpukhovian-H354"
1349 "Serpukhovian-H384"
1350 "Serpukhovian-H385"
1351 "Serpukhovian-H391"
1352 "Serpukhovian-H392"
1353 "Serpukhovian-H396"
1354 "Serpukhovian-H428"
1355 "Serpukhovian-H476"
1356 "Serpukhovian-H498"
1357 "Serpukhovian-H542"
1358 "Serpukhovian-H581"
1359 "Bashkirian-H138"
1360 "Bashkirian-H139"
1361 "Bashkirian-H153"
1362 "Bashkirian-H157"
1363 "Bashkirian-H174"
1364 "Bashkirian-H176"
1365 "Bashkirian-H196"
1366 "Bashkirian-H201"
1367 "Bashkirian-H206"
1368 "Bashkirian-H220"
1369 "Bashkirian-H237"
1370 "Bashkirian-H257"
1371 "Bashkirian-H277"
1372 "Bashkirian-H311"
1373 "Bashkirian-H312"
1374 "Bashkirian-H315"
1375 "Bashkirian-H316"
1376 "Bashkirian-H327"
1377 "Bashkirian-H347"
1378 "Bashkirian-H348"
1379 "Bashkirian-H349"
1380 "Bashkirian-H350"
1381 "Bashkirian-H351"
1382 "Bashkirian-H352"
1383 "Bashkirian-H353"
1384 "Bashkirian-H384"
1385 "Bashkirian-H385"
1386 "Bashkirian-H389"
1387 "Bashkirian-H392"
1388 "Bashkirian-H420"
1389 "Bashkirian-H421"
1390 "Bashkirian-H422"
1391 "Bashkirian-H429"
1392 "Bashkirian-H433"
1393 "Bashkirian-H459"
1394 "Bashkirian-H463"
1395 "Bashkirian-H465"
1396 "Bashkirian-H466"
1397 "Bashkirian-H476"
1398 "Bashkirian-H477"
1399 "Bashkirian-H499"
1400 "Bashkirian-H510"
1401 "Bashkirian-H511"
1402 "Bashkirian-H532"
1403 "Bashkirian-H535"
1404 "Bashkirian-H574"
1405 "Bashkirian-H576"
1406 "Bashkirian-H613"
1407 "Moscovian-H137"
1408 "Moscovian-H158"
1409 "Moscovian-H159"
1410 "Moscovian-H196"
1411 "Moscovian-H197"
1412 "Moscovian-H213"
1413 "Moscovian-H214"
1414 "Moscovian-H220"
1415 "Moscovian-H236"
1416 "Moscovian-H239"
1417 "Moscovian-H244"
1418 "Moscovian-H271"
1419 "Moscovian-H272"
1420 "Moscovian-H274"
1421 "Moscovian-H279"
1422 "Moscovian-H281"
1423 "Moscovian-H289"
1424 "Moscovian-H309"
1425 "Moscovian-H310"
1426 "Moscovian-H328"
1427 "Moscovian-H347"
1428 "Moscovian-H348"
1429 "Moscovian-H349"
1430 "Moscovian-H350"
1431 "Moscovian-H352"
1432 "Moscovian-H384"
1433 "Moscovian-H385"
1434 "Moscovian-H386"
1435 "Moscovian-H387"
1436 "Moscovian-H390"
1437 "Moscovian-H421"
1438 "Moscovian-H422"
1439 "Moscovian-H429"
1440 "Moscovian-H437"
1441 "Moscovian-H465"
1442 "Moscovian-H466"
1443 "Moscovian-H467"
1444 "Moscovian-H471"
1445 "Moscovian-H476"
1446 "Moscovian-H477"
1447 "Moscovian-H499"
1448 "Moscovian-H500"
1449 "Moscovian-H502"
1450 "Moscovian-H503"
1451 "Moscovian-H508"
1452 "Moscovian-H532"
1453 "Moscovian-H534"
1454 "Moscovian-H537"
1455 "Moscovian-H539"
1456 "Moscovian-H569"
1457 "Moscovian-H614"
1458 "Moscovian-H659"
1459 "Kasimovian-H281"
1460 "Kasimovian-H347"
1461 "Kasimovian-H354"
1462 "Kasimovian-H385"
1463 "Kasimovian-H386"
1464 "Kasimovian-H387"
1465 "Kasimovian-H388"
1466 "Kasimovian-H390"
1467 "Kasimovian-H421"
1468 "Kasimovian-H423"
1469 "Kasimovian-H466"
1470 "Kasimovian-H467"
1471 "Kasimovian-H477"
1472 "Kasimovian-H502"
1473 "Kasimovian-H534"
1474 "Kasimovian-H537"
1475 "Kasimovian-H538"
1476 "Kasimovian-H540"
1477 "Kasimovian-H571"
1478 "Gzhelian-H176"
1479 "Gzhelian-H198"
1480 "Gzhelian-H273"
1481 "Gzhelian-H347"
1482 "Gzhelian-H354"
1483 "Gzhelian-H365"
1484 "Gzhelian-H385"
1485 "Gzhelian-H386"
1486 "Gzhelian-H387"
1487 "Gzhelian-H388"
1488 "Gzhelian-H422"
1489 "Gzhelian-H423"
1490 "Gzhelian-H459"
1491 "Gzhelian-H466"
1492 "Gzhelian-H467"
1493 "Gzhelian-H472"
1494 "Gzhelian-H477"
1495 "Gzhelian-H503"
1496 "Gzhelian-H512"
1497 "Gzhelian-H538"
1498 "Gzhelian-H540"
1499 "Gzhelian-H570"
1500 "Gzhelian-H571"
1501 "Gzhelian-H651"
1502 "Gzhelian-H661"
1503 "Asselian-H75"
1504 "Asselian-H100"
1505 "Asselian-H111"
1506 "Asselian-H134"
1507 "Asselian-H135"
1508 "Asselian-H139"
1509 "Asselian-H140"
1510 "Asselian-H147"
1511 "Asselian-H173"
1512 "Asselian-H177"
1513 "Asselian-H183"
1514 "Asselian-H200"
1515 "Asselian-H209"
1516 "Asselian-H210"
1517 "Asselian-H212"
1518 "Asselian-H213"
1519 "Asselian-H253"
1520 "Asselian-H273"
1521 "Asselian-H310"
1522 "Asselian-H320"
1523 "Asselian-H329"
1524 "Asselian-H347"
1525 "Asselian-H354"
1526 "Asselian-H364"
1527 "Asselian-H365"
1528 "Asselian-H385"
1529 "Asselian-H386"
1530 "Asselian-H402"
1531 "Asselian-H403"
1532 "Asselian-H421"
1533 "Asselian-H422"
1534 "Asselian-H423"
1535 "Asselian-H439"
1536 "Asselian-H459"
1537 "Asselian-H466"
1538 "Asselian-H467"
1539 "Asselian-H471"
1540 "Asselian-H475"
1541 "Asselian-H477"
1542 "Asselian-H495"
1543 "Asselian-H496"
1544 "Asselian-H497"
1545 "Asselian-H503"
1546 "Asselian-H504"
1547 "Asselian-H508"
1548 "Asselian-H532"
1549 "Asselian-H534"
1550 "Asselian-H537"
1551 "Asselian-H538"
1552 "Asselian-H540"
1553 "Asselian-H541"
1554 "Asselian-H571"
1555 "Asselian-H577"
1556 "Asselian-H578"
1557 "Asselian-H606"
1558 "Asselian-H607"
1559 "Asselian-H623"
1560 "Asselian-H624"
1561 "Asselian-H648"
1562 "Asselian-H651"
1563 "Asselian-H685"
1564 "Asselian-H686"
1565 "Asselian-H689"
1566 "Sakmarian-H75"
1567 "Sakmarian-H77"
1568 "Sakmarian-H101"
1569 "Sakmarian-H110"
1570 "Sakmarian-H111"
1571 "Sakmarian-H114"
1572 "Sakmarian-H135"
1573 "Sakmarian-H139"
1574 "Sakmarian-H140"
1575 "Sakmarian-H141"
1576 "Sakmarian-H146"
1577 "Sakmarian-H147"
1578 "Sakmarian-H162"
1579 "Sakmarian-H163"
1580 "Sakmarian-H172"
1581 "Sakmarian-H173"
1582 "Sakmarian-H175"
1583 "Sakmarian-H177"
1584 "Sakmarian-H178"
1585 "Sakmarian-H179"
1586 "Sakmarian-H183"
1587 "Sakmarian-H184"
1588 "Sakmarian-H200"
1589 "Sakmarian-H209"
1590 "Sakmarian-H210"
1591 "Sakmarian-H213"
1592 "Sakmarian-H215"
1593 "Sakmarian-H216"
1594 "Sakmarian-H237"
1595 "Sakmarian-H247"
1596 "Sakmarian-H248"
1597 "Sakmarian-H253"
1598 "Sakmarian-H255"
1599 "Sakmarian-H273"
1600 "Sakmarian-H283"
1601 "Sakmarian-H290"
1602 "Sakmarian-H310"
1603 "Sakmarian-H318"
1604 "Sakmarian-H328"
1605 "Sakmarian-H354"
1606 "Sakmarian-H364"
1607 "Sakmarian-H365"
1608 "Sakmarian-H385"
1609 "Sakmarian-H386"
1610 "Sakmarian-H402"
1611 "Sakmarian-H403"
1612 "Sakmarian-H422"
1613 "Sakmarian-H423"
1614 "Sakmarian-H439"
1615 "Sakmarian-H459"
1616 "Sakmarian-H460"
1617 "Sakmarian-H471"
1618 "Sakmarian-H475"
1619 "Sakmarian-H476"
1620 "Sakmarian-H477"
1621 "Sakmarian-H496"
1622 "Sakmarian-H497"
1623 "Sakmarian-H503"
1624 "Sakmarian-H504"
1625 "Sakmarian-H508"
1626 "Sakmarian-H532"
1627 "Sakmarian-H537"
1628 "Sakmarian-H538"
1629 "Sakmarian-H539"
1630 "Sakmarian-H540"
1631 "Sakmarian-H541"
1632 "Sakmarian-H568"
1633 "Sakmarian-H571"
1634 "Sakmarian-H577"
1635 "Sakmarian-H578"
1636 "Sakmarian-H606"
1637 "Sakmarian-H607"
1638 "Sakmarian-H615"
1639 "Sakmarian-H619"
1640 "Sakmarian-H623"
1641 "Sakmarian-H648"
1642 "Sakmarian-H651"
1643 "Sakmarian-H652"
1644 "Sakmarian-H655"
1645 "Sakmarian-H685"
1646 "Sakmarian-H686"
1647 "Sakmarian-H689"
1648 "Artinskian-H75"
1649 "Artinskian-H76"
1650 "Artinskian-H111"
1651 "Artinskian-H114"
1652 "Artinskian-H136"
1653 "Artinskian-H139"
1654 "Artinskian-H146"
1655 "Artinskian-H147"
1656 "Artinskian-H160"
1657 "Artinskian-H175"
1658 "Artinskian-H177"
1659 "Artinskian-H178"
1660 "Artinskian-H179"
1661 "Artinskian-H182"
1662 "Artinskian-H183"
1663 "Artinskian-H184"
1664 "Artinskian-H209"
1665 "Artinskian-H210"
1666 "Artinskian-H215"
1667 "Artinskian-H216"
1668 "Artinskian-H246"
1669 "Artinskian-H248"
1670 "Artinskian-H249"
1671 "Artinskian-H250"
1672 "Artinskian-H251"
1673 "Artinskian-H252"
1674 "Artinskian-H255"
1675 "Artinskian-H273"
1676 "Artinskian-H289"
1677 "Artinskian-H310"
1678 "Artinskian-H321"
1679 "Artinskian-H354"
1680 "Artinskian-H363"
1681 "Artinskian-H364"
1682 "Artinskian-H385"
1683 "Artinskian-H386"
1684 "Artinskian-H422"
1685 "Artinskian-H423"
1686 "Artinskian-H459"
1687 "Artinskian-H470"
1688 "Artinskian-H471"
1689 "Artinskian-H475"
1690 "Artinskian-H476"
1691 "Artinskian-H477"
1692 "Artinskian-H496"
1693 "Artinskian-H497"
1694 "Artinskian-H503"
1695 "Artinskian-H504"
1696 "Artinskian-H507"
1697 "Artinskian-H508"
1698 "Artinskian-H532"
1699 "Artinskian-H537"
1700 "Artinskian-H538"
1701 "Artinskian-H539"
1702 "Artinskian-H540"
1703 "Artinskian-H541"
1704 "Artinskian-H568"
1705 "Artinskian-H571"
1706 "Artinskian-H577"
1707 "Artinskian-H578"
1708 "Artinskian-H585"
1709 "Artinskian-H586"
1710 "Artinskian-H587"
1711 "Artinskian-H606"
1712 "Artinskian-H615"
1713 "Artinskian-H651"
1714 "Artinskian-H652"
1715 "Artinskian-H686"
1716 "Artinskian-H689"
1717 "Artinskian-H690"
1718 "Artinskian-H722"
1719 "Artinskian-H723"
1720 "Kungurian-H38"
1721 "Kungurian-H73"
1722 "Kungurian-H75"
1723 "Kungurian-H77"
1724 "Kungurian-H110"
1725 "Kungurian-H111"
1726 "Kungurian-H139"
1727 "Kungurian-H145"
1728 "Kungurian-H146"
1729 "Kungurian-H147"
1730 "Kungurian-H176"
1731 "Kungurian-H178"
1732 "Kungurian-H179"
1733 "Kungurian-H182"
1734 "Kungurian-H183"
1735 "Kungurian-H209"
1736 "Kungurian-H247"
1737 "Kungurian-H249"
1738 "Kungurian-H250"
1739 "Kungurian-H251"
1740 "Kungurian-H254"
1741 "Kungurian-H255"
1742 "Kungurian-H273"
1743 "Kungurian-H284"
1744 "Kungurian-H285"
1745 "Kungurian-H289"
1746 "Kungurian-H290"
1747 "Kungurian-H321"
1748 "Kungurian-H328"
1749 "Kungurian-H347"
1750 "Kungurian-H363"
1751 "Kungurian-H364"
1752 "Kungurian-H385"
1753 "Kungurian-H386"
1754 "Kungurian-H401"
1755 "Kungurian-H402"
1756 "Kungurian-H422"
1757 "Kungurian-H423"
1758 "Kungurian-H438"
1759 "Kungurian-H459"
1760 "Kungurian-H460"
1761 "Kungurian-H471"
1762 "Kungurian-H474"
1763 "Kungurian-H475"
1764 "Kungurian-H476"
1765 "Kungurian-H477"
1766 "Kungurian-H503"
1767 "Kungurian-H504"
1768 "Kungurian-H505"
1769 "Kungurian-H507"
1770 "Kungurian-H512"
1771 "Kungurian-H532"
1772 "Kungurian-H534"
1773 "Kungurian-H539"
1774 "Kungurian-H540"
1775 "Kungurian-H541"
1776 "Kungurian-H542"
1777 "Kungurian-H548"
1778 "Kungurian-H549"
1779 "Kungurian-H550"
1780 "Kungurian-H551"
1781 "Kungurian-H574"
1782 "Kungurian-H575"
1783 "Kungurian-H576"
1784 "Kungurian-H577"
1785 "Kungurian-H587"
1786 "Kungurian-H588"
1787 "Kungurian-H614"
1788 "Kungurian-H615"
1789 "Kungurian-H651"
1790 "Kungurian-H652"
1791 "Kungurian-H686"
1792 "Kungurian-H689"
1793 "Kungurian-H690"
1794 "Kungurian-H722"
1795 "Kungurian-H723"
1796 "Kungurian-H725"
1797 "Roadian-H38"
1798 "Roadian-H73"
1799 "Roadian-H78"
1800 "Roadian-H110"
1801 "Roadian-H141"
1802 "Roadian-H145"
1803 "Roadian-H146"
1804 "Roadian-H176"
1805 "Roadian-H178"
1806 "Roadian-H179"
1807 "Roadian-H209"
1808 "Roadian-H217"
1809 "Roadian-H246"
1810 "Roadian-H251"
1811 "Roadian-H252"
1812 "Roadian-H282"
1813 "Roadian-H286"
1814 "Roadian-H288"
1815 "Roadian-H290"
1816 "Roadian-H319"
1817 "Roadian-H320"
1818 "Roadian-H321"
1819 "Roadian-H327"
1820 "Roadian-H357"
1821 "Roadian-H363"
1822 "Roadian-H364"
1823 "Roadian-H365"
1824 "Roadian-H386"
1825 "Roadian-H392"
1826 "Roadian-H401"
1827 "Roadian-H422"
1828 "Roadian-H429"
1829 "Roadian-H439"
1830 "Roadian-H459"
1831 "Roadian-H460"
1832 "Roadian-H467"
1833 "Roadian-H471"
1834 "Roadian-H476"
1835 "Roadian-H477"
1836 "Roadian-H496"
1837 "Roadian-H497"
1838 "Roadian-H504"
1839 "Roadian-H507"
1840 "Roadian-H508"
1841 "Roadian-H533"
1842 "Roadian-H541"
1843 "Roadian-H542"
1844 "Roadian-H549"
1845 "Roadian-H550"
1846 "Roadian-H551"
1847 "Roadian-H571"
1848 "Roadian-H573"
1849 "Roadian-H574"
1850 "Roadian-H575"
1851 "Roadian-H577"
1852 "Roadian-H578"
1853 "Roadian-H586"
1854 "Roadian-H609"
1855 "Roadian-H615"
1856 "Roadian-H616"
1857 "Roadian-H652"
1858 "Roadian-H653"
1859 "Roadian-H656"
1860 "Roadian-H690"
1861 "Roadian-H691"
1862 "Roadian-H721"
1863 "Roadian-H723"
1864 "Roadian-H724"
1865 "Roadian-H726"
1866 "Roadian-H727"
1867 "Roadian-H761"
1868 "Wordian-H38"
1869 "Wordian-H40"
1870 "Wordian-H41"
1871 "Wordian-H73"
1872 "Wordian-H108"
1873 "Wordian-H109"
1874 "Wordian-H110"
1875 "Wordian-H137"
1876 "Wordian-H144"
1877 "Wordian-H145"
1878 "Wordian-H146"
1879 "Wordian-H209"
1880 "Wordian-H210"
1881 "Wordian-H211"
1882 "Wordian-H215"
1883 "Wordian-H246"
1884 "Wordian-H250"
1885 "Wordian-H283"
1886 "Wordian-H286"
1887 "Wordian-H287"
1888 "Wordian-H288"
1889 "Wordian-H289"
1890 "Wordian-H320"
1891 "Wordian-H321"
1892 "Wordian-H323"
1893 "Wordian-H326"
1894 "Wordian-H327"
1895 "Wordian-H355"
1896 "Wordian-H356"
1897 "Wordian-H357"
1898 "Wordian-H358"
1899 "Wordian-H363"
1900 "Wordian-H364"
1901 "Wordian-H391"
1902 "Wordian-H392"
1903 "Wordian-H394"
1904 "Wordian-H401"
1905 "Wordian-H422"
1906 "Wordian-H437"
1907 "Wordian-H438"
1908 "Wordian-H439"
1909 "Wordian-H459"
1910 "Wordian-H460"
1911 "Wordian-H476"
1912 "Wordian-H496"
1913 "Wordian-H497"
1914 "Wordian-H508"
1915 "Wordian-H510"
1916 "Wordian-H513"
1917 "Wordian-H514"
1918 "Wordian-H533"
1919 "Wordian-H549"
1920 "Wordian-H550"
1921 "Wordian-H551"
1922 "Wordian-H574"
1923 "Wordian-H577"
1924 "Wordian-H606"
1925 "Wordian-H609"
1926 "Wordian-H611"
1927 "Wordian-H612"
1928 "Wordian-H651"
1929 "Wordian-H652"
1930 "Wordian-H657"
1931 "Wordian-H690"
1932 "Wordian-H691"
1933 "Wordian-H722"
1934 "Wordian-H724"
1935 "Wordian-H727"
1936 "Wordian-H728"
1937 "Wordian-H757"
1938 "Wordian-H760"
1939 "Wordian-H761"
1940 "Wordian-H762"
1941 "Capitanian-H39"
1942 "Capitanian-H41"
1943 "Capitanian-H42"
1944 "Capitanian-H107"
1945 "Capitanian-H108"
1946 "Capitanian-H109"
1947 "Capitanian-H144"
1948 "Capitanian-H172"
1949 "Capitanian-H177"
1950 "Capitanian-H209"
1951 "Capitanian-H210"
1952 "Capitanian-H211"
1953 "Capitanian-H212"
1954 "Capitanian-H246"
1955 "Capitanian-H283"
1956 "Capitanian-H287"
1957 "Capitanian-H288"
1958 "Capitanian-H289"
1959 "Capitanian-H321"
1960 "Capitanian-H323"
1961 "Capitanian-H326"
1962 "Capitanian-H327"
1963 "Capitanian-H355"
1964 "Capitanian-H356"
1965 "Capitanian-H357"
1966 "Capitanian-H362"
1967 "Capitanian-H363"
1968 "Capitanian-H364"
1969 "Capitanian-H385"
1970 "Capitanian-H391"
1971 "Capitanian-H394"
1972 "Capitanian-H395"
1973 "Capitanian-H401"
1974 "Capitanian-H422"
1975 "Capitanian-H438"
1976 "Capitanian-H439"
1977 "Capitanian-H459"
1978 "Capitanian-H460"
1979 "Capitanian-H461"
1980 "Capitanian-H496"
1981 "Capitanian-H497"
1982 "Capitanian-H510"
1983 "Capitanian-H513"
1984 "Capitanian-H514"
1985 "Capitanian-H534"
1986 "Capitanian-H549"
1987 "Capitanian-H550"
1988 "Capitanian-H551"
1989 "Capitanian-H574"
1990 "Capitanian-H611"
1991 "Capitanian-H612"
1992 "Capitanian-H652"
1993 "Capitanian-H657"
1994 "Capitanian-H690"
1995 "Capitanian-H691"
1996 "Capitanian-H692"
1997 "Capitanian-H728"
1998 "Capitanian-H729"
1999 "Capitanian-H760"
2000 "Capitanian-H762"
2001 "Capitanian-H763"
2002 "Capitanian-H764"
2003 "Capitanian-H766"
2004 "Capitanian-H798"
2005 "Capitanian-H807"
2006 "Wuchiapingian-H3"
2007 "Wuchiapingian-H4"
2008 "Wuchiapingian-H6"
2009 "Wuchiapingian-H42"
2010 "Wuchiapingian-H43"
2011 "Wuchiapingian-H173"
2012 "Wuchiapingian-H175"
2013 "Wuchiapingian-H176"
2014 "Wuchiapingian-H177"
2015 "Wuchiapingian-H178"
2016 "Wuchiapingian-H209"
2017 "Wuchiapingian-H210"
2018 "Wuchiapingian-H211"
2019 "Wuchiapingian-H214"
2020 "Wuchiapingian-H245"
2021 "Wuchiapingian-H246"
2022 "Wuchiapingian-H247"
2023 "Wuchiapingian-H248"
2024 "Wuchiapingian-H288"
2025 "Wuchiapingian-H320"
2026 "Wuchiapingian-H323"
2027 "Wuchiapingian-H324"
2028 "Wuchiapingian-H325"
2029 "Wuchiapingian-H326"
2030 "Wuchiapingian-H359"
2031 "Wuchiapingian-H361"
2032 "Wuchiapingian-H362"
2033 "Wuchiapingian-H363"
2034 "Wuchiapingian-H392"
2035 "Wuchiapingian-H393"
2036 "Wuchiapingian-H395"
2037 "Wuchiapingian-H396"
2038 "Wuchiapingian-H402"
2039 "Wuchiapingian-H429"
2040 "Wuchiapingian-H431"
2041 "Wuchiapingian-H432"
2042 "Wuchiapingian-H437"
2043 "Wuchiapingian-H438"
2044 "Wuchiapingian-H439"
2045 "Wuchiapingian-H473"
2046 "Wuchiapingian-H495"
2047 "Wuchiapingian-H496"
2048 "Wuchiapingian-H502"
2049 "Wuchiapingian-H503"
2050 "Wuchiapingian-H510"
2051 "Wuchiapingian-H514"
2052 "Wuchiapingian-H539"
2053 "Wuchiapingian-H540"
2054 "Wuchiapingian-H541"
2055 "Wuchiapingian-H543"
2056 "Wuchiapingian-H545"
2057 "Wuchiapingian-H546"
2058 "Wuchiapingian-H571"
2059 "Wuchiapingian-H576"
2060 "Wuchiapingian-H611"
2061 "Wuchiapingian-H612"
2062 "Wuchiapingian-H613"
2063 "Wuchiapingian-H650"
2064 "Wuchiapingian-H651"
2065 "Wuchiapingian-H658"
2066 "Wuchiapingian-H727"
2067 "Wuchiapingian-H728"
2068 "Wuchiapingian-H729"
2069 "Wuchiapingian-H730"
2070 "Wuchiapingian-H767"
2071 "Wuchiapingian-H768"
2072 "Changhsingian-H6"
2073 "Changhsingian-H7"
2074 "Changhsingian-H8"
2075 "Changhsingian-H9"
2076 "Changhsingian-H25"
2077 "Changhsingian-H26"
2078 "Changhsingian-H27"
2079 "Changhsingian-H108"
2080 "Changhsingian-H209"
2081 "Changhsingian-H246"
2082 "Changhsingian-H247"
2083 "Changhsingian-H288"
2084 "Changhsingian-H324"
2085 "Changhsingian-H325"
2086 "Changhsingian-H326"
2087 "Changhsingian-H356"
2088 "Changhsingian-H359"
2089 "Changhsingian-H360"
2090 "Changhsingian-H362"
2091 "Changhsingian-H363"
2092 "Changhsingian-H392"
2093 "Changhsingian-H393"
2094 "Changhsingian-H394"
2095 "Changhsingian-H395"
2096 "Changhsingian-H401"
2097 "Changhsingian-H402"
2098 "Changhsingian-H430"
2099 "Changhsingian-H431"
2100 "Changhsingian-H432"
2101 "Changhsingian-H437"
2102 "Changhsingian-H438"
2103 "Changhsingian-H439"
2104 "Changhsingian-H460"
2105 "Changhsingian-H467"
2106 "Changhsingian-H505"
2107 "Changhsingian-H514"
2108 "Changhsingian-H547"
2109 "Changhsingian-H576"
2110 "Changhsingian-H582"
2111 "Changhsingian-H650"
2112 "Changhsingian-H652"
2113 "Changhsingian-H653"
2114 "Changhsingian-H727"
2115 "Changhsingian-H728"
2116 "Changhsingian-H729"
2117 "Changhsingian-H730"
2118 "Changhsingian-H745"
2119 "Changhsingian-H746"
2120 "Changhsingian-H768"
2121 "Changhsingian-H769"
2122 "Induan-H174"
2123 "Induan-H246"
2124 "Induan-H247"
2125 "Induan-H288"
2126 "Induan-H320"
2127 "Induan-H324"
2128 "Induan-H325"
2129 "Induan-H326"
2130 "Induan-H362"
2131 "Induan-H363"
2132 "Induan-H395"
2133 "Induan-H396"
2134 "Induan-H400"
2135 "Induan-H401"
2136 "Induan-H429"
2137 "Induan-H430"
2138 "Induan-H431"
2139 "Induan-H432"
2140 "Induan-H437"
2141 "Induan-H438"
2142 "Induan-H467"
2143 "Induan-H474"
2144 "Induan-H496"
2145 "Induan-H497"
2146 "Induan-H505"
2147 "Induan-H510"
2148 "Induan-H514"
2149 "Induan-H533"
2150 "Induan-H534"
2151 "Induan-H546"
2152 "Induan-H570"
2153 "Induan-H576"
2154 "Induan-H582"
2155 "Induan-H645"
2156 "Induan-H648"
2157 "Induan-H649"
2158 "Induan-H650"
2159 "Induan-H690"
2160 "Induan-H727"
2161 "Induan-H728"
2162 "Induan-H729"
2163 "Induan-H730"
2164 "Induan-H747"
2165 "Induan-H767"
2166 "Induan-H768"
2167 "Induan-H770"
2168 "Olenekian-H106"
2169 "Olenekian-H174"
2170 "Olenekian-H209"
2171 "Olenekian-H245"
2172 "Olenekian-H247"
2173 "Olenekian-H283"
2174 "Olenekian-H325"
2175 "Olenekian-H326"
2176 "Olenekian-H361"
2177 "Olenekian-H362"
2178 "Olenekian-H396"
2179 "Olenekian-H400"
2180 "Olenekian-H401"
2181 "Olenekian-H429"
2182 "Olenekian-H437"
2183 "Olenekian-H438"
2184 "Olenekian-H439"
2185 "Olenekian-H467"
2186 "Olenekian-H474"
2187 "Olenekian-H496"
2188 "Olenekian-H503"
2189 "Olenekian-H504"
2190 "Olenekian-H505"
2191 "Olenekian-H510"
2192 "Olenekian-H511"
2193 "Olenekian-H514"
2194 "Olenekian-H533"
2195 "Olenekian-H534"
2196 "Olenekian-H543"
2197 "Olenekian-H544"
2198 "Olenekian-H570"
2199 "Olenekian-H571"
2200 "Olenekian-H608"
2201 "Olenekian-H613"
2202 "Olenekian-H648"
2203 "Olenekian-H649"
2204 "Olenekian-H650"
2205 "Olenekian-H690"
2206 "Olenekian-H692"
2207 "Olenekian-H725"
2208 "Olenekian-H726"
2209 "Olenekian-H727"
2210 "Olenekian-H730"
2211 "Olenekian-H747"
2212 "Olenekian-H753"
2213 "Olenekian-H768"
2214 "Anisian-H23"
2215 "Anisian-H24"
2216 "Anisian-H25"
2217 "Anisian-H26"
2218 "Anisian-H27"
2219 "Anisian-H28"
2220 "Anisian-H29"
2221 "Anisian-H30"
2222 "Anisian-H31"
2223 "Anisian-H33"
2224 "Anisian-H62"
2225 "Anisian-H209"
2226 "Anisian-H246"
2227 "Anisian-H248"
2228 "Anisian-H326"
2229 "Anisian-H360"
2230 "Anisian-H361"
2231 "Anisian-H362"
2232 "Anisian-H363"
2233 "Anisian-H393"
2234 "Anisian-H399"
2235 "Anisian-H400"
2236 "Anisian-H429"
2237 "Anisian-H430"
2238 "Anisian-H437"
2239 "Anisian-H439"
2240 "Anisian-H440"
2241 "Anisian-H466"
2242 "Anisian-H467"
2243 "Anisian-H474"
2244 "Anisian-H495"
2245 "Anisian-H496"
2246 "Anisian-H504"
2247 "Anisian-H510"
2248 "Anisian-H511"
2249 "Anisian-H514"
2250 "Anisian-H540"
2251 "Anisian-H541"
2252 "Anisian-H542"
2253 "Anisian-H543"
2254 "Anisian-H545"
2255 "Anisian-H547"
2256 "Anisian-H552"
2257 "Anisian-H570"
2258 "Anisian-H578"
2259 "Anisian-H726"
2260 "Anisian-H727"
2261 "Anisian-H746"
2262 "Anisian-H747"
2263 "Anisian-H749"
2264 "Anisian-H752"
2265 "Anisian-H765"
2266 "Anisian-H772"
2267 "Ladinian-H21"
2268 "Ladinian-H23"
2269 "Ladinian-H24"
2270 "Ladinian-H25"
2271 "Ladinian-H26"
2272 "Ladinian-H27"
2273 "Ladinian-H28"
2274 "Ladinian-H63"
2275 "Ladinian-H64"
2276 "Ladinian-H180"
2277 "Ladinian-H209"
2278 "Ladinian-H246"
2279 "Ladinian-H247"
2280 "Ladinian-H285"
2281 "Ladinian-H326"
2282 "Ladinian-H359"
2283 "Ladinian-H362"
2284 "Ladinian-H393"
2285 "Ladinian-H398"
2286 "Ladinian-H399"
2287 "Ladinian-H400"
2288 "Ladinian-H429"
2289 "Ladinian-H438"
2290 "Ladinian-H439"
2291 "Ladinian-H440"
2292 "Ladinian-H465"
2293 "Ladinian-H466"
2294 "Ladinian-H467"
2295 "Ladinian-H474"
2296 "Ladinian-H495"
2297 "Ladinian-H496"
2298 "Ladinian-H502"
2299 "Ladinian-H503"
2300 "Ladinian-H513"
2301 "Ladinian-H514"
2302 "Ladinian-H540"
2303 "Ladinian-H541"
2304 "Ladinian-H543"
2305 "Ladinian-H544"
2306 "Ladinian-H568"
2307 "Ladinian-H570"
2308 "Ladinian-H582"
2309 "Ladinian-H611"
2310 "Ladinian-H647"
2311 "Ladinian-H648"
2312 "Ladinian-H724"
2313 "Ladinian-H726"
2314 "Ladinian-H727"
2315 "Ladinian-H746"
2316 "Ladinian-H747"
2317 "Ladinian-H748"
2318 "Ladinian-H751"
2319 "Ladinian-H761"
2320 "Ladinian-H764"
2321 "Ladinian-H765"
2322 "Ladinian-H767"
2323 "Ladinian-H770"
2324 "Ladinian-H774"
2325 "Ladinian-H775"
2326 "Carnian-H64"
2327 "Carnian-H66"
2328 "Carnian-H216"
2329 "Carnian-H217"
2330 "Carnian-H247"
2331 "Carnian-H251"
2332 "Carnian-H283"
2333 "Carnian-H285"
2334 "Carnian-H357"
2335 "Carnian-H399"
2336 "Carnian-H400"
2337 "Carnian-H429"
2338 "Carnian-H435"
2339 "Carnian-H436"
2340 "Carnian-H437"
2341 "Carnian-H442"
2342 "Carnian-H459"
2343 "Carnian-H465"
2344 "Carnian-H466"
2345 "Carnian-H467"
2346 "Carnian-H476"
2347 "Carnian-H477"
2348 "Carnian-H495"
2349 "Carnian-H496"
2350 "Carnian-H502"
2351 "Carnian-H503"
2352 "Carnian-H513"
2353 "Carnian-H514"
2354 "Carnian-H532"
2355 "Carnian-H540"
2356 "Carnian-H541"
2357 "Carnian-H542"
2358 "Carnian-H551"
2359 "Carnian-H570"
2360 "Carnian-H571"
2361 "Carnian-H582"
2362 "Carnian-H604"
2363 "Carnian-H607"
2364 "Carnian-H640"
2365 "Carnian-H644"
2366 "Carnian-H649"
2367 "Carnian-H708"
2368 "Carnian-H709"
2369 "Carnian-H725"
2370 "Carnian-H726"
2371 "Carnian-H745"
2372 "Carnian-H746"
2373 "Carnian-H747"
2374 "Carnian-H748"
2375 "Carnian-H760"
2376 "Carnian-H763"
2377 "Carnian-H764"
2378 "Carnian-H766"
2379 "Carnian-H767"
2380 "Carnian-H768"
2381 "Carnian-H769"
2382 "Carnian-H770"
2383 "Carnian-H771"
2384 "Carnian-H774"
2385 "Carnian-H775"
2386 "Carnian-H776"
2387 "Norian-H65"
2388 "Norian-H66"
2389 "Norian-H101"
2390 "Norian-H102"
2391 "Norian-H103"
2392 "Norian-H142"
2393 "Norian-H165"
2394 "Norian-H179"
2395 "Norian-H239"
2396 "Norian-H247"
2397 "Norian-H251"
2398 "Norian-H253"
2399 "Norian-H283"
2400 "Norian-H284"
2401 "Norian-H285"
2402 "Norian-H286"
2403 "Norian-H287"
2404 "Norian-H311"
2405 "Norian-H312"
2406 "Norian-H321"
2407 "Norian-H322"
2408 "Norian-H323"
2409 "Norian-H348"
2410 "Norian-H356"
2411 "Norian-H357"
2412 "Norian-H359"
2413 "Norian-H394"
2414 "Norian-H421"
2415 "Norian-H429"
2416 "Norian-H430"
2417 "Norian-H436"
2418 "Norian-H437"
2419 "Norian-H458"
2420 "Norian-H459"
2421 "Norian-H465"
2422 "Norian-H466"
2423 "Norian-H467"
2424 "Norian-H473"
2425 "Norian-H474"
2426 "Norian-H494"
2427 "Norian-H495"
2428 "Norian-H502"
2429 "Norian-H503"
2430 "Norian-H506"
2431 "Norian-H508"
2432 "Norian-H509"
2433 "Norian-H510"
2434 "Norian-H511"
2435 "Norian-H512"
2436 "Norian-H530"
2437 "Norian-H531"
2438 "Norian-H532"
2439 "Norian-H533"
2440 "Norian-H539"
2441 "Norian-H541"
2442 "Norian-H542"
2443 "Norian-H543"
2444 "Norian-H544"
2445 "Norian-H546"
2446 "Norian-H547"
2447 "Norian-H548"
2448 "Norian-H551"
2449 "Norian-H566"
2450 "Norian-H567"
2451 "Norian-H568"
2452 "Norian-H569"
2453 "Norian-H578"
2454 "Norian-H583"
2455 "Norian-H584"
2456 "Norian-H585"
2457 "Norian-H588"
2458 "Norian-H589"
2459 "Norian-H602"
2460 "Norian-H603"
2461 "Norian-H604"
2462 "Norian-H606"
2463 "Norian-H607"
2464 "Norian-H610"
2465 "Norian-H616"
2466 "Norian-H619"
2467 "Norian-H626"
2468 "Norian-H638"
2469 "Norian-H644"
2470 "Norian-H648"
2471 "Norian-H663"
2472 "Norian-H664"
2473 "Norian-H673"
2474 "Norian-H674"
2475 "Norian-H676"
2476 "Norian-H701"
2477 "Norian-H709"
2478 "Norian-H710"
2479 "Norian-H711"
2480 "Norian-H747"
2481 "Norian-H758"
2482 "Norian-H759"
2483 "Norian-H760"
2484 "Norian-H762"
2485 "Norian-H785"
2486 "Rhaetian-H101"
2487 "Rhaetian-H137"
2488 "Rhaetian-H138"
2489 "Rhaetian-H178"
2490 "Rhaetian-H179"
2491 "Rhaetian-H202"
2492 "Rhaetian-H253"
2493 "Rhaetian-H283"
2494 "Rhaetian-H289"
2495 "Rhaetian-H312"
2496 "Rhaetian-H323"
2497 "Rhaetian-H326"
2498 "Rhaetian-H394"
2499 "Rhaetian-H421"
2500 "Rhaetian-H458"
2501 "Rhaetian-H467"
2502 "Rhaetian-H494"
2503 "Rhaetian-H501"
2504 "Rhaetian-H502"
2505 "Rhaetian-H503"
2506 "Rhaetian-H529"
2507 "Rhaetian-H530"
2508 "Rhaetian-H532"
2509 "Rhaetian-H538"
2510 "Rhaetian-H539"
2511 "Rhaetian-H540"
2512 "Rhaetian-H543"
2513 "Rhaetian-H544"
2514 "Rhaetian-H551"
2515 "Rhaetian-H575"
2516 "Rhaetian-H576"
2517 "Rhaetian-H577"
2518 "Rhaetian-H578"
2519 "Rhaetian-H580"
2520 "Rhaetian-H585"
2521 "Rhaetian-H602"
2522 "Rhaetian-H603"
2523 "Rhaetian-H619"
2524 "Rhaetian-H623"
2525 "Rhaetian-H647"
2526 "Rhaetian-H656"
2527 "Rhaetian-H664"
2528 "Rhaetian-H673"
2529 "Rhaetian-H674"
2530 "Rhaetian-H709"
2531 "Rhaetian-H747"
2532 "Rhaetian-H754"
2533 "Rhaetian-H755"
2534 "Rhaetian-H756"
2535 "Hettangian-H101"
2536 "Hettangian-H138"
2537 "Hettangian-H178"
2538 "Hettangian-H202"
2539 "Hettangian-H239"
2540 "Hettangian-H458"
2541 "Hettangian-H494"
2542 "Hettangian-H503"
2543 "Hettangian-H529"
2544 "Hettangian-H538"
2545 "Hettangian-H539"
2546 "Hettangian-H540"
2547 "Hettangian-H574"
2548 "Hettangian-H575"
2549 "Hettangian-H606"
2550 "Hettangian-H611"
2551 "Hettangian-H628"
2552 "Hettangian-H664"
2553 "Hettangian-H665"
2554 "Hettangian-H673"
2555 "Sinemurian-H101"
2556 "Sinemurian-H137"
2557 "Sinemurian-H138"
2558 "Sinemurian-H178"
2559 "Sinemurian-H202"
2560 "Sinemurian-H239"
2561 "Sinemurian-H240"
2562 "Sinemurian-H276"
2563 "Sinemurian-H287"
2564 "Sinemurian-H312"
2565 "Sinemurian-H313"
2566 "Sinemurian-H321"
2567 "Sinemurian-H458"
2568 "Sinemurian-H459"
2569 "Sinemurian-H468"
2570 "Sinemurian-H494"
2571 "Sinemurian-H495"
2572 "Sinemurian-H500"
2573 "Sinemurian-H501"
2574 "Sinemurian-H502"
2575 "Sinemurian-H503"
2576 "Sinemurian-H529"
2577 "Sinemurian-H531"
2578 "Sinemurian-H532"
2579 "Sinemurian-H533"
2580 "Sinemurian-H538"
2581 "Sinemurian-H539"
2582 "Sinemurian-H540"
2583 "Sinemurian-H551"
2584 "Sinemurian-H568"
2585 "Sinemurian-H569"
2586 "Sinemurian-H574"
2587 "Sinemurian-H575"
2588 "Sinemurian-H576"
2589 "Sinemurian-H578"
2590 "Sinemurian-H587"
2591 "Sinemurian-H602"
2592 "Sinemurian-H606"
2593 "Sinemurian-H612"
2594 "Sinemurian-H613"
2595 "Sinemurian-H619"
2596 "Sinemurian-H627"
2597 "Sinemurian-H628"
2598 "Sinemurian-H644"
2599 "Sinemurian-H645"
2600 "Sinemurian-H656"
2601 "Sinemurian-H657"
2602 "Sinemurian-H664"
2603 "Sinemurian-H672"
2604 "Sinemurian-H673"
2605 "Sinemurian-H709"
2606 "Pliensbachian-H99"
2607 "Pliensbachian-H100"
2608 "Pliensbachian-H101"
2609 "Pliensbachian-H137"
2610 "Pliensbachian-H178"
2611 "Pliensbachian-H202"
2612 "Pliensbachian-H239"
2613 "Pliensbachian-H240"
2614 "Pliensbachian-H276"
2615 "Pliensbachian-H395"
2616 "Pliensbachian-H459"
2617 "Pliensbachian-H467"
2618 "Pliensbachian-H495"
2619 "Pliensbachian-H500"
2620 "Pliensbachian-H501"
2621 "Pliensbachian-H502"
2622 "Pliensbachian-H503"
2623 "Pliensbachian-H529"
2624 "Pliensbachian-H530"
2625 "Pliensbachian-H531"
2626 "Pliensbachian-H532"
2627 "Pliensbachian-H533"
2628 "Pliensbachian-H537"
2629 "Pliensbachian-H538"
2630 "Pliensbachian-H539"
2631 "Pliensbachian-H540"
2632 "Pliensbachian-H541"
2633 "Pliensbachian-H551"
2634 "Pliensbachian-H566"
2635 "Pliensbachian-H568"
2636 "Pliensbachian-H569"
2637 "Pliensbachian-H575"
2638 "Pliensbachian-H576"
2639 "Pliensbachian-H577"
2640 "Pliensbachian-H578"
2641 "Pliensbachian-H579"
2642 "Pliensbachian-H606"
2643 "Pliensbachian-H612"
2644 "Pliensbachian-H613"
2645 "Pliensbachian-H616"
2646 "Pliensbachian-H627"
2647 "Pliensbachian-H628"
2648 "Pliensbachian-H635"
2649 "Pliensbachian-H664"
2650 "Pliensbachian-H672"
2651 "Pliensbachian-H673"
2652 "Pliensbachian-H704"
2653 "Pliensbachian-H707"
2654 "Pliensbachian-H738"
2655 "Pliensbachian-H742"
2656 "Pliensbachian-H774"
2657 "Pliensbachian-H776"
2658 "Pliensbachian-H777"
2659 "Pliensbachian-H782"
2660 "Toarcian-H62"
2661 "Toarcian-H99"
2662 "Toarcian-H100"
2663 "Toarcian-H101"
2664 "Toarcian-H130"
2665 "Toarcian-H202"
2666 "Toarcian-H239"
2667 "Toarcian-H240"
2668 "Toarcian-H275"
2669 "Toarcian-H276"
2670 "Toarcian-H281"
2671 "Toarcian-H313"
2672 "Toarcian-H318"
2673 "Toarcian-H319"
2674 "Toarcian-H355"
2675 "Toarcian-H394"
2676 "Toarcian-H430"
2677 "Toarcian-H467"
2678 "Toarcian-H475"
2679 "Toarcian-H495"
2680 "Toarcian-H502"
2681 "Toarcian-H503"
2682 "Toarcian-H511"
2683 "Toarcian-H531"
2684 "Toarcian-H532"
2685 "Toarcian-H533"
2686 "Toarcian-H538"
2687 "Toarcian-H539"
2688 "Toarcian-H540"
2689 "Toarcian-H541"
2690 "Toarcian-H544"
2691 "Toarcian-H566"
2692 "Toarcian-H567"
2693 "Toarcian-H568"
2694 "Toarcian-H569"
2695 "Toarcian-H570"
2696 "Toarcian-H575"
2697 "Toarcian-H576"
2698 "Toarcian-H577"
2699 "Toarcian-H581"
2700 "Toarcian-H589"
2701 "Toarcian-H604"
2702 "Toarcian-H606"
2703 "Toarcian-H613"
2704 "Toarcian-H614"
2705 "Toarcian-H616"
2706 "Toarcian-H627"
2707 "Toarcian-H628"
2708 "Toarcian-H639"
2709 "Toarcian-H643"
2710 "Toarcian-H707"
2711 "Toarcian-H708"
2712 "Toarcian-H734"
2713 "Toarcian-H735"
2714 "Toarcian-H737"
2715 "Toarcian-H773"
2716 "Toarcian-H774"
2717 "Aalenian-H61"
2718 "Aalenian-H62"
2719 "Aalenian-H63"
2720 "Aalenian-H64"
2721 "Aalenian-H239"
2722 "Aalenian-H275"
2723 "Aalenian-H281"
2724 "Aalenian-H283"
2725 "Aalenian-H313"
2726 "Aalenian-H467"
2727 "Aalenian-H475"
2728 "Aalenian-H500"
2729 "Aalenian-H501"
2730 "Aalenian-H502"
2731 "Aalenian-H503"
2732 "Aalenian-H533"
2733 "Aalenian-H539"
2734 "Aalenian-H540"
2735 "Aalenian-H544"
2736 "Aalenian-H545"
2737 "Aalenian-H568"
2738 "Aalenian-H569"
2739 "Aalenian-H576"
2740 "Aalenian-H577"
2741 "Aalenian-H579"
2742 "Aalenian-H604"
2743 "Aalenian-H606"
2744 "Aalenian-H643"
2745 "Aalenian-H645"
2746 "Aalenian-H663"
2747 "Aalenian-H701"
2748 "Aalenian-H706"
2749 "Bajocian-H62"
2750 "Bajocian-H64"
2751 "Bajocian-H129"
2752 "Bajocian-H142"
2753 "Bajocian-H239"
2754 "Bajocian-H244"
2755 "Bajocian-H247"
2756 "Bajocian-H248"
2757 "Bajocian-H275"
2758 "Bajocian-H280"
2759 "Bajocian-H281"
2760 "Bajocian-H282"
2761 "Bajocian-H313"
2762 "Bajocian-H320"
2763 "Bajocian-H356"
2764 "Bajocian-H393"
2765 "Bajocian-H394"
2766 "Bajocian-H422"
2767 "Bajocian-H429"
2768 "Bajocian-H430"
2769 "Bajocian-H435"
2770 "Bajocian-H467"
2771 "Bajocian-H500"
2772 "Bajocian-H501"
2773 "Bajocian-H502"
2774 "Bajocian-H503"
2775 "Bajocian-H510"
2776 "Bajocian-H532"
2777 "Bajocian-H533"
2778 "Bajocian-H534"
2779 "Bajocian-H539"
2780 "Bajocian-H540"
2781 "Bajocian-H542"
2782 "Bajocian-H543"
2783 "Bajocian-H544"
2784 "Bajocian-H545"
2785 "Bajocian-H568"
2786 "Bajocian-H569"
2787 "Bajocian-H570"
2788 "Bajocian-H576"
2789 "Bajocian-H577"
2790 "Bajocian-H579"
2791 "Bajocian-H605"
2792 "Bajocian-H606"
2793 "Bajocian-H627"
2794 "Bajocian-H639"
2795 "Bajocian-H640"
2796 "Bajocian-H663"
2797 "Bajocian-H681"
2798 "Bajocian-H700"
2799 "Bajocian-H729"
2800 "Bathonian-H62"
2801 "Bathonian-H63"
2802 "Bathonian-H64"
2803 "Bathonian-H65"
2804 "Bathonian-H142"
2805 "Bathonian-H239"
2806 "Bathonian-H244"
2807 "Bathonian-H247"
2808 "Bathonian-H275"
2809 "Bathonian-H280"
2810 "Bathonian-H281"
2811 "Bathonian-H282"
2812 "Bathonian-H283"
2813 "Bathonian-H319"
2814 "Bathonian-H356"
2815 "Bathonian-H393"
2816 "Bathonian-H394"
2817 "Bathonian-H429"
2818 "Bathonian-H430"
2819 "Bathonian-H435"
2820 "Bathonian-H436"
2821 "Bathonian-H465"
2822 "Bathonian-H467"
2823 "Bathonian-H474"
2824 "Bathonian-H475"
2825 "Bathonian-H500"
2826 "Bathonian-H501"
2827 "Bathonian-H502"
2828 "Bathonian-H503"
2829 "Bathonian-H507"
2830 "Bathonian-H509"
2831 "Bathonian-H510"
2832 "Bathonian-H511"
2833 "Bathonian-H512"
2834 "Bathonian-H533"
2835 "Bathonian-H534"
2836 "Bathonian-H539"
2837 "Bathonian-H540"
2838 "Bathonian-H544"
2839 "Bathonian-H547"
2840 "Bathonian-H549"
2841 "Bathonian-H568"
2842 "Bathonian-H569"
2843 "Bathonian-H575"
2844 "Bathonian-H576"
2845 "Bathonian-H577"
2846 "Bathonian-H578"
2847 "Bathonian-H579"
2848 "Bathonian-H582"
2849 "Bathonian-H604"
2850 "Bathonian-H613"
2851 "Bathonian-H626"
2852 "Bathonian-H640"
2853 "Bathonian-H662"
2854 "Bathonian-H729"
2855 "Callovian-H63"
2856 "Callovian-H65"
2857 "Callovian-H244"
2858 "Callovian-H275"
2859 "Callovian-H281"
2860 "Callovian-H282"
2861 "Callovian-H318"
2862 "Callovian-H319"
2863 "Callovian-H355"
2864 "Callovian-H356"
2865 "Callovian-H393"
2866 "Callovian-H394"
2867 "Callovian-H429"
2868 "Callovian-H430"
2869 "Callovian-H435"
2870 "Callovian-H465"
2871 "Callovian-H467"
2872 "Callovian-H495"
2873 "Callovian-H501"
2874 "Callovian-H502"
2875 "Callovian-H503"
2876 "Callovian-H510"
2877 "Callovian-H532"
2878 "Callovian-H533"
2879 "Callovian-H539"
2880 "Callovian-H540"
2881 "Callovian-H542"
2882 "Callovian-H544"
2883 "Callovian-H568"
2884 "Callovian-H569"
2885 "Callovian-H570"
2886 "Callovian-H575"
2887 "Callovian-H576"
2888 "Callovian-H577"
2889 "Callovian-H604"
2890 "Callovian-H613"
2891 "Callovian-H626"
2892 "Callovian-H640"
2893 "Callovian-H663"
2894 "Callovian-H670"
2895 "Callovian-H681"
2896 "Callovian-H728"
2897 "Oxfordian-H64"
2898 "Oxfordian-H65"
2899 "Oxfordian-H66"
2900 "Oxfordian-H67"
2901 "Oxfordian-H68"
2902 "Oxfordian-H127"
2903 "Oxfordian-H143"
2904 "Oxfordian-H201"
2905 "Oxfordian-H239"
2906 "Oxfordian-H244"
2907 "Oxfordian-H247"
2908 "Oxfordian-H251"
2909 "Oxfordian-H253"
2910 "Oxfordian-H275"
2911 "Oxfordian-H281"
2912 "Oxfordian-H282"
2913 "Oxfordian-H318"
2914 "Oxfordian-H319"
2915 "Oxfordian-H320"
2916 "Oxfordian-H355"
2917 "Oxfordian-H356"
2918 "Oxfordian-H385"
2919 "Oxfordian-H393"
2920 "Oxfordian-H394"
2921 "Oxfordian-H422"
2922 "Oxfordian-H429"
2923 "Oxfordian-H460"
2924 "Oxfordian-H465"
2925 "Oxfordian-H466"
2926 "Oxfordian-H467"
2927 "Oxfordian-H472"
2928 "Oxfordian-H473"
2929 "Oxfordian-H495"
2930 "Oxfordian-H499"
2931 "Oxfordian-H500"
2932 "Oxfordian-H501"
2933 "Oxfordian-H505"
2934 "Oxfordian-H508"
2935 "Oxfordian-H509"
2936 "Oxfordian-H510"
2937 "Oxfordian-H533"
2938 "Oxfordian-H534"
2939 "Oxfordian-H538"
2940 "Oxfordian-H539"
2941 "Oxfordian-H540"
2942 "Oxfordian-H542"
2943 "Oxfordian-H543"
2944 "Oxfordian-H544"
2945 "Oxfordian-H545"
2946 "Oxfordian-H568"
2947 "Oxfordian-H569"
2948 "Oxfordian-H575"
2949 "Oxfordian-H576"
2950 "Oxfordian-H577"
2951 "Oxfordian-H578"
2952 "Oxfordian-H579"
2953 "Oxfordian-H581"
2954 "Oxfordian-H604"
2955 "Oxfordian-H605"
2956 "Oxfordian-H613"
2957 "Oxfordian-H617"
2958 "Oxfordian-H639"
2959 "Oxfordian-H640"
2960 "Oxfordian-H643"
2961 "Oxfordian-H662"
2962 "Oxfordian-H663"
2963 "Oxfordian-H681"
2964 "Oxfordian-H706"
2965 "Oxfordian-H727"
2966 "Kimmeridgian-H68"
2967 "Kimmeridgian-H69"
2968 "Kimmeridgian-H91"
2969 "Kimmeridgian-H126"
2970 "Kimmeridgian-H144"
2971 "Kimmeridgian-H201"
2972 "Kimmeridgian-H217"
2973 "Kimmeridgian-H244"
2974 "Kimmeridgian-H245"
2975 "Kimmeridgian-H247"
2976 "Kimmeridgian-H253"
2977 "Kimmeridgian-H281"
2978 "Kimmeridgian-H282"
2979 "Kimmeridgian-H319"
2980 "Kimmeridgian-H355"
2981 "Kimmeridgian-H356"
2982 "Kimmeridgian-H422"
2983 "Kimmeridgian-H429"
2984 "Kimmeridgian-H430"
2985 "Kimmeridgian-H459"
2986 "Kimmeridgian-H463"
2987 "Kimmeridgian-H464"
2988 "Kimmeridgian-H466"
2989 "Kimmeridgian-H467"
2990 "Kimmeridgian-H473"
2991 "Kimmeridgian-H495"
2992 "Kimmeridgian-H499"
2993 "Kimmeridgian-H500"
2994 "Kimmeridgian-H501"
2995 "Kimmeridgian-H503"
2996 "Kimmeridgian-H505"
2997 "Kimmeridgian-H538"
2998 "Kimmeridgian-H539"
2999 "Kimmeridgian-H540"
3000 "Kimmeridgian-H541"
3001 "Kimmeridgian-H542"
3002 "Kimmeridgian-H543"
3003 "Kimmeridgian-H544"
3004 "Kimmeridgian-H568"
3005 "Kimmeridgian-H575"
3006 "Kimmeridgian-H576"
3007 "Kimmeridgian-H577"
3008 "Kimmeridgian-H581"
3009 "Kimmeridgian-H604"
3010 "Kimmeridgian-H612"
3011 "Kimmeridgian-H616"
3012 "Kimmeridgian-H639"
3013 "Kimmeridgian-H653"
3014 "Kimmeridgian-H662"
3015 "Kimmeridgian-H663"
3016 "Kimmeridgian-H681"
3017 "Kimmeridgian-H682"
3018 "Kimmeridgian-H728"
3019 "Tithonian-H70"
3020 "Tithonian-H71"
3021 "Tithonian-H72"
3022 "Tithonian-H90"
3023 "Tithonian-H92"
3024 "Tithonian-H126"
3025 "Tithonian-H127"
3026 "Tithonian-H201"
3027 "Tithonian-H210"
3028 "Tithonian-H244"
3029 "Tithonian-H246"
3030 "Tithonian-H311"
3031 "Tithonian-H319"
3032 "Tithonian-H385"
3033 "Tithonian-H429"
3034 "Tithonian-H459"
3035 "Tithonian-H465"
3036 "Tithonian-H466"
3037 "Tithonian-H467"
3038 "Tithonian-H494"
3039 "Tithonian-H499"
3040 "Tithonian-H500"
3041 "Tithonian-H501"
3042 "Tithonian-H505"
3043 "Tithonian-H509"
3044 "Tithonian-H531"
3045 "Tithonian-H532"
3046 "Tithonian-H538"
3047 "Tithonian-H539"
3048 "Tithonian-H540"
3049 "Tithonian-H541"
3050 "Tithonian-H542"
3051 "Tithonian-H544"
3052 "Tithonian-H568"
3053 "Tithonian-H575"
3054 "Tithonian-H576"
3055 "Tithonian-H578"
3056 "Tithonian-H579"
3057 "Tithonian-H612"
3058 "Tithonian-H615"
3059 "Tithonian-H616"
3060 "Tithonian-H625"
3061 "Tithonian-H639"
3062 "Tithonian-H642"
3063 "Tithonian-H643"
3064 "Tithonian-H649"
3065 "Tithonian-H652"
3066 "Tithonian-H653"
3067 "Tithonian-H662"
3068 "Tithonian-H663"
3069 "Tithonian-H681"
3070 "Tithonian-H682"
3071 "Tithonian-H691"
3072 "Tithonian-H699"
3073 "Tithonian-H705"
3074 "Tithonian-H726"
3075 "Tithonian-H727"
3076 "Tithonian-H729"
3077 "Tithonian-H767"
3078 "Berriasian-H126"
3079 "Berriasian-H163"
3080 "Berriasian-H164"
3081 "Berriasian-H173"
3082 "Berriasian-H201"
3083 "Berriasian-H238"
3084 "Berriasian-H246"
3085 "Berriasian-H319"
3086 "Berriasian-H421"
3087 "Berriasian-H429"
3088 "Berriasian-H459"
3089 "Berriasian-H464"
3090 "Berriasian-H465"
3091 "Berriasian-H467"
3092 "Berriasian-H495"
3093 "Berriasian-H501"
3094 "Berriasian-H531"
3095 "Berriasian-H539"
3096 "Berriasian-H540"
3097 "Berriasian-H542"
3098 "Berriasian-H543"
3099 "Berriasian-H568"
3100 "Berriasian-H575"
3101 "Berriasian-H576"
3102 "Berriasian-H577"
3103 "Berriasian-H578"
3104 "Berriasian-H579"
3105 "Berriasian-H613"
3106 "Berriasian-H615"
3107 "Berriasian-H616"
3108 "Berriasian-H617"
3109 "Berriasian-H625"
3110 "Berriasian-H649"
3111 "Berriasian-H650"
3112 "Berriasian-H653"
3113 "Berriasian-H654"
3114 "Berriasian-H655"
3115 "Berriasian-H661"
3116 "Berriasian-H662"
3117 "Berriasian-H681"
3118 "Berriasian-H691"
3119 "Berriasian-H692"
3120 "Berriasian-H702"
3121 "Berriasian-H718"
3122 "Berriasian-H728"
3123 "Berriasian-H729"
3124 "Berriasian-H737"
3125 "Berriasian-H739"
3126 "Valanginian-H109"
3127 "Valanginian-H163"
3128 "Valanginian-H164"
3129 "Valanginian-H166"
3130 "Valanginian-H167"
3131 "Valanginian-H200"
3132 "Valanginian-H203"
3133 "Valanginian-H238"
3134 "Valanginian-H244"
3135 "Valanginian-H245"
3136 "Valanginian-H348"
3137 "Valanginian-H429"
3138 "Valanginian-H459"
3139 "Valanginian-H466"
3140 "Valanginian-H467"
3141 "Valanginian-H472"
3142 "Valanginian-H473"
3143 "Valanginian-H495"
3144 "Valanginian-H500"
3145 "Valanginian-H501"
3146 "Valanginian-H502"
3147 "Valanginian-H503"
3148 "Valanginian-H504"
3149 "Valanginian-H532"
3150 "Valanginian-H539"
3151 "Valanginian-H540"
3152 "Valanginian-H541"
3153 "Valanginian-H542"
3154 "Valanginian-H543"
3155 "Valanginian-H568"
3156 "Valanginian-H576"
3157 "Valanginian-H577"
3158 "Valanginian-H579"
3159 "Valanginian-H580"
3160 "Valanginian-H605"
3161 "Valanginian-H606"
3162 "Valanginian-H613"
3163 "Valanginian-H614"
3164 "Valanginian-H617"
3165 "Valanginian-H618"
3166 "Valanginian-H625"
3167 "Valanginian-H626"
3168 "Valanginian-H641"
3169 "Valanginian-H643"
3170 "Valanginian-H650"
3171 "Valanginian-H654"
3172 "Valanginian-H655"
3173 "Valanginian-H661"
3174 "Valanginian-H662"
3175 "Valanginian-H678"
3176 "Valanginian-H679"
3177 "Valanginian-H680"
3178 "Valanginian-H681"
3179 "Valanginian-H685"
3180 "Valanginian-H686"
3181 "Valanginian-H693"
3182 "Valanginian-H704"
3183 "Valanginian-H712"
3184 "Valanginian-H714"
3185 "Valanginian-H719"
3186 "Valanginian-H730"
3187 "Valanginian-H756"
3188 "Hauterivian-H238"
3189 "Hauterivian-H319"
3190 "Hauterivian-H460"
3191 "Hauterivian-H467"
3192 "Hauterivian-H500"
3193 "Hauterivian-H501"
3194 "Hauterivian-H502"
3195 "Hauterivian-H507"
3196 "Hauterivian-H533"
3197 "Hauterivian-H538"
3198 "Hauterivian-H539"
3199 "Hauterivian-H540"
3200 "Hauterivian-H541"
3201 "Hauterivian-H542"
3202 "Hauterivian-H543"
3203 "Hauterivian-H544"
3204 "Hauterivian-H568"
3205 "Hauterivian-H576"
3206 "Hauterivian-H580"
3207 "Hauterivian-H605"
3208 "Hauterivian-H606"
3209 "Hauterivian-H625"
3210 "Hauterivian-H713"
3211 "Barremian-H125"
3212 "Barremian-H200"
3213 "Barremian-H204"
3214 "Barremian-H238"
3215 "Barremian-H280"
3216 "Barremian-H312"
3217 "Barremian-H319"
3218 "Barremian-H348"
3219 "Barremian-H357"
3220 "Barremian-H385"
3221 "Barremian-H393"
3222 "Barremian-H429"
3223 "Barremian-H459"
3224 "Barremian-H460"
3225 "Barremian-H461"
3226 "Barremian-H467"
3227 "Barremian-H495"
3228 "Barremian-H500"
3229 "Barremian-H501"
3230 "Barremian-H502"
3231 "Barremian-H504"
3232 "Barremian-H506"
3233 "Barremian-H507"
3234 "Barremian-H532"
3235 "Barremian-H533"
3236 "Barremian-H539"
3237 "Barremian-H540"
3238 "Barremian-H541"
3239 "Barremian-H542"
3240 "Barremian-H543"
3241 "Barremian-H544"
3242 "Barremian-H576"
3243 "Barremian-H577"
3244 "Barremian-H578"
3245 "Barremian-H580"
3246 "Barremian-H588"
3247 "Barremian-H605"
3248 "Barremian-H614"
3249 "Barremian-H625"
3250 "Barremian-H626"
3251 "Barremian-H640"
3252 "Barremian-H704"
3253 "Barremian-H717"
3254 "Barremian-H718"
3255 "Aptian-H41"
3256 "Aptian-H42"
3257 "Aptian-H43"
3258 "Aptian-H109"
3259 "Aptian-H125"
3260 "Aptian-H126"
3261 "Aptian-H139"
3262 "Aptian-H143"
3263 "Aptian-H144"
3264 "Aptian-H163"
3265 "Aptian-H164"
3266 "Aptian-H200"
3267 "Aptian-H201"
3268 "Aptian-H204"
3269 "Aptian-H205"
3270 "Aptian-H244"
3271 "Aptian-H245"
3272 "Aptian-H247"
3273 "Aptian-H280"
3274 "Aptian-H312"
3275 "Aptian-H319"
3276 "Aptian-H352"
3277 "Aptian-H357"
3278 "Aptian-H385"
3279 "Aptian-H394"
3280 "Aptian-H422"
3281 "Aptian-H429"
3282 "Aptian-H430"
3283 "Aptian-H459"
3284 "Aptian-H460"
3285 "Aptian-H461"
3286 "Aptian-H466"
3287 "Aptian-H467"
3288 "Aptian-H472"
3289 "Aptian-H473"
3290 "Aptian-H495"
3291 "Aptian-H500"
3292 "Aptian-H501"
3293 "Aptian-H502"
3294 "Aptian-H503"
3295 "Aptian-H504"
3296 "Aptian-H513"
3297 "Aptian-H532"
3298 "Aptian-H533"
3299 "Aptian-H538"
3300 "Aptian-H539"
3301 "Aptian-H540"
3302 "Aptian-H542"
3303 "Aptian-H544"
3304 "Aptian-H545"
3305 "Aptian-H568"
3306 "Aptian-H576"
3307 "Aptian-H577"
3308 "Aptian-H578"
3309 "Aptian-H580"
3310 "Aptian-H588"
3311 "Aptian-H625"
3312 "Aptian-H626"
3313 "Aptian-H643"
3314 "Aptian-H651"
3315 "Aptian-H715"
3316 "Aptian-H716"
3317 "Albian-H2"
3318 "Albian-H4"
3319 "Albian-H40"
3320 "Albian-H41"
3321 "Albian-H42"
3322 "Albian-H126"
3323 "Albian-H127"
3324 "Albian-H141"
3325 "Albian-H142"
3326 "Albian-H143"
3327 "Albian-H144"
3328 "Albian-H163"
3329 "Albian-H164"
3330 "Albian-H182"
3331 "Albian-H200"
3332 "Albian-H205"
3333 "Albian-H210"
3334 "Albian-H243"
3335 "Albian-H244"
3336 "Albian-H245"
3337 "Albian-H247"
3338 "Albian-H282"
3339 "Albian-H294"
3340 "Albian-H315"
3341 "Albian-H351"
3342 "Albian-H352"
3343 "Albian-H385"
3344 "Albian-H389"
3345 "Albian-H395"
3346 "Albian-H419"
3347 "Albian-H421"
3348 "Albian-H422"
3349 "Albian-H431"
3350 "Albian-H435"
3351 "Albian-H460"
3352 "Albian-H467"
3353 "Albian-H472"
3354 "Albian-H473"
3355 "Albian-H493"
3356 "Albian-H494"
3357 "Albian-H495"
3358 "Albian-H502"
3359 "Albian-H503"
3360 "Albian-H506"
3361 "Albian-H531"
3362 "Albian-H532"
3363 "Albian-H537"
3364 "Albian-H539"
3365 "Albian-H540"
3366 "Albian-H541"
3367 "Albian-H543"
3368 "Albian-H544"
3369 "Albian-H545"
3370 "Albian-H551"
3371 "Albian-H566"
3372 "Albian-H567"
3373 "Albian-H568"
3374 "Albian-H569"
3375 "Albian-H574"
3376 "Albian-H575"
3377 "Albian-H576"
3378 "Albian-H577"
3379 "Albian-H578"
3380 "Albian-H579"
3381 "Albian-H580"
3382 "Albian-H582"
3383 "Albian-H588"
3384 "Albian-H589"
3385 "Albian-H591"
3386 "Albian-H603"
3387 "Albian-H604"
3388 "Albian-H606"
3389 "Albian-H613"
3390 "Albian-H614"
3391 "Albian-H615"
3392 "Albian-H617"
3393 "Albian-H626"
3394 "Albian-H638"
3395 "Albian-H640"
3396 "Albian-H641"
3397 "Albian-H650"
3398 "Albian-H667"
3399 "Albian-H675"
3400 "Albian-H678"
3401 "Albian-H679"
3402 "Albian-H708"
3403 "Albian-H711"
3404 "Albian-H712"
3405 "Albian-H714"
3406 "Albian-H746"
3407 "Albian-H754"
3408 "Albian-H758"
3409 "Albian-H760"
3410 "Cenomanian-H39"
3411 "Cenomanian-H40"
3412 "Cenomanian-H41"
3413 "Cenomanian-H126"
3414 "Cenomanian-H208"
3415 "Cenomanian-H216"
3416 "Cenomanian-H219"
3417 "Cenomanian-H243"
3418 "Cenomanian-H246"
3419 "Cenomanian-H282"
3420 "Cenomanian-H351"
3421 "Cenomanian-H352"
3422 "Cenomanian-H385"
3423 "Cenomanian-H389"
3424 "Cenomanian-H390"
3425 "Cenomanian-H422"
3426 "Cenomanian-H426"
3427 "Cenomanian-H431"
3428 "Cenomanian-H458"
3429 "Cenomanian-H466"
3430 "Cenomanian-H467"
3431 "Cenomanian-H472"
3432 "Cenomanian-H493"
3433 "Cenomanian-H499"
3434 "Cenomanian-H500"
3435 "Cenomanian-H501"
3436 "Cenomanian-H502"
3437 "Cenomanian-H503"
3438 "Cenomanian-H531"
3439 "Cenomanian-H538"
3440 "Cenomanian-H540"
3441 "Cenomanian-H541"
3442 "Cenomanian-H542"
3443 "Cenomanian-H543"
3444 "Cenomanian-H544"
3445 "Cenomanian-H545"
3446 "Cenomanian-H566"
3447 "Cenomanian-H567"
3448 "Cenomanian-H568"
3449 "Cenomanian-H570"
3450 "Cenomanian-H571"
3451 "Cenomanian-H574"
3452 "Cenomanian-H575"
3453 "Cenomanian-H576"
3454 "Cenomanian-H577"
3455 "Cenomanian-H578"
3456 "Cenomanian-H579"
3457 "Cenomanian-H580"
3458 "Cenomanian-H587"
3459 "Cenomanian-H588"
3460 "Cenomanian-H590"
3461 "Cenomanian-H591"
3462 "Cenomanian-H603"
3463 "Cenomanian-H604"
3464 "Cenomanian-H605"
3465 "Cenomanian-H606"
3466 "Cenomanian-H612"
3467 "Cenomanian-H613"
3468 "Cenomanian-H614"
3469 "Cenomanian-H615"
3470 "Cenomanian-H626"
3471 "Cenomanian-H638"
3472 "Cenomanian-H639"
3473 "Cenomanian-H640"
3474 "Cenomanian-H641"
3475 "Cenomanian-H662"
3476 "Cenomanian-H675"
3477 "Cenomanian-H677"
3478 "Cenomanian-H678"
3479 "Cenomanian-H679"
3480 "Turonian-H39"
3481 "Turonian-H40"
3482 "Turonian-H77"
3483 "Turonian-H78"
3484 "Turonian-H125"
3485 "Turonian-H163"
3486 "Turonian-H199"
3487 "Turonian-H208"
3488 "Turonian-H216"
3489 "Turonian-H245"
3490 "Turonian-H316"
3491 "Turonian-H347"
3492 "Turonian-H351"
3493 "Turonian-H384"
3494 "Turonian-H389"
3495 "Turonian-H390"
3496 "Turonian-H421"
3497 "Turonian-H422"
3498 "Turonian-H465"
3499 "Turonian-H467"
3500 "Turonian-H494"
3501 "Turonian-H499"
3502 "Turonian-H501"
3503 "Turonian-H502"
3504 "Turonian-H503"
3505 "Turonian-H505"
3506 "Turonian-H530"
3507 "Turonian-H531"
3508 "Turonian-H538"
3509 "Turonian-H539"
3510 "Turonian-H540"
3511 "Turonian-H542"
3512 "Turonian-H543"
3513 "Turonian-H544"
3514 "Turonian-H545"
3515 "Turonian-H566"
3516 "Turonian-H567"
3517 "Turonian-H568"
3518 "Turonian-H575"
3519 "Turonian-H576"
3520 "Turonian-H577"
3521 "Turonian-H578"
3522 "Turonian-H587"
3523 "Turonian-H591"
3524 "Turonian-H603"
3525 "Turonian-H604"
3526 "Turonian-H605"
3527 "Turonian-H606"
3528 "Turonian-H612"
3529 "Turonian-H613"
3530 "Turonian-H614"
3531 "Turonian-H615"
3532 "Turonian-H625"
3533 "Turonian-H638"
3534 "Turonian-H641"
3535 "Turonian-H675"
3536 "Turonian-H677"
3537 "Turonian-H678"
3538 "Turonian-H712"
3539 "Turonian-H714"
3540 "Coniacian-H108"
3541 "Coniacian-H109"
3542 "Coniacian-H114"
3543 "Coniacian-H124"
3544 "Coniacian-H204"
3545 "Coniacian-H206"
3546 "Coniacian-H208"
3547 "Coniacian-H245"
3548 "Coniacian-H316"
3549 "Coniacian-H351"
3550 "Coniacian-H352"
3551 "Coniacian-H384"
3552 "Coniacian-H389"
3553 "Coniacian-H390"
3554 "Coniacian-H429"
3555 "Coniacian-H467"
3556 "Coniacian-H499"
3557 "Coniacian-H501"
3558 "Coniacian-H502"
3559 "Coniacian-H531"
3560 "Coniacian-H538"
3561 "Coniacian-H539"
3562 "Coniacian-H540"
3563 "Coniacian-H544"
3564 "Coniacian-H566"
3565 "Coniacian-H567"
3566 "Coniacian-H568"
3567 "Coniacian-H575"
3568 "Coniacian-H576"
3569 "Coniacian-H577"
3570 "Coniacian-H587"
3571 "Coniacian-H603"
3572 "Coniacian-H604"
3573 "Coniacian-H605"
3574 "Coniacian-H606"
3575 "Coniacian-H612"
3576 "Coniacian-H613"
3577 "Coniacian-H614"
3578 "Coniacian-H625"
3579 "Coniacian-H626"
3580 "Coniacian-H627"
3581 "Coniacian-H638"
3582 "Coniacian-H640"
3583 "Coniacian-H641"
3584 "Coniacian-H661"
3585 "Coniacian-H678"
3586 "Coniacian-H712"
3587 "Santonian-H77"
3588 "Santonian-H113"
3589 "Santonian-H114"
3590 "Santonian-H116"
3591 "Santonian-H117"
3592 "Santonian-H140"
3593 "Santonian-H161"
3594 "Santonian-H162"
3595 "Santonian-H177"
3596 "Santonian-H205"
3597 "Santonian-H206"
3598 "Santonian-H384"
3599 "Santonian-H429"
3600 "Santonian-H458"
3601 "Santonian-H467"
3602 "Santonian-H501"
3603 "Santonian-H502"
3604 "Santonian-H503"
3605 "Santonian-H504"
3606 "Santonian-H506"
3607 "Santonian-H530"
3608 "Santonian-H531"
3609 "Santonian-H532"
3610 "Santonian-H538"
3611 "Santonian-H539"
3612 "Santonian-H540"
3613 "Santonian-H541"
3614 "Santonian-H544"
3615 "Santonian-H545"
3616 "Santonian-H567"
3617 "Santonian-H568"
3618 "Santonian-H569"
3619 "Santonian-H575"
3620 "Santonian-H576"
3621 "Santonian-H586"
3622 "Santonian-H587"
3623 "Santonian-H603"
3624 "Santonian-H604"
3625 "Santonian-H605"
3626 "Santonian-H612"
3627 "Santonian-H613"
3628 "Santonian-H625"
3629 "Santonian-H626"
3630 "Santonian-H639"
3631 "Santonian-H640"
3632 "Santonian-H641"
3633 "Santonian-H647"
3634 "Santonian-H661"
3635 "Santonian-H678"
3636 "Campanian-H123"
3637 "Campanian-H151"
3638 "Campanian-H153"
3639 "Campanian-H154"
3640 "Campanian-H160"
3641 "Campanian-H161"
3642 "Campanian-H162"
3643 "Campanian-H178"
3644 "Campanian-H198"
3645 "Campanian-H206"
3646 "Campanian-H209"
3647 "Campanian-H245"
3648 "Campanian-H247"
3649 "Campanian-H285"
3650 "Campanian-H322"
3651 "Campanian-H351"
3652 "Campanian-H352"
3653 "Campanian-H356"
3654 "Campanian-H383"
3655 "Campanian-H394"
3656 "Campanian-H395"
3657 "Campanian-H429"
3658 "Campanian-H430"
3659 "Campanian-H458"
3660 "Campanian-H466"
3661 "Campanian-H467"
3662 "Campanian-H493"
3663 "Campanian-H494"
3664 "Campanian-H499"
3665 "Campanian-H501"
3666 "Campanian-H502"
3667 "Campanian-H503"
3668 "Campanian-H504"
3669 "Campanian-H506"
3670 "Campanian-H529"
3671 "Campanian-H530"
3672 "Campanian-H532"
3673 "Campanian-H533"
3674 "Campanian-H537"
3675 "Campanian-H538"
3676 "Campanian-H539"
3677 "Campanian-H540"
3678 "Campanian-H541"
3679 "Campanian-H542"
3680 "Campanian-H543"
3681 "Campanian-H544"
3682 "Campanian-H565"
3683 "Campanian-H566"
3684 "Campanian-H567"
3685 "Campanian-H568"
3686 "Campanian-H569"
3687 "Campanian-H570"
3688 "Campanian-H574"
3689 "Campanian-H575"
3690 "Campanian-H576"
3691 "Campanian-H577"
3692 "Campanian-H578"
3693 "Campanian-H580"
3694 "Campanian-H586"
3695 "Campanian-H587"
3696 "Campanian-H603"
3697 "Campanian-H604"
3698 "Campanian-H605"
3699 "Campanian-H624"
3700 "Campanian-H625"
3701 "Campanian-H639"
3702 "Campanian-H640"
3703 "Campanian-H641"
3704 "Campanian-H642"
3705 "Campanian-H652"
3706 "Campanian-H660"
3707 "Campanian-H662"
3708 "Campanian-H678"
3709 "Campanian-H679"
3710 "Campanian-H709"
3711 "Campanian-H710"
3712 "Campanian-H712"
3713 "Maastrichtian-H123"
3714 "Maastrichtian-H141"
3715 "Maastrichtian-H160"
3716 "Maastrichtian-H169"
3717 "Maastrichtian-H178"
3718 "Maastrichtian-H179"
3719 "Maastrichtian-H187"
3720 "Maastrichtian-H189"
3721 "Maastrichtian-H197"
3722 "Maastrichtian-H206"
3723 "Maastrichtian-H208"
3724 "Maastrichtian-H210"
3725 "Maastrichtian-H235"
3726 "Maastrichtian-H236"
3727 "Maastrichtian-H245"
3728 "Maastrichtian-H246"
3729 "Maastrichtian-H248"
3730 "Maastrichtian-H272"
3731 "Maastrichtian-H278"
3732 "Maastrichtian-H282"
3733 "Maastrichtian-H286"
3734 "Maastrichtian-H310"
3735 "Maastrichtian-H322"
3736 "Maastrichtian-H350"
3737 "Maastrichtian-H352"
3738 "Maastrichtian-H356"
3739 "Maastrichtian-H383"
3740 "Maastrichtian-H384"
3741 "Maastrichtian-H390"
3742 "Maastrichtian-H394"
3743 "Maastrichtian-H395"
3744 "Maastrichtian-H421"
3745 "Maastrichtian-H426"
3746 "Maastrichtian-H429"
3747 "Maastrichtian-H430"
3748 "Maastrichtian-H431"
3749 "Maastrichtian-H464"
3750 "Maastrichtian-H465"
3751 "Maastrichtian-H466"
3752 "Maastrichtian-H467"
3753 "Maastrichtian-H468"
3754 "Maastrichtian-H469"
3755 "Maastrichtian-H493"
3756 "Maastrichtian-H494"
3757 "Maastrichtian-H500"
3758 "Maastrichtian-H501"
3759 "Maastrichtian-H502"
3760 "Maastrichtian-H503"
3761 "Maastrichtian-H504"
3762 "Maastrichtian-H505"
3763 "Maastrichtian-H506"
3764 "Maastrichtian-H529"
3765 "Maastrichtian-H530"
3766 "Maastrichtian-H538"
3767 "Maastrichtian-H539"
3768 "Maastrichtian-H540"
3769 "Maastrichtian-H541"
3770 "Maastrichtian-H542"
3771 "Maastrichtian-H543"
3772 "Maastrichtian-H544"
3773 "Maastrichtian-H565"
3774 "Maastrichtian-H566"
3775 "Maastrichtian-H567"
3776 "Maastrichtian-H568"
3777 "Maastrichtian-H569"
3778 "Maastrichtian-H570"
3779 "Maastrichtian-H574"
3780 "Maastrichtian-H575"
3781 "Maastrichtian-H576"
3782 "Maastrichtian-H577"
3783 "Maastrichtian-H578"
3784 "Maastrichtian-H579"
3785 "Maastrichtian-H580"
3786 "Maastrichtian-H586"
3787 "Maastrichtian-H602"
3788 "Maastrichtian-H603"
3789 "Maastrichtian-H604"
3790 "Maastrichtian-H613"
3791 "Maastrichtian-H617"
3792 "Maastrichtian-H618"
3793 "Maastrichtian-H624"
3794 "Maastrichtian-H625"
3795 "Maastrichtian-H641"
3796 "Maastrichtian-H642"
3797 "Maastrichtian-H647"
3798 "Maastrichtian-H648"
3799 "Maastrichtian-H660"
3800 "Maastrichtian-H737"
3801 "Danian-H152"
3802 "Danian-H160"
3803 "Danian-H198"
3804 "Danian-H235"
3805 "Danian-H236"
3806 "Danian-H282"
3807 "Danian-H323"
3808 "Danian-H358"
3809 "Danian-H429"
3810 "Danian-H458"
3811 "Danian-H465"
3812 "Danian-H494"
3813 "Danian-H504"
3814 "Danian-H530"
3815 "Danian-H531"
3816 "Danian-H538"
3817 "Danian-H539"
3818 "Danian-H540"
3819 "Danian-H541"
3820 "Danian-H542"
3821 "Danian-H543"
3822 "Danian-H545"
3823 "Danian-H565"
3824 "Danian-H566"
3825 "Danian-H567"
3826 "Danian-H568"
3827 "Danian-H569"
3828 "Danian-H570"
3829 "Danian-H574"
3830 "Danian-H575"
3831 "Danian-H576"
3832 "Danian-H577"
3833 "Danian-H578"
3834 "Danian-H602"
3835 "Danian-H613"
3836 "Danian-H641"
3837 "Danian-H647"
3838 "Danian-H660"
3839 "Danian-H661"
3840 "Danian-H748"
3841 "Selandian-H188"
3842 "Selandian-H388"
3843 "Selandian-H389"
3844 "Selandian-H396"
3845 "Selandian-H531"
3846 "Selandian-H539"
3847 "Selandian-H565"
3848 "Selandian-H567"
3849 "Selandian-H568"
3850 "Selandian-H602"
3851 "Selandian-H613"
3852 "Selandian-H647"
3853 "Selandian-H737"
3854 "Thanetian-H179"
3855 "Thanetian-H183"
3856 "Thanetian-H184"
3857 "Thanetian-H188"
3858 "Thanetian-H245"
3859 "Thanetian-H358"
3860 "Thanetian-H389"
3861 "Thanetian-H393"
3862 "Thanetian-H396"
3863 "Thanetian-H421"
3864 "Thanetian-H425"
3865 "Thanetian-H455"
3866 "Thanetian-H466"
3867 "Thanetian-H467"
3868 "Thanetian-H472"
3869 "Thanetian-H502"
3870 "Thanetian-H503"
3871 "Thanetian-H529"
3872 "Thanetian-H530"
3873 "Thanetian-H531"
3874 "Thanetian-H532"
3875 "Thanetian-H537"
3876 "Thanetian-H538"
3877 "Thanetian-H539"
3878 "Thanetian-H540"
3879 "Thanetian-H541"
3880 "Thanetian-H565"
3881 "Thanetian-H566"
3882 "Thanetian-H567"
3883 "Thanetian-H568"
3884 "Thanetian-H569"
3885 "Thanetian-H574"
3886 "Thanetian-H575"
3887 "Thanetian-H576"
3888 "Thanetian-H582"
3889 "Thanetian-H602"
3890 "Thanetian-H711"
3891 "Thanetian-H737"
3892 "Ypresian-H123"
3893 "Ypresian-H183"
3894 "Ypresian-H188"
3895 "Ypresian-H189"
3896 "Ypresian-H198"
3897 "Ypresian-H349"
3898 "Ypresian-H382"
3899 "Ypresian-H383"
3900 "Ypresian-H396"
3901 "Ypresian-H426"
3902 "Ypresian-H430"
3903 "Ypresian-H432"
3904 "Ypresian-H433"
3905 "Ypresian-H458"
3906 "Ypresian-H465"
3907 "Ypresian-H466"
3908 "Ypresian-H467"
3909 "Ypresian-H472"
3910 "Ypresian-H492"
3911 "Ypresian-H493"
3912 "Ypresian-H499"
3913 "Ypresian-H500"
3914 "Ypresian-H501"
3915 "Ypresian-H502"
3916 "Ypresian-H506"
3917 "Ypresian-H528"
3918 "Ypresian-H529"
3919 "Ypresian-H530"
3920 "Ypresian-H531"
3921 "Ypresian-H538"
3922 "Ypresian-H539"
3923 "Ypresian-H540"
3924 "Ypresian-H541"
3925 "Ypresian-H564"
3926 "Ypresian-H566"
3927 "Ypresian-H567"
3928 "Ypresian-H568"
3929 "Ypresian-H569"
3930 "Ypresian-H574"
3931 "Ypresian-H575"
3932 "Ypresian-H576"
3933 "Ypresian-H582"
3934 "Ypresian-H586"
3935 "Ypresian-H601"
3936 "Ypresian-H602"
3937 "Ypresian-H613"
3938 "Ypresian-H638"
3939 "Ypresian-H661"
3940 "Ypresian-H710"
3941 "Lutetian-H123"
3942 "Lutetian-H161"
3943 "Lutetian-H179"
3944 "Lutetian-H188"
3945 "Lutetian-H197"
3946 "Lutetian-H215"
3947 "Lutetian-H242"
3948 "Lutetian-H316"
3949 "Lutetian-H345"
3950 "Lutetian-H382"
3951 "Lutetian-H388"
3952 "Lutetian-H389"
3953 "Lutetian-H390"
3954 "Lutetian-H396"
3955 "Lutetian-H398"
3956 "Lutetian-H401"
3957 "Lutetian-H420"
3958 "Lutetian-H424"
3959 "Lutetian-H426"
3960 "Lutetian-H432"
3961 "Lutetian-H433"
3962 "Lutetian-H434"
3963 "Lutetian-H439"
3964 "Lutetian-H456"
3965 "Lutetian-H457"
3966 "Lutetian-H462"
3967 "Lutetian-H465"
3968 "Lutetian-H466"
3969 "Lutetian-H467"
3970 "Lutetian-H468"
3971 "Lutetian-H470"
3972 "Lutetian-H492"
3973 "Lutetian-H493"
3974 "Lutetian-H501"
3975 "Lutetian-H502"
3976 "Lutetian-H528"
3977 "Lutetian-H529"
3978 "Lutetian-H530"
3979 "Lutetian-H531"
3980 "Lutetian-H538"
3981 "Lutetian-H539"
3982 "Lutetian-H540"
3983 "Lutetian-H563"
3984 "Lutetian-H564"
3985 "Lutetian-H566"
3986 "Lutetian-H567"
3987 "Lutetian-H568"
3988 "Lutetian-H570"
3989 "Lutetian-H574"
3990 "Lutetian-H575"
3991 "Lutetian-H576"
3992 "Lutetian-H577"
3993 "Lutetian-H582"
3994 "Lutetian-H586"
3995 "Lutetian-H587"
3996 "Lutetian-H601"
3997 "Lutetian-H612"
3998 "Lutetian-H625"
3999 "Lutetian-H638"
4000 "Lutetian-H661"
4001 "Lutetian-H670"
4002 "Lutetian-H700"
4003 "Lutetian-H701"
4004 "Bartonian-H123"
4005 "Bartonian-H179"
4006 "Bartonian-H187"
4007 "Bartonian-H188"
4008 "Bartonian-H224"
4009 "Bartonian-H242"
4010 "Bartonian-H382"
4011 "Bartonian-H432"
4012 "Bartonian-H457"
4013 "Bartonian-H458"
4014 "Bartonian-H465"
4015 "Bartonian-H466"
4016 "Bartonian-H470"
4017 "Bartonian-H503"
4018 "Bartonian-H529"
4019 "Bartonian-H530"
4020 "Bartonian-H531"
4021 "Bartonian-H538"
4022 "Bartonian-H539"
4023 "Bartonian-H540"
4024 "Bartonian-H563"
4025 "Bartonian-H564"
4026 "Bartonian-H566"
4027 "Bartonian-H567"
4028 "Bartonian-H568"
4029 "Bartonian-H574"
4030 "Bartonian-H575"
4031 "Bartonian-H576"
4032 "Bartonian-H582"
4033 "Bartonian-H586"
4034 "Bartonian-H601"
4035 "Bartonian-H612"
4036 "Bartonian-H625"
4037 "Bartonian-H700"
4038 "Priabonian-H123"
4039 "Priabonian-H150"
4040 "Priabonian-H179"
4041 "Priabonian-H180"
4042 "Priabonian-H182"
4043 "Priabonian-H183"
4044 "Priabonian-H186"
4045 "Priabonian-H187"
4046 "Priabonian-H188"
4047 "Priabonian-H189"
4048 "Priabonian-H215"
4049 "Priabonian-H235"
4050 "Priabonian-H242"
4051 "Priabonian-H345"
4052 "Priabonian-H353"
4053 "Priabonian-H382"
4054 "Priabonian-H394"
4055 "Priabonian-H401"
4056 "Priabonian-H418"
4057 "Priabonian-H419"
4058 "Priabonian-H420"
4059 "Priabonian-H434"
4060 "Priabonian-H438"
4061 "Priabonian-H455"
4062 "Priabonian-H456"
4063 "Priabonian-H457"
4064 "Priabonian-H458"
4065 "Priabonian-H465"
4066 "Priabonian-H466"
4067 "Priabonian-H470"
4068 "Priabonian-H471"
4069 "Priabonian-H473"
4070 "Priabonian-H476"
4071 "Priabonian-H491"
4072 "Priabonian-H493"
4073 "Priabonian-H501"
4074 "Priabonian-H502"
4075 "Priabonian-H503"
4076 "Priabonian-H528"
4077 "Priabonian-H529"
4078 "Priabonian-H530"
4079 "Priabonian-H531"
4080 "Priabonian-H539"
4081 "Priabonian-H540"
4082 "Priabonian-H545"
4083 "Priabonian-H563"
4084 "Priabonian-H566"
4085 "Priabonian-H567"
4086 "Priabonian-H568"
4087 "Priabonian-H574"
4088 "Priabonian-H575"
4089 "Priabonian-H576"
4090 "Priabonian-H577"
4091 "Priabonian-H582"
4092 "Priabonian-H586"
4093 "Priabonian-H587"
4094 "Priabonian-H600"
4095 "Priabonian-H601"
4096 "Priabonian-H611"
4097 "Priabonian-H612"
4098 "Priabonian-H613"
4099 "Priabonian-H625"
4100 "Priabonian-H637"
4101 "Priabonian-H685"
4102 "Priabonian-H700"
4103 "Priabonian-H701"
4104 "Priabonian-H702"
4105 "Rupelian-H111"
4106 "Rupelian-H182"
4107 "Rupelian-H183"
4108 "Rupelian-H186"
4109 "Rupelian-H187"
4110 "Rupelian-H197"
4111 "Rupelian-H218"
4112 "Rupelian-H219"
4113 "Rupelian-H328"
4114 "Rupelian-H345"
4115 "Rupelian-H382"
4116 "Rupelian-H394"
4117 "Rupelian-H402"
4118 "Rupelian-H418"
4119 "Rupelian-H420"
4120 "Rupelian-H430"
4121 "Rupelian-H456"
4122 "Rupelian-H457"
4123 "Rupelian-H458"
4124 "Rupelian-H468"
4125 "Rupelian-H470"
4126 "Rupelian-H473"
4127 "Rupelian-H491"
4128 "Rupelian-H492"
4129 "Rupelian-H493"
4130 "Rupelian-H494"
4131 "Rupelian-H501"
4132 "Rupelian-H502"
4133 "Rupelian-H503"
4134 "Rupelian-H505"
4135 "Rupelian-H506"
4136 "Rupelian-H528"
4137 "Rupelian-H529"
4138 "Rupelian-H530"
4139 "Rupelian-H539"
4140 "Rupelian-H540"
4141 "Rupelian-H542"
4142 "Rupelian-H550"
4143 "Rupelian-H563"
4144 "Rupelian-H566"
4145 "Rupelian-H567"
4146 "Rupelian-H574"
4147 "Rupelian-H575"
4148 "Rupelian-H576"
4149 "Rupelian-H582"
4150 "Rupelian-H586"
4151 "Rupelian-H587"
4152 "Rupelian-H600"
4153 "Rupelian-H601"
4154 "Rupelian-H604"
4155 "Rupelian-H611"
4156 "Rupelian-H612"
4157 "Rupelian-H613"
4158 "Rupelian-H625"
4159 "Rupelian-H630"
4160 "Rupelian-H632"
4161 "Rupelian-H636"
4162 "Rupelian-H637"
4163 "Rupelian-H661"
4164 "Rupelian-H663"
4165 "Rupelian-H669"
4166 "Rupelian-H671"
4167 "Rupelian-H685"
4168 "Rupelian-H701"
4169 "Rupelian-H702"
4170 "Chattian-H123"
4171 "Chattian-H182"
4172 "Chattian-H186"
4173 "Chattian-H187"
4174 "Chattian-H197"
4175 "Chattian-H218"
4176 "Chattian-H219"
4177 "Chattian-H345"
4178 "Chattian-H363"
4179 "Chattian-H382"
4180 "Chattian-H394"
4181 "Chattian-H418"
4182 "Chattian-H420"
4183 "Chattian-H431"
4184 "Chattian-H434"
4185 "Chattian-H455"
4186 "Chattian-H456"
4187 "Chattian-H457"
4188 "Chattian-H458"
4189 "Chattian-H470"
4190 "Chattian-H473"
4191 "Chattian-H475"
4192 "Chattian-H491"
4193 "Chattian-H492"
4194 "Chattian-H493"
4195 "Chattian-H494"
4196 "Chattian-H501"
4197 "Chattian-H502"
4198 "Chattian-H503"
4199 "Chattian-H505"
4200 "Chattian-H512"
4201 "Chattian-H527"
4202 "Chattian-H528"
4203 "Chattian-H529"
4204 "Chattian-H530"
4205 "Chattian-H539"
4206 "Chattian-H540"
4207 "Chattian-H550"
4208 "Chattian-H563"
4209 "Chattian-H567"
4210 "Chattian-H574"
4211 "Chattian-H575"
4212 "Chattian-H576"
4213 "Chattian-H587"
4214 "Chattian-H600"
4215 "Chattian-H612"
4216 "Chattian-H613"
4217 "Chattian-H625"
4218 "Chattian-H636"
4219 "Chattian-H649"
4220 "Chattian-H661"
4221 "Chattian-H663"
4222 "Chattian-H669"
4223 "Chattian-H701"
4224 "Chattian-H702"
4225 "Aquitanian-H182"
4226 "Aquitanian-H216"
4227 "Aquitanian-H418"
4228 "Aquitanian-H457"
4229 "Aquitanian-H469"
4230 "Aquitanian-H470"
4231 "Aquitanian-H473"
4232 "Aquitanian-H493"
4233 "Aquitanian-H529"
4234 "Aquitanian-H539"
4235 "Aquitanian-H540"
4236 "Aquitanian-H542"
4237 "Aquitanian-H562"
4238 "Aquitanian-H563"
4239 "Aquitanian-H567"
4240 "Aquitanian-H573"
4241 "Aquitanian-H574"
4242 "Aquitanian-H575"
4243 "Aquitanian-H600"
4244 "Burdigalian-H123"
4245 "Burdigalian-H160"
4246 "Burdigalian-H182"
4247 "Burdigalian-H186"
4248 "Burdigalian-H196"
4249 "Burdigalian-H197"
4250 "Burdigalian-H216"
4251 "Burdigalian-H217"
4252 "Burdigalian-H218"
4253 "Burdigalian-H219"
4254 "Burdigalian-H221"
4255 "Burdigalian-H223"
4256 "Burdigalian-H234"
4257 "Burdigalian-H235"
4258 "Burdigalian-H243"
4259 "Burdigalian-H254"
4260 "Burdigalian-H259"
4261 "Burdigalian-H271"
4262 "Burdigalian-H294"
4263 "Burdigalian-H316"
4264 "Burdigalian-H344"
4265 "Burdigalian-H345"
4266 "Burdigalian-H353"
4267 "Burdigalian-H355"
4268 "Burdigalian-H363"
4269 "Burdigalian-H365"
4270 "Burdigalian-H381"
4271 "Burdigalian-H382"
4272 "Burdigalian-H385"
4273 "Burdigalian-H396"
4274 "Burdigalian-H397"
4275 "Burdigalian-H399"
4276 "Burdigalian-H401"
4277 "Burdigalian-H418"
4278 "Burdigalian-H420"
4279 "Burdigalian-H430"
4280 "Burdigalian-H431"
4281 "Burdigalian-H434"
4282 "Burdigalian-H437"
4283 "Burdigalian-H438"
4284 "Burdigalian-H455"
4285 "Burdigalian-H456"
4286 "Burdigalian-H457"
4287 "Burdigalian-H468"
4288 "Burdigalian-H470"
4289 "Burdigalian-H472"
4290 "Burdigalian-H473"
4291 "Burdigalian-H490"
4292 "Burdigalian-H491"
4293 "Burdigalian-H492"
4294 "Burdigalian-H493"
4295 "Burdigalian-H494"
4296 "Burdigalian-H502"
4297 "Burdigalian-H503"
4298 "Burdigalian-H504"
4299 "Burdigalian-H505"
4300 "Burdigalian-H506"
4301 "Burdigalian-H507"
4302 "Burdigalian-H512"
4303 "Burdigalian-H527"
4304 "Burdigalian-H528"
4305 "Burdigalian-H529"
4306 "Burdigalian-H530"
4307 "Burdigalian-H536"
4308 "Burdigalian-H539"
4309 "Burdigalian-H540"
4310 "Burdigalian-H542"
4311 "Burdigalian-H550"
4312 "Burdigalian-H551"
4313 "Burdigalian-H562"
4314 "Burdigalian-H563"
4315 "Burdigalian-H567"
4316 "Burdigalian-H573"
4317 "Burdigalian-H574"
4318 "Burdigalian-H575"
4319 "Burdigalian-H576"
4320 "Burdigalian-H578"
4321 "Burdigalian-H587"
4322 "Burdigalian-H600"
4323 "Burdigalian-H611"
4324 "Burdigalian-H612"
4325 "Burdigalian-H613"
4326 "Burdigalian-H625"
4327 "Burdigalian-H636"
4328 "Burdigalian-H663"
4329 "Burdigalian-H672"
4330 "Burdigalian-H701"
4331 "Burdigalian-H702"
4332 "Langhian-H218"
4333 "Langhian-H219"
4334 "Langhian-H221"
4335 "Langhian-H235"
4336 "Langhian-H255"
4337 "Langhian-H363"
4338 "Langhian-H367"
4339 "Langhian-H401"
4340 "Langhian-H456"
4341 "Langhian-H493"
4342 "Langhian-H528"
4343 "Langhian-H540"
4344 "Langhian-H550"
4345 "Langhian-H562"
4346 "Langhian-H566"
4347 "Langhian-H567"
4348 "Langhian-H574"
4349 "Langhian-H575"
4350 "Langhian-H576"
4351 "Langhian-H578"
4352 "Langhian-H587"
4353 "Langhian-H612"
4354 "Langhian-H613"
4355 "Langhian-H632"
4356 "Serravallian-H186"
4357 "Serravallian-H196"
4358 "Serravallian-H197"
4359 "Serravallian-H218"
4360 "Serravallian-H219"
4361 "Serravallian-H221"
4362 "Serravallian-H235"
4363 "Serravallian-H254"
4364 "Serravallian-H255"
4365 "Serravallian-H259"
4366 "Serravallian-H271"
4367 "Serravallian-H289"
4368 "Serravallian-H308"
4369 "Serravallian-H344"
4370 "Serravallian-H363"
4371 "Serravallian-H367"
4372 "Serravallian-H381"
4373 "Serravallian-H400"
4374 "Serravallian-H401"
4375 "Serravallian-H418"
4376 "Serravallian-H430"
4377 "Serravallian-H431"
4378 "Serravallian-H437"
4379 "Serravallian-H438"
4380 "Serravallian-H455"
4381 "Serravallian-H456"
4382 "Serravallian-H457"
4383 "Serravallian-H467"
4384 "Serravallian-H472"
4385 "Serravallian-H490"
4386 "Serravallian-H492"
4387 "Serravallian-H493"
4388 "Serravallian-H501"
4389 "Serravallian-H502"
4390 "Serravallian-H503"
4391 "Serravallian-H505"
4392 "Serravallian-H526"
4393 "Serravallian-H528"
4394 "Serravallian-H529"
4395 "Serravallian-H539"
4396 "Serravallian-H540"
4397 "Serravallian-H541"
4398 "Serravallian-H542"
4399 "Serravallian-H550"
4400 "Serravallian-H551"
4401 "Serravallian-H562"
4402 "Serravallian-H566"
4403 "Serravallian-H567"
4404 "Serravallian-H573"
4405 "Serravallian-H574"
4406 "Serravallian-H575"
4407 "Serravallian-H576"
4408 "Serravallian-H577"
4409 "Serravallian-H578"
4410 "Serravallian-H579"
4411 "Serravallian-H587"
4412 "Serravallian-H588"
4413 "Serravallian-H599"
4414 "Serravallian-H611"
4415 "Serravallian-H612"
4416 "Serravallian-H613"
4417 "Serravallian-H614"
4418 "Serravallian-H615"
4419 "Serravallian-H625"
4420 "Serravallian-H631"
4421 "Serravallian-H632"
4422 "Serravallian-H663"
4423 "Serravallian-H671"
4424 "Serravallian-H701"
4425 "Tortonian-H197"
4426 "Tortonian-H218"
4427 "Tortonian-H221"
4428 "Tortonian-H223"
4429 "Tortonian-H234"
4430 "Tortonian-H235"
4431 "Tortonian-H243"
4432 "Tortonian-H255"
4433 "Tortonian-H256"
4434 "Tortonian-H259"
4435 "Tortonian-H271"
4436 "Tortonian-H272"
4437 "Tortonian-H281"
4438 "Tortonian-H332"
4439 "Tortonian-H344"
4440 "Tortonian-H363"
4441 "Tortonian-H366"
4442 "Tortonian-H381"
4443 "Tortonian-H382"
4444 "Tortonian-H400"
4445 "Tortonian-H401"
4446 "Tortonian-H418"
4447 "Tortonian-H437"
4448 "Tortonian-H438"
4449 "Tortonian-H455"
4450 "Tortonian-H456"
4451 "Tortonian-H457"
4452 "Tortonian-H475"
4453 "Tortonian-H490"
4454 "Tortonian-H491"
4455 "Tortonian-H493"
4456 "Tortonian-H503"
4457 "Tortonian-H505"
4458 "Tortonian-H506"
4459 "Tortonian-H528"
4460 "Tortonian-H529"
4461 "Tortonian-H536"
4462 "Tortonian-H537"
4463 "Tortonian-H539"
4464 "Tortonian-H540"
4465 "Tortonian-H550"
4466 "Tortonian-H551"
4467 "Tortonian-H562"
4468 "Tortonian-H566"
4469 "Tortonian-H567"
4470 "Tortonian-H573"
4471 "Tortonian-H574"
4472 "Tortonian-H575"
4473 "Tortonian-H576"
4474 "Tortonian-H578"
4475 "Tortonian-H587"
4476 "Tortonian-H600"
4477 "Tortonian-H611"
4478 "Tortonian-H612"
4479 "Tortonian-H613"
4480 "Tortonian-H625"
4481 "Tortonian-H631"
4482 "Tortonian-H632"
4483 "Tortonian-H635"
4484 "Tortonian-H663"
4485 "Tortonian-H664"
4486 "Tortonian-H707"
4487 "Messinian-H124"
4488 "Messinian-H221"
4489 "Messinian-H223"
4490 "Messinian-H235"
4491 "Messinian-H256"
4492 "Messinian-H270"
4493 "Messinian-H279"
4494 "Messinian-H344"
4495 "Messinian-H400"
4496 "Messinian-H401"
4497 "Messinian-H455"
4498 "Messinian-H456"
4499 "Messinian-H492"
4500 "Messinian-H493"
4501 "Messinian-H529"
4502 "Messinian-H537"
4503 "Messinian-H550"
4504 "Messinian-H551"
4505 "Messinian-H562"
4506 "Messinian-H566"
4507 "Messinian-H573"
4508 "Messinian-H575"
4509 "Messinian-H576"
4510 "Messinian-H578"
4511 "Messinian-H611"
4512 "Messinian-H612"
4513 "Messinian-H615"
4514 "Zanclean-H101"
4515 "Zanclean-H124"
4516 "Zanclean-H186"
4517 "Zanclean-H196"
4518 "Zanclean-H221"
4519 "Zanclean-H234"
4520 "Zanclean-H243"
4521 "Zanclean-H244"
4522 "Zanclean-H255"
4523 "Zanclean-H256"
4524 "Zanclean-H259"
4525 "Zanclean-H270"
4526 "Zanclean-H271"
4527 "Zanclean-H280"
4528 "Zanclean-H308"
4529 "Zanclean-H332"
4530 "Zanclean-H344"
4531 "Zanclean-H355"
4532 "Zanclean-H363"
4533 "Zanclean-H364"
4534 "Zanclean-H366"
4535 "Zanclean-H381"
4536 "Zanclean-H393"
4537 "Zanclean-H400"
4538 "Zanclean-H401"
4539 "Zanclean-H402"
4540 "Zanclean-H417"
4541 "Zanclean-H418"
4542 "Zanclean-H435"
4543 "Zanclean-H437"
4544 "Zanclean-H453"
4545 "Zanclean-H455"
4546 "Zanclean-H456"
4547 "Zanclean-H457"
4548 "Zanclean-H471"
4549 "Zanclean-H474"
4550 "Zanclean-H475"
4551 "Zanclean-H489"
4552 "Zanclean-H490"
4553 "Zanclean-H491"
4554 "Zanclean-H492"
4555 "Zanclean-H493"
4556 "Zanclean-H503"
4557 "Zanclean-H505"
4558 "Zanclean-H506"
4559 "Zanclean-H512"
4560 "Zanclean-H525"
4561 "Zanclean-H526"
4562 "Zanclean-H528"
4563 "Zanclean-H529"
4564 "Zanclean-H536"
4565 "Zanclean-H538"
4566 "Zanclean-H540"
4567 "Zanclean-H543"
4568 "Zanclean-H550"
4569 "Zanclean-H551"
4570 "Zanclean-H561"
4571 "Zanclean-H562"
4572 "Zanclean-H566"
4573 "Zanclean-H573"
4574 "Zanclean-H574"
4575 "Zanclean-H575"
4576 "Zanclean-H576"
4577 "Zanclean-H587"
4578 "Zanclean-H588"
4579 "Zanclean-H599"
4580 "Zanclean-H611"
4581 "Zanclean-H612"
4582 "Zanclean-H625"
4583 "Zanclean-H632"
4584 "Zanclean-H634"
4585 "Zanclean-H662"
4586 "Zanclean-H663"
4587 "Zanclean-H664"
4588 "Zanclean-H671"
4589 "Zanclean-H683"
4590 "Piacenzian-H186"
4591 "Piacenzian-H196"
4592 "Piacenzian-H221"
4593 "Piacenzian-H243"
4594 "Piacenzian-H254"
4595 "Piacenzian-H255"
4596 "Piacenzian-H256"
4597 "Piacenzian-H259"
4598 "Piacenzian-H279"
4599 "Piacenzian-H289"
4600 "Piacenzian-H308"
4601 "Piacenzian-H332"
4602 "Piacenzian-H344"
4603 "Piacenzian-H363"
4604 "Piacenzian-H364"
4605 "Piacenzian-H381"
4606 "Piacenzian-H400"
4607 "Piacenzian-H401"
4608 "Piacenzian-H402"
4609 "Piacenzian-H417"
4610 "Piacenzian-H455"
4611 "Piacenzian-H456"
4612 "Piacenzian-H457"
4613 "Piacenzian-H475"
4614 "Piacenzian-H490"
4615 "Piacenzian-H491"
4616 "Piacenzian-H492"
4617 "Piacenzian-H503"
4618 "Piacenzian-H512"
4619 "Piacenzian-H525"
4620 "Piacenzian-H528"
4621 "Piacenzian-H529"
4622 "Piacenzian-H540"
4623 "Piacenzian-H550"
4624 "Piacenzian-H551"
4625 "Piacenzian-H566"
4626 "Piacenzian-H574"
4627 "Piacenzian-H575"
4628 "Piacenzian-H576"
4629 "Piacenzian-H587"
4630 "Piacenzian-H588"
4631 "Piacenzian-H611"
4632 "Piacenzian-H612"
4633 "Piacenzian-H632"
4634 "Piacenzian-H633"
4635 "Piacenzian-H669"
4636 "Piacenzian-H671"
4637 "Piacenzian-H683"
4638 "Piacenzian-H758"
4639 "Gelasian-H259"
4640 "Gelasian-H270"
4641 "Gelasian-H279"
4642 "Gelasian-H289"
4643 "Gelasian-H290"
4644 "Gelasian-H456"
4645 "Gelasian-H540"
4646 "Gelasian-H566"
4647 "Gelasian-H575"
4648 "Gelasian-H611"
4649 "Gelasian-H612"
4650 "Calabrian-H72"
4651 "Calabrian-H234"
4652 "Calabrian-H243"
4653 "Calabrian-H255"
4654 "Calabrian-H256"
4655 "Calabrian-H259"
4656 "Calabrian-H270"
4657 "Calabrian-H281"
4658 "Calabrian-H289"
4659 "Calabrian-H332"
4660 "Calabrian-H344"
4661 "Calabrian-H363"
4662 "Calabrian-H364"
4663 "Calabrian-H381"
4664 "Calabrian-H392"
4665 "Calabrian-H393"
4666 "Calabrian-H399"
4667 "Calabrian-H400"
4668 "Calabrian-H401"
4669 "Calabrian-H417"
4670 "Calabrian-H455"
4671 "Calabrian-H457"
4672 "Calabrian-H489"
4673 "Calabrian-H491"
4674 "Calabrian-H503"
4675 "Calabrian-H512"
4676 "Calabrian-H525"
4677 "Calabrian-H529"
4678 "Calabrian-H550"
4679 "Calabrian-H566"
4680 "Calabrian-H574"
4681 "Calabrian-H575"
4682 "Calabrian-H576"
4683 "Calabrian-H587"
4684 "Calabrian-H611"
4685 "Calabrian-H612"
4686 "Calabrian-H633"
4687 "Calabrian-H634"
4688 "Calabrian-H669"
4689 "Calabrian-H670"
4690 "Calabrian-H683"
4691 "Calabrian-H706"
4692 "Calabrian-H757"
4693 "Middle Pleistocene-H197"
4694 "Middle Pleistocene-H243"
4695 "Middle Pleistocene-H259"
4696 "Middle Pleistocene-H272"
4697 "Middle Pleistocene-H279"
4698 "Middle Pleistocene-H289"
4699 "Middle Pleistocene-H332"
4700 "Middle Pleistocene-H344"
4701 "Middle Pleistocene-H353"
4702 "Middle Pleistocene-H364"
4703 "Middle Pleistocene-H366"
4704 "Middle Pleistocene-H368"
4705 "Middle Pleistocene-H404"
4706 "Middle Pleistocene-H437"
4707 "Middle Pleistocene-H438"
4708 "Middle Pleistocene-H457"
4709 "Middle Pleistocene-H488"
4710 "Middle Pleistocene-H489"
4711 "Middle Pleistocene-H492"
4712 "Middle Pleistocene-H503"
4713 "Middle Pleistocene-H505"
4714 "Middle Pleistocene-H525"
4715 "Middle Pleistocene-H526"
4716 "Middle Pleistocene-H529"
4717 "Middle Pleistocene-H536"
4718 "Middle Pleistocene-H537"
4719 "Middle Pleistocene-H540"
4720 "Middle Pleistocene-H561"
4721 "Middle Pleistocene-H574"
4722 "Middle Pleistocene-H575"
4723 "Middle Pleistocene-H576"
4724 "Middle Pleistocene-H593"
4725 "Middle Pleistocene-H611"
4726 "Middle Pleistocene-H612"
4727 "Middle Pleistocene-H613"
4728 "Middle Pleistocene-H629"
4729 "Middle Pleistocene-H647"
4730 "Middle Pleistocene-H668"
4731 "Middle Pleistocene-H716"
4732 "Late Pleistocene-H197"
4733 "Late Pleistocene-H236"
4734 "Late Pleistocene-H243"
4735 "Late Pleistocene-H272"
4736 "Late Pleistocene-H279"
4737 "Late Pleistocene-H289"
4738 "Late Pleistocene-H293"
4739 "Late Pleistocene-H308"
4740 "Late Pleistocene-H319"
4741 "Late Pleistocene-H326"
4742 "Late Pleistocene-H327"
4743 "Late Pleistocene-H330"
4744 "Late Pleistocene-H332"
4745 "Late Pleistocene-H344"
4746 "Late Pleistocene-H347"
4747 "Late Pleistocene-H364"
4748 "Late Pleistocene-H366"
4749 "Late Pleistocene-H368"
4750 "Late Pleistocene-H381"
4751 "Late Pleistocene-H393"
4752 "Late Pleistocene-H404"
4753 "Late Pleistocene-H418"
4754 "Late Pleistocene-H419"
4755 "Late Pleistocene-H430"
4756 "Late Pleistocene-H433"
4757 "Late Pleistocene-H435"
4758 "Late Pleistocene-H437"
4759 "Late Pleistocene-H438"
4760 "Late Pleistocene-H453"
4761 "Late Pleistocene-H454"
4762 "Late Pleistocene-H455"
4763 "Late Pleistocene-H456"
4764 "Late Pleistocene-H457"
4765 "Late Pleistocene-H467"
4766 "Late Pleistocene-H475"
4767 "Late Pleistocene-H488"
4768 "Late Pleistocene-H489"
4769 "Late Pleistocene-H491"
4770 "Late Pleistocene-H492"
4771 "Late Pleistocene-H493"
4772 "Late Pleistocene-H503"
4773 "Late Pleistocene-H505"
4774 "Late Pleistocene-H506"
4775 "Late Pleistocene-H507"
4776 "Late Pleistocene-H512"
4777 "Late Pleistocene-H525"
4778 "Late Pleistocene-H526"
4779 "Late Pleistocene-H527"
4780 "Late Pleistocene-H528"
4781 "Late Pleistocene-H529"
4782 "Late Pleistocene-H536"
4783 "Late Pleistocene-H537"
4784 "Late Pleistocene-H540"
4785 "Late Pleistocene-H550"
4786 "Late Pleistocene-H551"
4787 "Late Pleistocene-H561"
4788 "Late Pleistocene-H562"
4789 "Late Pleistocene-H565"
4790 "Late Pleistocene-H566"
4791 "Late Pleistocene-H567"
4792 "Late Pleistocene-H573"
4793 "Late Pleistocene-H574"
4794 "Late Pleistocene-H575"
4795 "Late Pleistocene-H576"
4796 "Late Pleistocene-H587"
4797 "Late Pleistocene-H593"
4798 "Late Pleistocene-H599"
4799 "Late Pleistocene-H603"
4800 "Late Pleistocene-H604"
4801 "Late Pleistocene-H605"
4802 "Late Pleistocene-H606"
4803 "Late Pleistocene-H611"
4804 "Late Pleistocene-H612"
4805 "Late Pleistocene-H613"
4806 "Late Pleistocene-H615"
4807 "Late Pleistocene-H630"
4808 "Late Pleistocene-H631"
4809 "Late Pleistocene-H634"
4810 "Late Pleistocene-H648"
4811 "Late Pleistocene-H649"
4812 "Late Pleistocene-H670"
4813 "Late Pleistocene-H683"
4814 "Late Pleistocene-H716"
4815 "Holocene-H123"
4816 "Holocene-H160"
4817 "Holocene-H197"
4818 "Holocene-H235"
4819 "Holocene-H255"
4820 "Holocene-H272"
4821 "Holocene-H273"
4822 "Holocene-H280"
4823 "Holocene-H289"
4824 "Holocene-H293"
4825 "Holocene-H311"
4826 "Holocene-H319"
4827 "Holocene-H330"
4828 "Holocene-H331"
4829 "Holocene-H332"
4830 "Holocene-H344"
4831 "Holocene-H348"
4832 "Holocene-H355"
4833 "Holocene-H364"
4834 "Holocene-H366"
4835 "Holocene-H368"
4836 "Holocene-H392"
4837 "Holocene-H393"
4838 "Holocene-H400"
4839 "Holocene-H404"
4840 "Holocene-H417"
4841 "Holocene-H418"
4842 "Holocene-H434"
4843 "Holocene-H435"
4844 "Holocene-H436"
4845 "Holocene-H437"
4846 "Holocene-H454"
4847 "Holocene-H455"
4848 "Holocene-H456"
4849 "Holocene-H457"
4850 "Holocene-H464"
4851 "Holocene-H466"
4852 "Holocene-H467"
4853 "Holocene-H473"
4854 "Holocene-H475"
4855 "Holocene-H488"
4856 "Holocene-H489"
4857 "Holocene-H490"
4858 "Holocene-H491"
4859 "Holocene-H492"
4860 "Holocene-H493"
4861 "Holocene-H505"
4862 "Holocene-H506"
4863 "Holocene-H507"
4864 "Holocene-H510"
4865 "Holocene-H511"
4866 "Holocene-H525"
4867 "Holocene-H526"
4868 "Holocene-H527"
4869 "Holocene-H528"
4870 "Holocene-H529"
4871 "Holocene-H540"
4872 "Holocene-H550"
4873 "Holocene-H551"
4874 "Holocene-H561"
4875 "Holocene-H566"
4876 "Holocene-H574"
4877 "Holocene-H576"
4878 "Holocene-H587"
4879 "Holocene-H599"
4880 "Holocene-H603"
4881 "Holocene-H604"
4882 "Holocene-H605"
4883 "Holocene-H606"
4884 "Holocene-H630"
4885 "Holocene-H632"
4886 "Holocene-H638"
4887 "Holocene-H641"
4888 "Holocene-H642"
4889 "Holocene-H668"
4890 "Holocene-H669"
4891 "Holocene-H675"
4892 "Holocene-H676"
4893 "Holocene-H677"
4894 "Holocene-H678"
4895 "Holocene-H680"
4896 "Holocene-H683"
4897 "Holocene-H706"
4898 "Holocene-H712"
4899 "Holocene-H713"
4900 "Holocene-H715"
4901 "Holocene-H716"
4902 "Holocene-H723"
4903 "Holocene-H750"
4904 "Holocene-H751"
4905 "Holocene-H752"
4906 "Holocene-H753"
4907 "Camenella"
4908 "Aldanotreta"
4909 "Lapworthella"
4910 "Tannuolina"
4911 "Micrina"
4912 "Lathamella"
4913 "Ernogia"
4914 "Eolympia"
4915 "Micromitra"
4916 "Sunnaginia"
4917 "Paterina"
4918 "Eccentrotheca"
4919 "Fordilla"
4920 "Bonnia"
4921 "Delgadella"
4922 "Profallotaspis"
4923 "Nevadella"
4924 "Paranevadella"
4925 "Bercutia"
4926 "Geresia"
4927 "Nochoroiella"
4928 "Cysticyathus"
4929 "Khasagtina"
4930 "Laudonia"
4931 "Lochmanolenellus"
4932 "Wanneria"
4933 "Montezumaspis"
4934 "Esmeraldina"
4935 "Grandinasus"
4936 "Holmiella"
4937 "Nevadia"
4938 "Geraldinella"
4939 "Palmettaspis"
4940 "Alisina"
4941 "Archaeotrypa"
4942 "Buenellus"
4943 "Repinaella"
4944 "Bradyfallotaspis"
4945 "Fallotaspis"
4946 "Parafallotaspis"
4947 "Helicoplacus"
4948 "Polyplacus"
4949 "Waucobella"
4950 "Berabichia"
4951 "Latikingaspis"
4952 "Neltneria"
4953 "Bondonella"
4954 "Andalusiana"
4955 "Iyouella"
4956 "Cambropallas"
4957 "Saesorthis"
4958 "Bigotinops"
4959 "Resserops"
4960 "Eofallotaspis"
4961 "Daguinaspis"
4962 "Marsaisia"
4963 "Eoredlichia"
4964 "Brevipelta"
4965 "Helicocystis"
4966 "Morocconus"
4967 "Tchernyshevioides"
4968 "Acanthomicmacca"
4969 "Hamatolenus (Hamatolenus)"
4970 "Protolenus (Protolenus)"
4971 "Kingaspis"
4972 "Hamatolenus"
4973 "Protolenus"
4974 "Kingaspidoides"
4975 "Strenuaeva"
4976 "Alanisia"
4977 "Paradoxides (Acadoparadoxides)"
4978 "Saukianda"
4979 "Perrector"
4980 "Eops"
4981 "Myopsolenites"
4982 "Ourikaia"
4983 "Latoucheia"
4984 "Trematobolus"
4985 "Bohemiella"
4986 "Alanisicystis"
4987 "Calodiscus"
4988 "Cobboldites"
4989 "Eodiscus"
4990 "Weymouthia"
4991 "Oreisator"
4992 "Leptochilodiscus"
4993 "Serrodiscus"
4994 "Runcinodiscus"
4995 "Andrarina"
4996 "Dorypyge"
4997 "Strettonia"
4998 "Micmacca"
4999 "Ptychoparia"
5000 "Strenuella"
5001 "Paradoxides"
5002 "Acrothyra"
5003 "Linnarssonia"
5004 "Eoobolus"
5005 "Obolus"
5006 "Serrania"
5007 "Lemdadella"
5008 "Yorkia"
5009 "Iberotreta"
5010 "Genetreta"
5011 "Acrothele"
5012 "Callavia"
5013 "Lusatiops"
5014 "Comluella"
5015 "Pojetaia"
5016 "Trematosia"
5017 "Israelaria"
5018 "Glyptoria"
5019 "Psiloria"
5020 "Leioria"
5021 "Dipharus"
5022 "Onchocephalites"
5023 "Lingulella"
5024 "Obolella"
5025 "Atops"
5026 "Ellipsocephalus"
5027 "Termierella"
5028 "Holmia"
5029 "Kjerulfia"
5030 "Schmidtiellus"
5031 "Fremontella"
5032 "Discinolepis"
5033 "Schizopholis"
5034 "Neobolus"
5035 "Diandongia"
5036 "Proampyx"
5037 "Magnicanalis"
5038 "Mickwitzia"
5039 "Hadrotreta"
5040 "Karathele"
5041 "Acrotreta"
5042 "Acrothele (Redlichella)"
5043 "Botsfordia"
5044 "Kootenia"
5045 "Cheiruroides"
5046 "Palaeolenella"
5047 "Binodaspis"
5048 "Redlichia (Pteroredlichia)"
5049 "Redlichia"
5050 "Kutorgina"
5051 "Tsunyidiscus"
5052 "Ushbaspis"
5053 "Chile"
5054 "Nisusia"
5055 "Palaeobolus"
5056 "Lingulellotreta"
5057 "Naukat"
5058 "Oina"
5059 "Jamesella"
5060 "Shanghaiaspis"
5061 "Sinodiscus"
5062 "Neocobboldia"
5063 "Pagetia"
5064 "Solenoparia"
5065 "Shanghaia"
5066 "Hunanocephalus (Duotingia)"
5067 "Changaspis"
5068 "Goldfieldia"
5069 "Kunshanaspis"
5070 "Arthricocephalus"
5071 "Arthricocephalus (Arthricocephalites)"
5072 "Protoryctocephalus"
5073 "Hunanocephalus"
5074 "Shabaella"
5075 "Euarthricocephalus"
5076 "Parachangaspis"
5077 "Erbia"
5078 "Shipaiella"
5079 "Sinolenus"
5080 "Estaingia"
5081 "Probowmanops"
5082 "Ichangia"
5083 "Megapalaeolenus"
5084 "Nangaops"
5085 "Paraperiomma"
5086 "Poulsenia"
5087 "Shifangia"
5088 "Kunmingaspis"
5089 "Chittidilla"
5090 "Xilingxia"
5091 "Prototreta"
5092 "Pagetides"
5093 "Pseudoerbia"
5094 "Holyoakia"
5095 "Pararaia"
5096 "Pinarella"
5097 "Yunnanocephalus"
5098 "Parapagetia"
5099 "Hebediscus"
5100 "Korobovia"
5101 "Triangulaspis"
5102 "Judomia"
5103 "Oymurania"
5104 "Malykania"
5105 "Aldonaia"
5106 "Paradoxides (Eccaparadoxides)"
5107 "Elganellus"
5108 "Tolbinella"
5109 "Proerbia"
5110 "Solontzella"
5111 "Parapoliella"
5112 "Edelsteinaspis"
5113 "Aldanianus"
5114 "Miranella"
5115 "Poliellaspis"
5116 "Alacephalus"
5117 "Erbiopsidella"
5118 "Erbiopsis"
5119 "Neopoliellina"
5120 "Basanellus"
5121 "Protypus"
5122 "Bidjinella"
5123 "Milaspis"
5124 "Poliellina"
5125 "Chondragraulos"
5126 "Resimopsis"
5127 "Mundocephalina"
5128 "Bajangoliaspis"
5129 "Kijanella"
5130 "Asiatella"
5131 "Planaspis"
5132 "Limataceps"
5133 "Redlichina"
5134 "Sibiriaspis"
5135 "Sajanaspis"
5136 "Inella"
5137 "Bulaiaspis"
5138 "Namanoia"
5139 "Solenopleura"
5140 "Neopagetina"
5141 "Botomella"
5142 "Laticephalus"
5143 "Labradoria"
5144 "Bonnaspis"
5145 "Abakania"
5146 "Shivelicus"
5147 "Sanaschtykgolia"
5148 "Rondocephalus"
5149 "Chakasskinella"
5150 "Erbina"
5151 "Erbiella"
5152 "Bonnaria"
5153 "Dinesus"
5154 "Bathyuriscellus"
5155 "Atdabanella"
5156 "Dilataspis"
5157 "Eocorynexochus"
5158 "Kooteniella"
5159 "Granularaspis"
5160 "Olenoides"
5161 "Dolichometopus"
5162 "Paleooryctocephalus"
5163 "Paleofossus"
5164 "Latuzella"
5165 "Chondragraulina"
5166 "Onchocephalina"
5167 "Pumilina"
5168 "Laminurus"
5169 "Lenacare"
5170 "Cinnella"
5171 "Amecephaloides"
5172 "Eoptychoparia"
5173 "Eospencia"
5174 "Batenioides"
5175 "Pseudoeteraspis"
5176 "Glabrella"
5177 "Tungusella"
5178 "Trapezocephalina"
5179 "Juliaspis"
5180 "Bicia"
5181 "Ovatoryctocara"
5182 "Oryctocephalops"
5183 "Mengzia"
5184 "Duyunaspis"
5185 "Chengkouia"
5186 "Burlingia"
5187 "Xiangqianaspis"
5188 "Nangaoia"
5189 "Balangcunaspis"
5190 "Xingrenaspis"
5191 "Chittidilla (Diandongaspidella)"
5192 "Qiannanagraulos"
5193 "Parashuiyuella"
5194 "Probowmania"
5195 "Sanwania"
5196 "Mufushania"
5197 "Gunnia"
5198 "Kaotaia"
5199 "Danzhaina"
5200 "Eokaotaia"
5201 "Gedongaspis"
5202 "Antagmus"
5203 "Protolenella"
5204 "Bathynotus"
5205 "Metaredlichia"
5206 "Guizhoueocrinus"
5207 "Hebediscina"
5208 "Pseudosolenoparia"
5209 "Xiuqiella"
5210 "Feilongshania"
5211 "Eodontopleura"
5212 "Deiradonyx"
5213 "Hoffetella"
5214 "Qingzhenaspis"
5215 "Estaingia (Zhuxiella)"
5216 "Erzishania"
5217 "Sichuanolenus"
5218 "Palaeolenus"
5219 "Szechuanolenus"
5220 "Pseudichangia"
5221 "Probowmaniella"
5222 "Paramecephalus"
5223 "Kutsingocephalus"
5224 "Onchocephalus"
5225 "Eomalungia"
5226 "Chengkouaspis"
5227 "Abadiella"
5228 "Mianxianella"
5229 "Parapaokannia"
5230 "Ningqiangaspis"
5231 "Shaanxia"
5232 "Spinoredlichia"
5233 "Maopingaspis"
5234 "Meitanella"
5235 "Parayinites"
5236 "Qiaodiella"
5237 "Breviredlichia"
5238 "Zhenbaspis"
5239 "Runnania"
5240 "Yinites"
5241 "Qingkouia"
5242 "Kueichowia"
5243 "Paokannia"
5244 "Malungia"
5245 "Pseudoredlichia"
5246 "Drepanuroides"
5247 "Drepanopyge"
5248 "Syndianella"
5249 "Mayiella"
5250 "Pachyredlichia"
5251 "Wutingaspis"
5252 "Chaoaspis"
5253 "Fandianaspis"
5254 "Yiliangella"
5255 "Zhangshania"
5256 "Parazhangshania"
5257 "Eohadrotreta"
5258 "Lingulepis"
5259 "Moorowipora"
5260 "Flindersipora"
5261 "Elicicola"
5262 "Megapharanaspis"
5263 "Balcoracania"
5264 "Yorkella"
5265 "Curdus"
5266 "Kyrshabaktella"
5267 "Askepasma"
5268 "Paterimitra"
5269 "Kulparina"
5270 "Eoagnostus"
5271 "Dawsonia"
5272 "Bonniella"
5273 "Lancastria"
5274 "Prozacanthoides"
5275 "Mexicaspis"
5276 "Poliella"
5277 "Ptychoparella"
5278 "Spencella"
5279 "Caborcella"
5280 "Amecephalina"
5281 "Olenellus"
5282 "Paedeumias"
5283 "Eothele"
5284 "Camptostroma"
5285 "Lepidocystis"
5286 "Acidiscus"
5287 "Acimetopus"
5288 "Analox"
5289 "Bolboparia"
5290 "Bathydiscus"
5291 "Peronopsis"
5292 "Billingsaspis"
5293 "Elliptocephala"
5294 "Mesonacis"
5295 "Jakutus"
5296 "Bergeroniaspis"
5297 "Bergeroniellus"
5298 "Lugoviella"
5299 "Usumunaspis"
5300 "Kolbinella"
5301 "Mallagnostus"
5302 "Tannudiscus"
5303 "Lermontoviella"
5304 "Tuvanella"
5305 "Kadyella"
5306 "Nelegeria"
5307 "Beldirella"
5308 "Terechtaspis"
5309 "Planocephalus"
5310 "Ezhimia"
5311 "Menneraspis"
5312 "Inouyina"
5313 "Salanygolina"
5314 "Solenopleurella"
5315 "Pseudozacanthopsis"
5316 "Jangudaspis"
5317 "Poletaevella"
5318 "Pseudoprotolenella"
5319 "Parazhenbaspis"
5320 "Kotujella"
5321 "Xiaomajiella"
5322 "Malongocephalus"
5323 "Hongshiyanaspis"
5324 "Fuminaspis"
5325 "Chengjiangaspis"
5326 "Kuanyangia"
5327 "Kuangshanotreta"
5328 "Heliomedusa"
5329 "Westonia"
5330 "Eoglossa"
5331 "Xianshanella"
5332 "Wangyuia"
5333 "Longtancunella"
5334 "Wudingeocrinus"
5335 "Asaphiscus"
5336 "Edreja"
5337 "Eocystites"
5338 "Cymbionites"
5339 "Peridionites"
5340 "Blinmanipora"
5341 "Arrowipora"
5342 "Kinzercystis"
5343 "Amplifallotaspis"
5344 "Fritzaspis"
5345 "Ekwipagetia"
5346 "Zacanthopsis"
5347 "Ogygopsis"
5348 "Perissopyge"
5349 "Acareorthis"
5350 "Vandalotreta"
5351 "Pelmanella"
5352 "Megapalaeolenus (Latipalaeolenus)"
5353 "Jianchangia"
5354 "Benxiaspis"
5355 "Qiaotouaspis"
5356 "Bristolia"
5357 "Gogia"
5358 "Oryctocephalites"
5359 "Zacanthopsina"
5360 "Albertella"
5361 "Albertellina"
5362 "Albertelloides"
5363 "Oryctocephalina"
5364 "Ptarmiganoides"
5365 "Paralbertella"
5366 "Zacanthoides"
5367 "Thoracocare"
5368 "Sombrerella"
5369 "Eokochaspis"
5370 "Crassifimbra"
5371 "Syspacephalus"
5372 "Mexicella"
5373 "Palmerara"
5374 "Plagiura"
5375 "Volocephalina"
5376 "Chancia"
5377 "Pachyaspis"
5378 "Elrathina"
5379 "Nephrolenellus"
5380 "Bolbolenellus"
5381 "Arcuolenellus"
5382 "Peachella"
5383 "Biceratops"
5384 "Harklessia"
5385 "Oryctocare"
5386 "Oryctocephalus"
5387 "Bathyuriscus"
5388 "Alokistocarella"
5389 "Achlysopsis"
5390 "Prohedinia"
5391 "Yeshanaspis"
5392 "Paraichangia"
5393 "Paraprotolenella"
5394 "Paragraulos"
5395 "Laoyingshania"
5396 "Wanhuaia"
5397 "Paraantagmus"
5398 "Paraziboaspis"
5399 "Plesiamecephalus"
5400 "Stoecklinia"
5401 "Weijiaspis"
5402 "Wimanella"
5403 "Mantoushania"
5404 "Pseudoplesiagraulos"
5405 "Leptoredlichia"
5406 "Inglefieldia"
5407 "Kochiella"
5408 "Proliostracus"
5409 "Mummaspis"
5410 "Fritzolenellus"
5411 "Gabriellus"
5412 "Palaeoschmidtites"
5413 "Bonnima"
5414 "Fieldaspis"
5415 "Illtydaspis"
5416 "Piaziella"
5417 "Variopelta"
5418 "Shergoldiella"
5419 "Ornamentaspis"
5420 "Cambroproteus"
5421 "Herse"
5422 "Acadagnostus"
5423 "Phalacroma"
5424 "Condylopyge"
5425 "Pleuroctenium"
5426 "Skryjagnostus"
5427 "Phalagnostus"
5428 "Diplorrhina"
5429 "Sao"
5430 "Conocoryphe"
5431 "Litavkaspis"
5432 "Acadolenus"
5433 "Ctenocephalus"
5434 "Lobocephalina"
5435 "Skreiaspis"
5436 "Agraulos"
5437 "Conokephalina"
5438 "Mikaparia"
5439 "Ptychoparioides"
5440 "Hydrocephalus"
5441 "Luhops"
5442 "Cambrunicornia"
5443 "Siphonotreta"
5444 "Brahimorthis"
5445 "Asturicystis"
5446 "Trochocystites"
5447 "Ctenocystis"
5448 "Etoctenocystis"
5449 "Stromatocystites"
5450 "Ceratocystis"
5451 "Badulesia"
5452 "Hartella"
5453 "Treptotreta"
5454 "Baltagnostus"
5455 "Onymagnostus"
5456 "Pentagnostus"
5457 "Ptychagnostus"
5458 "Triplagnostus"
5459 "Tomagnostus"
5460 "Diplagnostus"
5461 "Pseudoperonopsis"
5462 "Ptychagnostus (Ptychagnostus)"
5463 "Formosocephalus"
5464 "Luia"
5465 "Ptarmigania"
5466 "Tonkinella"
5467 "Pseudanomocarina"
5468 "Proasaphiscus"
5469 "Manchuriella"
5470 "Honanaspis"
5471 "Ehmaniella"
5472 "Eymekops"
5473 "Lioparia"
5474 "Tankhella"
5475 "Narynella"
5476 "Stilpnotreta"
5477 "Kotylotreta"
5478 "Aksarinaia"
5479 "Canalilatus"
5480 "Dictyonina"
5481 "Tesella"
5482 "Hypagnostus"
5483 "Corynexochina"
5484 "Fuchouia"
5485 "Crepicephalina"
5486 "Sudanomocarina"
5487 "Maotunia"
5488 "Corynexochus"
5489 "Wuania"
5490 "Holocephalina"
5491 "Trigonyangaspis"
5492 "Longshania"
5493 "Amgaspis"
5494 "Gaphuraspis"
5495 "Prohedinella"
5496 "Menocephalites"
5497 "Ammagnostus"
5498 "Changqingia"
5499 "Fuquania"
5500 "Huayuania"
5501 "Paranomocarella"
5502 "Fissanomocarella"
5503 "Amphoton"
5504 "Fuchouia (Parafuchouia)"
5505 "Metabalangia"
5506 "Paramgaspis"
5507 "Curvoryctocephalus"
5508 "Metarthricocephalus"
5509 "Kingstonia"
5510 "Grandioculus"
5511 "Mapania"
5512 "Chengshanaspis"
5513 "Miaobanpoia"
5514 "Danzhaiaspis"
5515 "Nangaoia (Shilengshuia)"
5516 "Jiubaspis"
5517 "Meitania"
5518 "Douposiella"
5519 "Daopingia"
5520 "Sinoeocrinus"
5521 "Globoeocrinus"
5522 "Balangicystis"
5523 "Glyphaspis"
5524 "Lyriaspis"
5525 "Xystridura"
5526 "Solenoparia (Plesisolenoparia)"
5527 "Eotaitzuia"
5528 "Psilostracus"
5529 "Yaojiayuella"
5530 "Shantungaspis"
5531 "Plesiagraulos"
5532 "Hsuchuangia"
5533 "Ruichengella"
5534 "Zhongtiaoshanaspis"
5535 "Tengfengia (Luguoia)"
5536 "Ptyctolorenzella"
5537 "Poriagraulos"
5538 "Tengfengia"
5539 "Bailiella"
5540 "Proasaphiscina"
5541 "Ziboaspidella"
5542 "Zaozhuangaspis"
5543 "Sunaspis"
5544 "Sinopagetia"
5545 "Wuhaina"
5546 "Luaspides"
5547 "Parainouyia"
5548 "Catinouyia"
5549 "Ruichengaspis"
5550 "Metagraulos"
5551 "Lioparella"
5552 "Inouyops"
5553 "Gangdeeria"
5554 "Wuhushania"
5555 "Pseudinouyia"
5556 "Wuanoides"
5557 "Sunaspidella"
5558 "Taitzuina"
5559 "Oryctocara"
5560 "Athabaskia"
5561 "Microryctocara"
5562 "Wenkchemnia"
5563 "Parehmania"
5564 "Tonopahella"
5565 "Kochina"
5566 "Amecephalus"
5567 "Agnostus"
5568 "Glossopleura"
5569 "Parkaspis"
5570 "Delamarella"
5571 "Clavaspidella"
5572 "Opsiosoryctocephalus"
5573 "Vanuxemella"
5574 "Corynexochides"
5575 "Alokistocare"
5576 "Altiocculus"
5577 "Yuknessaspis"
5578 "Trachycheilus"
5579 "Tympanuella"
5580 "Elrathiella"
5581 "Deltina"
5582 "Chanciaopsis"
5583 "Trymataspis"
5584 "Brachyaspidion"
5585 "Panacus"
5586 "Bythicheilus"
5587 "Elrathia"
5588 "Utia"
5589 "Spencia"
5590 "Proehmaniella"
5591 "Bathyocos"
5592 "Kistocare"
5593 "Iphidella"
5594 "Ponticulocarpus"
5595 "Solenoparops"
5596 "Lianglangshania"
5597 "Eilura"
5598 "Lophodesella"
5599 "Inouyella"
5600 "Squarrosoella"
5601 "Plebiellus"
5602 "Liopeishania"
5603 "Leiaspis"
5604 "Parachittidilla"
5605 "Jixianaspis"
5606 "Inouyia"
5607 "Guankouia"
5608 "Megagraulos"
5609 "Jixianella"
5610 "Shuiyuella"
5611 "Lorenzella"
5612 "Houmaia"
5613 "Yujinia"
5614 "Honania"
5615 "Memmatella"
5616 "Monanocephalus"
5617 "Rencunia"
5618 "Shanxiella"
5619 "Ziboaspis"
5620 "Parajialaopsis"
5621 "Jinnania"
5622 "Porilorenzella"
5623 "Plectrocrania"
5624 "Heyelingella"
5625 "Hadraspis"
5626 "Idioura"
5627 "Jiagouia"
5628 "Bagongshania"
5629 "Protochittidilla"
5630 "Huaiaspis"
5631 "Latilorenzella"
5632 "Lingula"
5633 "Anoria"
5634 "Diraphora"
5635 "Acanthotretella"
5636 "Mackenzia"
5637 "Echmatocrinus"
5638 "Walcottidiscus"
5639 "Lyracystis"
5640 "Parasolenopleura"
5641 "Solenopleuropsis"
5642 "Centonella"
5643 "Eurodeois"
5644 "Ganovexopyge"
5645 "Billingsella"
5646 "Anomocare"
5647 "Asthenopsis"
5648 "Anomalocalyx"
5649 "Derikaspis"
5650 "Anomocarella"
5651 "Iranoleesia"
5652 "Basocephalus"
5653 "Meneviella"
5654 "Homotreta"
5655 "Yakutiana"
5656 "Tomagnostella"
5657 "Lejopyge"
5658 "Goniagnostus"
5659 "Myrmecomimus"
5660 "Clavagnostus"
5661 "Svenax"
5662 "Lisogoragnostus"
5663 "Valenagnostus"
5664 "Linguagnostus"
5665 "Oidalagnostus"
5666 "Proagnostus"
5667 "Kormagnostella"
5668 "Kormagnostus"
5669 "Acmarhachis"
5670 "Nahannagnostus"
5671 "Glaberagnostus"
5672 "Cotalagnostus"
5673 "Quadrahomagnostus"
5674 "Formosagnostus"
5675 "Triadaspis"
5676 "Agnostogonus"
5677 "Oedorhachis"
5678 "Aspidagnostus"
5679 "Munagnostus"
5680 "Pseudagnostus (Pseudagnostina)"
5681 "Pseudagnostus"
5682 "Hadragnostus"
5683 "Glyptagnostus"
5684 "Innitagnostus"
5685 "Connagnostus"
5686 "Megagnostus"
5687 "Doryagnostus"
5688 "Zeteagnostus"
5689 "Utagnostus"
5690 "Toragnostus"
5691 "Neoanomocarella"
5692 "Rhyssometopus"
5693 "Rhyssometopus (Rostrifinis)"
5694 "Proceratopyge"
5695 "Liostracina"
5696 "Wanshania"
5697 "Aedotes"
5698 "Protaitzehoia"
5699 "Meringaspis"
5700 "Blackwelderia"
5701 "Bergeronites"
5702 "Palaeadotes"
5703 "Dipentaspis"
5704 "Prodamesella"
5705 "Lisania"
5706 "Lisaniella"
5707 "Pemphigaspis"
5708 "Eoshengia"
5709 "Cyclolorenzella"
5710 "Ajrikina"
5711 "Holcacephalus"
5712 "Agelagma"
5713 "Glaphyraspis"
5714 "Fenghuangella"
5715 "Platylisania"
5716 "Yabeia"
5717 "Anabolotreta"
5718 "Araktina"
5719 "Neotreta"
5720 "Rhondellina"
5721 "Diencobolus"
5722 "Fossuliella"
5723 "Oepikites"
5724 "Vaculina"
5725 "Aotagnostus"
5726 "Paradamesella"
5727 "Pianaspis"
5728 "Jiangsuia"
5729 "Aethia"
5730 "Aojia"
5731 "Parakoldinia"
5732 "Dactylotreta"
5733 "Picnotreta"
5734 "Canthylotreta"
5735 "Huzhuia"
5736 "Pseudagnostus (Sulcatagnostus)"
5737 "Conicephalus"
5738 "Qinlingialingia"
5739 "Qiandongaspis"
5740 "Geminiclavula"
5741 "Zhujia"
5742 "Extrania"
5743 "Quandraspis"
5744 "Bilimbataia"
5745 "Szeaspis"
5746 "Wangcunia"
5747 "Jialaopsis"
5748 "Anomocarioides"
5749 "Anomocarina"
5750 "Maiaspis"
5751 "Rina"
5752 "Aldanaspis"
5753 "Igarkiella"
5754 "Metanomocare"
5755 "Schoriecare"
5756 "Nericella"
5757 "Belovia"
5758 "Buitella"
5759 "Bonneterrina"
5760 "Paraorlovia"
5761 "Acrocephalites"
5762 "Sacha"
5763 "Bolaspidaspis"
5764 "Catuniella"
5765 "Centropleura"
5766 "Kontrastina"
5767 "Homagnostus"
5768 "Modocia"
5769 "Opsidiscus"
5770 "Uxunella"
5771 "Prehousia"
5772 "Nganasanella"
5773 "Oculeus"
5774 "Aplexura"
5775 "Dorypygina"
5776 "Buttsia"
5777 "Tumidulaspis"
5778 "Onchonotellus"
5779 "Pseudolorenzella"
5780 "Paraclavagnostus"
5781 "Tasmana"
5782 "Schmalenseeia"
5783 "Nepea"
5784 "Penarosa"
5785 "Amictocracens"
5786 "Tuarangia"
5787 "Munija"
5788 "Aiaiaspis"
5789 "Kuraspoides"
5790 "Kuraspis"
5791 "Plethopeltoides"
5792 "Dasometopus"
5793 "Koldinia"
5794 "Olenekina"
5795 "Bailiaspis"
5796 "Anopolenus"
5797 "Damesella"
5798 "Poshania"
5799 "Taitzuia"
5800 "Holasaphus"
5801 "Prochuangia"
5802 "Oncagnostus"
5803 "Agnostus (Homagnostus)"
5804 "Olenus"
5805 "Koptura"
5806 "Paracoosia"
5807 "Clavagnostus (Leptagnostus)"
5808 "Agnostardis"
5809 "Peratagnostus"
5810 "Agnostotes (Pseudoglyptagnostus)"
5811 "Xestagnostus"
5812 "Monkaspis"
5813 "Liaoningaspis"
5814 "Pseudoyuepingia"
5815 "Proceratopyge (Sinoproceratopyge)"
5816 "Tamdaspis"
5817 "Erixanium"
5818 "Teinistion"
5819 "Paraacidaspis"
5820 "Mansuyia"
5821 "Parablackwelderia"
5822 "Paramapania"
5823 "Metalisania"
5824 "Xichuania"
5825 "Coosia"
5826 "Lajishanaspis"
5827 "Chondranomocare"
5828 "Schopfaspis"
5829 "Nelsonia"
5830 "Phoidagnostus"
5831 "Afghanocare"
5832 "Clavagnostus (Paraclavagnostus)"
5833 "Peronopsis (Armagnostus)"
5834 "Paibianomocare"
5835 "Idolagnostus"
5836 "Helepagetia"
5837 "Jimanomocare"
5838 "Torifera"
5839 "Gaoloupingia"
5840 "Yangweizhouia"
5841 "Metopotropis"
5842 "Charchaqia"
5843 "Proceratopyge (Lopnorites)"
5844 "Prodikelocephalites"
5845 "Plesiocilia"
5846 "Aphelaspis"
5847 "Eugonocare (Pseudeugonocare)"
5848 "Meropalla"
5849 "Chatiania"
5850 "Chiawangella"
5851 "Eochatiania"
5852 "Palemansuyia"
5853 "Chuangia"
5854 "Baikadamaspis"
5855 "Taihangshaniashania"
5856 "Distazeris (Paradistazeris)"
5857 "Distazeris"
5858 "Dazhuia"
5859 "Madarocephalus"
5860 "Pseudomapania"
5861 "Neoglaphyraspis"
5862 "Townleyella"
5863 "Iniotoma"
5864 "Luyanhaoaspis"
5865 "Meteoraspis"
5866 "Shengia"
5867 "Genevievella"
5868 "Tricrepicephalus"
5869 "Cathayanella"
5870 "Poriplethopeltis"
5871 "Sinocoosella"
5872 "Jimachongia"
5873 "Stigmatoa"
5874 "Adelogonus"
5875 "Rhaptagnostus"
5876 "Neoagnostus"
5877 "Parabolina"
5878 "Irvingella"
5879 "Acrocephalaspis"
5880 "Aplotaspis"
5881 "Eugonocare"
5882 "Pedinocephalites"
5883 "Pauciella"
5884 "Maduiya"
5885 "Pesaiella"
5886 "Tamaranella"
5887 "Groenwallina"
5888 "Pterocephalia"
5889 "Taenicephalus"
5890 "Taenora"
5891 "Labiostrella"
5892 "Acidaspidina"
5893 "Acidaspidella"
5894 "Kulyumbopeltis"
5895 "Kuljumbina"
5896 "Raashellina"
5897 "Faciura"
5898 "Bolaspidina"
5899 "Acrocephalella"
5900 "Koldiniella"
5901 "Poulsenella"
5902 "Buttsina"
5903 "Saonella"
5904 "Entsyna"
5905 "Leichneyella"
5906 "Griphasaphus"
5907 "Stephanocare"
5908 "Cermataspis"
5909 "Ferenepea"
5910 "Protemnites"
5911 "Mindycrusta"
5912 "Quadrisonia"
5913 "Orbithele"
5914 "Wutingshania"
5915 "Walcottaspidella"
5916 "Neodrepanura"
5917 "Blackwelderioides"
5918 "Taitzehoia"
5919 "Shantungia"
5920 "Diceratocephalus"
5921 "Paramenomonia"
5922 "Tangshihlingia"
5923 "Jiulongshania"
5924 "Guohongjunia"
5925 "Pseudaphelaspis"
5926 "Paramaladioidella"
5927 "Langyashania"
5928 "Yuepingia"
5929 "Pagodia"
5930 "Palaeoharpes"
5931 "Damesops"
5932 "Metashantungia"
5933 "Coosinoides"
5934 "Chuangioides"
5935 "Haibowania"
5936 "Guancenshania"
5937 "Pingluaspis"
5938 "Erediaspis"
5939 "Hebeia"
5940 "Labiostria"
5941 "Wujiajiania"
5942 "Maladioidella"
5943 "Kujandaspis"
5944 "Protopeltura"
5945 "Micragnostus"
5946 "Changia"
5947 "Lophosaukia"
5948 "Mictosaukia"
5949 "Koldinioidia"
5950 "Trilobagnostus"
5951 "Leiagnostus"
5952 "Lotagnostus"
5953 "Hedinaspis"
5954 "Niobella"
5955 "Skljarella"
5956 "Macropyge"
5957 "Ivshinaspis"
5958 "Diemanosaukia"
5959 "Proteuloma"
5960 "Parabolinella"
5961 "Geragnostus"
5962 "Prosaukia"
5963 "Asaphellus"
5964 "Tsinania"
5965 "Radkeina"
5966 "Kozhuchinella"
5967 "Symphysurus"
5968 "Ampyx"
5969 "Agerina"
5970 "Harpides"
5971 "Selenopeltis"
5972 "Bavarilla"
5973 "Colpocoryphe"
5974 "Prionocheilus"
5975 "Toletanaspis"
5976 "Euloma"
5977 "Parabathycheilus"
5978 "Balantiocystis"
5979 "Macrocystella"
5980 "Galliaecystis"
5981 "Anatifopsis"
5982 "Redonia"
5983 "Babinka"
5984 "Coxiconchia"
5985 "Thoralispira"
5986 "Lesueurilla"
5987 "Dikelokephalina"
5988 "Ceratopyge"
5989 "Pharostomina"
5990 "Parapilekia"
5991 "Shumardia"
5992 "Ectenoglossa"
5993 "Lingulobolus"
5994 "Tomasina"
5995 "Paurorthina"
5996 "Anglagnostus"
5997 "Geragnostella"
5998 "Trinodus"
5999 "Symphysurina"
6000 "Aocaspis"
6001 "Apatokephalus"
6002 "Megistaspis (Ekeraspis)"
6003 "Paramegalaspis"
6004 "Holubaspis"
6005 "Parahystricurus"
6006 "Hemibarrandia"
6007 "Lichakephalus"
6008 "Cyrtometopus"
6009 "Pateraspis"
6010 "Pseudopetigurus"
6011 "Beltella"
6012 "Peltura"
6013 "Spondyglossella"
6014 "Plectorthis"
6015 "Aethocrinus"
6016 "Cheirocrinus"
6017 "Chinianaster"
6018 "Thoralaster"
6019 "Villebrunaster"
6020 "Pradesura"
6021 "Palaeoneilo"
6022 "Eobucania"
6023 "Peelerophon"
6024 "Sinuites"
6025 "Kvania"
6026 "Conotreta"
6027 "Expellobolus"
6028 "Hyperobolus"
6029 "Thysanotos"
6030 "Westonisca"
6031 "Celdobolus"
6032 "Apheoorthina"
6033 "Jivinella"
6034 "Nanorthis"
6035 "Ocnerorthis"
6036 "Orthambonites"
6037 "Poramborthis"
6038 "Semitreta"
6039 "Eurytreta"
6040 "Mamatia"
6041 "Akmolina"
6042 "Pomeraniotreta"
6043 "Eoconulus"
6044 "Leptembolon"
6045 "Elliptoglossa"
6046 "Rowellella"
6047 "Siphonobolus"
6048 "Acanthambonia"
6049 "Siphonotretella"
6050 "Alichovia"
6051 "Geragnostus (Geragnostus)"
6052 "Pseudoasaphus"
6053 "Nileus"
6054 "Protopresbynileus"
6055 "Megistaspis"
6056 "Ogygites"
6057 "Taihungshania"
6058 "Asaphopsis"
6059 "Dactylocephalus"
6060 "Psilocephalina"
6061 "Illaenus"
6062 "Sinoparapilekia"
6063 "Shumardia (Conophrys)"
6064 "Leptoplastides"
6065 "Conophrys"
6066 "Ottenbyella"
6067 "Wahwahlingula"
6068 "Eosiphonotreta"
6069 "Tarfaya"
6070 "Paralenorthis"
6071 "Ranorthis"
6072 "Xinanorthis"
6073 "Gondwanorthis"
6074 "Hemipronites"
6075 "Protambonites"
6076 "Polytoechia"
6077 "Tritoechia"
6078 "Sinocystis"
6079 "Echinosphaerites"
6080 "Litagnostus"
6081 "Pseudokainella"
6082 "Platypeltoides"
6083 "Dichelepyge"
6084 "Pseudohysterolenus"
6085 "Psilocephalinella"
6086 "Boeckaspis"
6087 "Broeggeria"
6088 "Prochauvelicystis"
6089 "Korinevskia"
6090 "Megalaspides"
6091 "Asaphopsoides"
6092 "Pseudocalymene"
6093 "Machairagnostus"
6094 "Gymnagnostus"
6095 "Onychopyge"
6096 "Kainella"
6097 "Richardsonella"
6098 "Basilicus (Basiliella)"
6099 "Notopeltis"
6100 "Angelina"
6101 "Jujuyaspis"
6102 "Plicatolina"
6103 "Triarthrus"
6104 "Bienvillia"
6105 "Finkelnburgia"
6106 "Bucania"
6107 "Tropidodiscus"
6108 "Geragnostus (Microagnostus)"
6109 "Raphiophorus"
6110 "Tropidopyge"
6111 "Gallagnostus"
6112 "Ciceragnostus"
6113 "Corrugatagnostus"
6114 "Araiopleura"
6115 "Palquiella"
6116 "Hapalopleura"
6117 "Orometopus"
6118 "Thysanopyge"
6119 "Illaenopsis"
6120 "Nannopeltis"
6121 "Niobina"
6122 "Basilicus"
6123 "Kayseraspis"
6124 "Sanbernardaspis"
6125 "Dolerasaphus"
6126 "Rhadinopleura"
6127 "Prospectatrix"
6128 "Sagavia"
6129 "Degamella"
6130 "Leiostegium"
6131 "Brackebuschia"
6132 "Bodenbenderia"
6133 "Lloydia (Leiostegium)"
6134 "Lloydia"
6135 "Dubhglasina"
6136 "Rossaspis"
6137 "Protopliomerops"
6138 "Pliomeroides"
6139 "Metapilekia"
6140 "Peltabellia"
6141 "Saltaspis"
6142 "Hypermecaspis"
6143 "Peltocare"
6144 "Acerocarina"
6145 "Paraplicatolina"
6146 "Pseudotalbotina"
6147 "Plesioparabolina"
6148 "Leptobenthos"
6149 "Plethopeltis"
6150 "Altiplanelaspis"
6151 "Deltacare"
6152 "Sphaerocare"
6153 "Notorthisina"
6154 "Apheoorthis"
6155 "Eoorthis"
6156 "Lampazarorthis"
6157 "Lipanorthis"
6158 "Astraborthis"
6159 "Lesserorthis"
6160 "Orthidium"
6161 "Nothorthis"
6162 "Syntrophia"
6163 "Parallelostrophia"
6164 "Chaniella"
6165 "Tritoechia (Parvitritoechia)"
6166 "Tritoechia (Tritoechia)"
6167 "Cienagomya"
6168 "Intihuarella"
6169 "Ucumaris"
6170 "Ctenodonta"
6171 "Lipanella"
6172 "Cosmogoniophorina"
6173 "Arthrorhachis"
6174 "Falanaspis"
6175 "Hunnebergia"
6176 "Lapidaria"
6177 "Niobe"
6178 "Promegalaspides"
6179 "Varvia"
6180 "Remopleuridiella"
6181 "Cyclopyge"
6182 "Pagometopus"
6183 "Promegalaspides (Borogothus)"
6184 "Raymondaspis"
6185 "Bronteopsis"
6186 "Periallaspis"
6187 "Pliomerops"
6188 "Ottenbyaspis"
6189 "Lycophoria"
6190 "Eostrophomena"
6191 "Archaeorthis"
6192 "Sinuitella"
6193 "Eoscaphelasma"
6194 "Birmanites"
6195 "Hysterolenus"
6196 "Asaphellina"
6197 "Norinia"
6198 "Pricyclopyge"
6199 "Tungtzuella"
6200 "Songtaoia"
6201 "Apatokephalops"
6202 "Yosimuraspis"
6203 "Remopleurides"
6204 "Paraszechuanella"
6205 "Bumastus"
6206 "Neseuretus"
6207 "Platycoryphe"
6208 "Calymene"
6209 "Paurorthis"
6210 "Dalmanella"
6211 "Orthis"
6212 "Sinorthis"
6213 "Metorthis"
6214 "Punctolira"
6215 "Stichotrophia"
6216 "Yangtzeella"
6217 "Imbricatia"
6218 "Eosotrematorthis"
6219 "Pomatotrema"
6220 "Rafinesquina"
6221 "Strophomena"
6222 "Prophyllodictya"
6223 "Nekhorosheviella"
6224 "Orbiramus"
6225 "Batostoma"
6226 "Yichangopora"
6227 "Cyclocyclicus"
6228 "Modiolopsis"
6229 "Ecculiomphalus"
6230 "Ophileta"
6231 "Curticia"
6232 "Lohanpopsis"
6233 "Loshanella"
6234 "Pseudolingula"
6235 "Hesperonomia"
6236 "Syntrophina"
6237 "Syntrophinella"
6238 "Sowerbyella"
6239 "Cypricardinia"
6240 "Nuculites"
6241 "Nyaya"
6242 "Pseudokoldinia"
6243 "Pseudomera"
6244 "Diceratocephalina"
6245 "Loparella"
6246 "Lopeuloma"
6247 "Pseudoacrocephalites"
6248 "Dolgeuloma"
6249 "Mansiella"
6250 "Angarella"
6251 "Tetralobula"
6252 "Parapliomera"
6253 "Akelina"
6254 "Hystricurus"
6255 "Hillyardina"
6256 "Tasmanaspis"
6257 "Scotoharpes"
6258 "Pilekia"
6259 "Pseudohystricurus"
6260 "Chosenia"
6261 "Syntrophopsis"
6262 "Maydena"
6263 "Lecanospira"
6264 "Bucanella"
6265 "Macluritella"
6266 "Ceratopea"
6267 "Euomphalopsis"
6268 "Gasconadia"
6269 "Sinuopea"
6270 "Schizopea"
6271 "Isoteloides"
6272 "Bellefontia"
6273 "Millardicurus"
6274 "Paraplethopeltis"
6275 "Bolbocephalus"
6276 "Petigurus"
6277 "Clelandia"
6278 "Highgatella"
6279 "Hardyoides"
6280 "Missisquoia"
6281 "Paterula"
6282 "Glyptotrophia"
6283 "Diaphelasma"
6284 "Heteronema"
6285 "Groomodiscus"
6286 "Ozarkina"
6287 "Hormotoma"
6288 "Straparollina"
6289 "Plethospira"
6290 "Trochonema"
6291 "Lophospira"
6292 "Euconia"
6293 "Plectrella"
6294 "Idiomesus"
6295 "Elkanaspis"
6296 "Eurekia"
6297 "Borthaspidella"
6298 "Apatokephaloides"
6299 "Hungaia"
6300 "Randaynia"
6301 "Ptychopleurites"
6302 "Loganopeltoides"
6303 "Tulepyge"
6304 "Bellaspidella"
6305 "Triarthropsis"
6306 "Yukonaspis"
6307 "Phylacterus"
6308 "Leiobienvillia"
6309 "Pareuloma"
6310 "Calculites"
6311 "Larifugula"
6312 "Levisaspis"
6313 "Onchonotus"
6314 "Ulrichaspis"
6315 "Lunacrania"
6316 "Lichenaria"
6317 "Bohemilla"
6318 "Saukiella"
6319 "Tersella"
6320 "Glaphurus"
6321 "Notaiella"
6322 "Ijacephalus"
6323 "Brachyhipposiderus"
6324 "Landyia"
6325 "Victorispina"
6326 "Natmus"
6327 "Saukia"
6328 "Tinaspis"
6329 "Bifodina"
6330 "Leurostega"
6331 "Akoldinioidia"
6332 "Plicatolinella"
6333 "Oaxaquiatreta"
6334 "Tostonia"
6335 "Rasettia"
6336 "Jeffersonia"
6337 "Rananasus"
6338 "Bathyurellus"
6339 "Xenelasma"
6340 "Strepsodiscus"
6341 "Orospira"
6342 "Lophonema"
6343 "Raphistomina"
6344 "Praepatokephalus"
6345 "Penchiopsis"
6346 "Jiia"
6347 "Omuliovia"
6348 "Annamitella"
6349 "Bathyurus"
6350 "Stenopilus"
6351 "Orthisocrania"
6352 "Palaeostrophia"
6353 "Huenella"
6354 "Raphistoma"
6355 "Maclurites"
6356 "Bridgeites"
6357 "Eroicaspira"
6358 "Lachnostoma"
6359 "Ptyocephalus"
6360 "Menoparia"
6361 "Scinocephalus"
6362 "Xenostegium"
6363 "Parabellefontia"
6364 "Psalikilus"
6365 "Hyperbolochilus"
6366 "Pachycranium"
6367 "Rossicurus"
6368 "Hintzecurus"
6369 "Genalaticurus"
6370 "Politicurus"
6371 "Ibexicurus"
6372 "Lavadamia"
6373 "Amblycranium"
6374 "Metabowmania"
6375 "Pseudocybele"
6376 "Hintzeia"
6377 "Tesselacauda"
6378 "Protopliomerella"
6379 "Acidiphorus"
6380 "Carolinites"
6381 "Licnocephala"
6382 "Benthamaspis"
6383 "Heckethornia"
6384 "Psalikilopsis"
6385 "Goniophrys"
6386 "Bearriverops"
6387 "Pseudoclelandia"
6388 "Spinilingula"
6389 "Schizambon"
6390 "Diparelasma"
6391 "Streptelasma"
6392 "Eriaster"
6393 "Aulacoparia (Aulacoparina)"
6394 "Megalaspidella"
6395 "Ogyginus"
6396 "Presbynileus"
6397 "Aulacoparia"
6398 "Glabretina"
6399 "Reubenella"
6400 "Leiostegium (Perischodory)"
6401 "Leptella"
6402 "Aporthophyla"
6403 "Cyrtodiscus"
6404 "Teiichispira"
6405 "Ceratopeltis"
6406 "Oligorthis"
6407 "Yangtzeella (Yangtzeella)"
6408 "Eoisotelus"
6409 "Koraipsis"
6410 "Pseudokoldinioidia"
6411 "Trigonocerca"
6412 "Aulacoparia (Aulacoparia)"
6413 "Eorobergia"
6414 "Diplapatokephalus"
6415 "Paenebeltella"
6416 "Rhynchocamara"
6417 "Helicotoma"
6418 "Eccyliopterus"
6419 "Flectihystricurus"
6420 "Entomaspis"
6421 "Amechilus"
6422 "Pyraustocranium"
6423 "Presbynileus (Presbynileus)"
6424 "Carinocranium"
6425 "Kobayashia"
6426 "Pliomeridius"
6427 "Gonioteloides"
6428 "Dimeropygiella"
6429 "Ischyrotoma"
6430 "Sphaerophthalmella"
6431 "Apoplanias"
6432 "Eulomella"
6433 "Calvinella"
6434 "Zacompsus"
6435 "Tatonaspis"
6436 "Bathycheilus"
6437 "Foulonia"
6438 "Pradoella"
6439 "Anedriophus"
6440 "Argodiscus"
6441 "Lingulocystis"
6442 "Balanocystites"
6443 "Praenucula"
6444 "Dinobolus"
6445 "Actinodonta"
6446 "Lyrodesma"
6447 "Parallelodon"
6448 "Hanchungolithus"
6449 "Monorakos"
6450 "Ormathops"
6451 "Pterygometopus"
6452 "Otarion"
6453 "Rafanoglossa"
6454 "Pleurorthis"
6455 "Palaeura"
6456 "Ekaterodonta"
6457 "Thoralia"
6458 "Noradonta"
6459 "Cymbularia"
6460 "Pararaphistoma"
6461 "Hoekaspis"
6462 "Incorthis"
6463 "Aspidaeglina"
6464 "Bohemopyge"
6465 "Klabavia"
6466 "Microparia"
6467 "Uralichas"
6468 "Apatobolus"
6469 "Nocturnellia"
6470 "Prantlina"
6471 "Ferrax"
6472 "Nereidella"
6473 "Merlinia"
6474 "Anebolithus"
6475 "Bergamia"
6476 "Cnemidopyge"
6477 "Lordshillia"
6478 "Myttonia"
6479 "Barrandia"
6480 "Circulocrania"
6481 "Ellipsotaphrus"
6482 "Girvanopyge"
6483 "Psilacella"
6484 "Stapeleyella"
6485 "Dionide"
6486 "Novakella"
6487 "Seleneceme"
6488 "Furcalithus"
6489 "Gymnostomix"
6490 "Ectillaenus"
6491 "Macrogrammus"
6492 "Placoparia"
6493 "Dindymene"
6494 "Thymurus"
6495 "Apsotreta"
6496 "Monobolina"
6497 "Palaeoglossa"
6498 "Schizotreta"
6499 "Lenorthis"
6500 "Euorthisina"
6501 "Hesperonomiella"
6502 "Monorthis"
6503 "Treioria"
6504 "Productorthis"
6505 "Rhynchorthis"
6506 "Ffynnonia"
6507 "Rugostrophia"
6508 "Rectotrophia"
6509 "Protoskenidioides"
6510 "Skenidioides"
6511 "Inversella (Reinversella)"
6512 "Petilavenula"
6513 "Ramseyocrinus"
6514 "Cothurnocystis"
6515 "Reticulocarpos"
6516 "Lagynocystis"
6517 "Mitrocystella"
6518 "Mitrocystites"
6519 "Glyptarca"
6520 "Falcatodonta"
6521 "Xestoconcha"
6522 "Cyrtodonta"
6523 "Cyrtodontula"
6524 "Carminodonta"
6525 "Fortowensia"
6526 "Celtoconcha"
6527 "Moridunia"
6528 "Goniophora (Cosmogoniophora)"
6529 "Parallelodus"
6530 "Eurymya"
6531 "Cleionychia"
6532 "Sluha"
6533 "Pensarnia"
6534 "Paulinea"
6535 "Palaeopteria"
6536 "Arenigomya"
6537 "Ovatoconcha"
6538 "Peruniscus"
6539 "Altorthis"
6540 "Medessia"
6541 "Alimbella"
6542 "Lamanskya"
6543 "Porambonites"
6544 "Idiostrophia"
6545 "Karakulina"
6546 "Asaphus"
6547 "Famatinolithus"
6548 "Hungioides"
6549 "Lonchodomas"
6550 "Suriaspis"
6551 "Pliomera"
6552 "Oopsites"
6553 "Ogygiocaris"
6554 "Cyrtonotella"
6555 "Famatinorthis"
6556 "Mimella"
6557 "Hebertella"
6558 "Suriorthis"
6559 "Mollesella"
6560 "Trigonostrophia"
6561 "Camerella"
6562 "Pinatotoechia"
6563 "Famatinadonta"
6564 "Catamarcaia"
6565 "Colpomya"
6566 "Notonychia"
6567 "Niobides"
6568 "Branisaspis"
6569 "Trinucleus"
6570 "Araiocaris"
6571 "Australopyge"
6572 "Rhombampyx"
6573 "Zuninaspis"
6574 "Porterfieldia"
6575 "Psilocara"
6576 "Synhomalonotus"
6577 "Glyptorthis"
6578 "Desmorthis"
6579 "Dinorthis"
6580 "Quechuacrinus"
6581 "Hemiprionodonta"
6582 "Dipleurodonta"
6583 "Suria"
6584 "Ucumaropsis"
6585 "Natasia"
6586 "Cuneamya"
6587 "Ahtiella"
6588 "Galbagnostus"
6589 "Asaphus (Asaphus)"
6590 "Globampyx"
6591 "Megistaspis (Paramegistaspis)"
6592 "Krattaspis"
6593 "Evropeites"
6594 "Cybele"
6595 "Ptychometopus"
6596 "Encrinuroides"
6597 "Panderina"
6598 "Glossorthis"
6599 "Leoniorthis"
6600 "Angusticardinia"
6601 "Eoporambonites"
6602 "Antigonambonites"
6603 "Palaeoneumania"
6604 "Raunites"
6605 "Plectella"
6606 "Revalotrypa"
6607 "Dianulites"
6608 "Phragmopora"
6609 "Hemiphragma"
6610 "Hexaporites"
6611 "Esthoniopora"
6612 "Paracryptocrinites"
6613 "Mendolaspis"
6614 "Nanillaenus"
6615 "Platillaenus"
6616 "Benedettia"
6617 "Encrinurus"
6618 "Holia"
6619 "Ectenonotus"
6620 "Opipeuter"
6621 "Uromystrum"
6622 "Platystrophia"
6623 "Taphrorthis"
6624 "Protohesperonomia"
6625 "Acanthotoechia"
6626 "Taffia"
6627 "Huacoella"
6628 "Niquivilia"
6629 "Leptella (Petroria)"
6630 "Monticulipora"
6631 "Aostipora"
6632 "Nicholsonella"
6633 "Lamottopora"
6634 "Ptychopyge"
6635 "Zhenganites"
6636 "Ovalocephalus"
6637 "Reedocalymene"
6638 "Sphaeronites"
6639 "Modestospira"
6640 "Ningkianolithus"
6641 "Pseudobasilicus"
6642 "Liomegalaspides"
6643 "Hexacopyge"
6644 "Gog"
6645 "Incaia"
6646 "Yinpanolithus"
6647 "Nankinolithus"
6648 "Guizhoupliomerops"
6649 "Phorocephala"
6650 "Aulacopleura"
6651 "Shumardia (Shumardia)"
6652 "Orbiculoidea"
6653 "Leontiella"
6654 "Conodiscus"
6655 "Lepidorthis"
6656 "Nicoloidea"
6657 "Diorthelasma"
6658 "Sulcatorthis"
6659 "Pseudomimella"
6660 "Pseudoporambonites"
6661 "Fenxiangella"
6662 "Martellia"
6663 "Atelelasmoidea"
6664 "Eremotoechia"
6665 "Clitambonites"
6666 "Anchigonites"
6667 "Schedophyla"
6668 "Hemicosmites"
6669 "Isotelus"
6670 "Neopsilocephalina"
6671 "Omeipsis"
6672 "Encrinurella"
6673 "Paracybeloides"
6674 "Sinocybele"
6675 "Pachyglossella"
6676 "Drabovinella"
6677 "Trematorthis"
6678 "Doloresella"
6679 "Clarkella"
6680 "Leptelloidea"
6681 "Tetraodontella"
6682 "Donaldiella"
6683 "Ningkianites"
6684 "Mioptychopyge"
6685 "Metopolichas"
6686 "Cheirurus (Actinopeltis)"
6687 "Leptellina"
6688 "Trepocryptopora"
6689 "Robergiella"
6690 "Grinnellaspis"
6691 "Strigigenalis"
6692 "Calaurops"
6693 "Palliseria"
6694 "Malayaspira"
6695 "Fusispira"
6696 "Dolerorthis"
6697 "Valcourea"
6698 "Eodalmanella"
6699 "Subulites"
6700 "Ectomaria"
6701 "Colobinion"
6702 "Strotactinus"
6703 "Punka"
6704 "Catochia"
6705 "Scaphelasma"
6706 "Turritoma"
6707 "Ceratocephala"
6708 "Kawina"
6709 "Heliomeroides"
6710 "Sycophantia"
6711 "Palaeoschisma"
6712 "Prosopiscus"
6713 "Hesperorthis"
6714 "Echinoencrinites"
6715 "Burminresia"
6716 "Emanuelaspis (Emanuelaspis)"
6717 "Endymionia"
6718 "Emanuelaspis"
6719 "Emanuelaspis (Emanuelina)"
6720 "Protoencrinurella"
6721 "Ompheter"
6722 "Nambeetella"
6723 "Priceaspis"
6724 "Spanodonta"
6725 "Tinopena"
6726 "Harlandaspis"
6727 "Speyeris"
6728 "Ranasasus"
6729 "Lutesvillia"
6730 "Ceramopora"
6731 "Clathrospira"
6732 "Crepipora"
6733 "Ischyrodonta"
6734 "Murchisonia"
6735 "Obliteraspis"
6736 "Norasaphus (Norasaphites)"
6737 "Fitzroyaspis"
6738 "Lycophron"
6739 "Norasaphus (Norasaphus)"
6740 "Gogoella"
6741 "Colpantyx"
6742 "Pharcidoconcha"
6743 "Johnmartinia"
6744 "Alococoncha"
6745 "Trigonodus"
6746 "Cuniculocystis"
6747 "Bathyurina"
6748 "Trigonocercella"
6749 "Cybelopsis"
6750 "Ibexaspis"
6751 "Forteyops"
6752 "Eridotrypa"
6753 "Orbipora"
6754 "Ibexella"
6755 "Kanoshopora"
6756 "Eukrinaster"
6757 "Pseudedriophus"
6758 "Porosublastus"
6759 "Blastoidocrinus"
6760 "Eurekablastus"
6761 "Loxoplocus"
6762 "Ampyxina"
6763 "Protostygina"
6764 "Theamataspis"
6765 "Cybelurus"
6766 "Lyrapyge"
6767 "Svalbardites"
6768 "Balnibarbi"
6769 "Ogygitoides"
6770 "Hesperinia"
6771 "Anomalorthis"
6772 "Toquimia"
6773 "Eodiorthelasma"
6774 "Virgoria"
6775 "Glyptomena"
6776 "Sowerbyites"
6777 "Pseudosphaerexochus"
6778 "Dalmanitina"
6779 "Inkouia"
6780 "Liospira"
6781 "Stygina"
6782 "Xizangostrophia"
6783 "Megistaspis (Megistaspis)"
6784 "Raymondaspis (Turgicephalus)"
6785 "Rauna"
6786 "Apomatella"
6787 "Ingria"
6788 "Arthroclema"
6789 "Fistulipora"
6790 "Dittopora"
6791 "Diplotrypa"
6792 "Monocycloides"
6793 "Megistaspis (Rhinoferus)"
6794 "Megistaspis (Megistaspidella)"
6795 "Pogrebovites"
6796 "Dysplanus"
6797 "Panderia"
6798 "Nieszkowskia"
6799 "Bornholmaspis"
6800 "Hemisphaerocoryphe"
6801 "Ingriops"
6802 "Pseudocrania"
6803 "Gonambonites"
6804 "Anechophragma"
6805 "Inversella"
6806 "Onegia"
6807 "Lacunarites"
6808 "Stictoporella"
6809 "Cnemidactis"
6810 "Rhipidocystis"
6811 "Ochyromena"
6812 "Shuangheella"
6813 "Primotimena"
6814 "Lytospira"
6815 "Boucotspira"
6816 "Ujukites"
6817 "Cybeloides"
6818 "Eleutherocentrus"
6819 "Pseudoolenoides"
6820 "Shoshonorthis"
6821 "Ampyxoides"
6822 "Peraspis"
6823 "Poronileus"
6824 "Harpillaenus"
6825 "Apatolichas"
6826 "Protocalymene"
6827 "Madaraspis"
6828 "Cloacaspis"
6829 "Orthidiella"
6830 "Liricamera"
6831 "Cuparius"
6832 "Asgardaspira"
6833 "Perischoclonus"
6834 "Diacanthaspis"
6835 "Xystocrania"
6836 "Psephosthenaspis"
6837 "Syndielasma"
6838 "Taphrodonta"
6839 "Deceptrix"
6840 "Scalites"
6841 "Selesinuites"
6842 "Cardiolaria"
6843 "Parabarrandia"
6844 "Caudillaenus"
6845 "Morgatia"
6846 "Eccoptochile"
6847 "Crozonaspis"
6848 "Plaesiacomia"
6849 "Eohomalonotus"
6850 "Zeliszkella"
6851 "Atlantida"
6852 "Moroccodiscus"
6853 "Phlyctocystis"
6854 "Calix"
6855 "Marrolithus"
6856 "Paterorthis"
6857 "Aristocystites"
6858 "Ptychonema"
6859 "Isabelinia"
6860 "Nobiliasaphus"
6861 "Eodalmanitina"
6862 "Salterocoryphe"
6863 "Iberocoryphe"
6864 "Apollonorthis"
6865 "Cacemia"
6866 "Tissintia"
6867 "Sivorthis"
6868 "Cadomia"
6869 "Protolloydolithus"
6870 "Eoharpes"
6871 "Placoparia (Coplacoparia)"
6872 "Kloucekia"
6873 "Kerfornella"
6874 "Phacopidina"
6875 "Pharostoma"
6876 "Retamaspis"
6877 "Valongia"
6878 "Phacopidella"
6879 "Dalmanitina (Eodalmanitina)"
6880 "Schizocrania"
6881 "Eorhipidomella"
6882 "Heterorthina"
6883 "Crozonorthis"
6884 "Fascifera"
6885 "Tazzarinia"
6886 "Almadenorthis"
6887 "Colaptomena"
6888 "Aegiromena"
6889 "Condranema"
6890 "Paleschara"
6891 "Codiacystis"
6892 "Taeniaster"
6893 "Ananterodonta"
6894 "Tancrediopsis"
6895 "Hispanosinuites"
6896 "Leonaspis"
6897 "Flexicalymene"
6898 "Mcewanella"
6899 "Eospirifer"
6900 "Sowerbyella (Viruella)"
6901 "Zeliszkella (Zeliszkella)"
6902 "Horderleyella"
6903 "Howellites"
6904 "Morenacrinus"
6905 "Fresnedacrinus"
6906 "Merocrinus"
6907 "Coralcrinus"
6908 "Heviacrinus"
6909 "Batalleria"
6910 "Dulcineaia"
6911 "Myoplusia"
6912 "Guichenia"
6913 "Holopea"
6914 "Sphaeragnostus"
6915 "Dionidella"
6916 "Emmrichops"
6917 "Kodymaspis"
6918 "Onnia"
6919 "Petrbokia"
6920 "Trinucleoides"
6921 "Nerudaspis"
6922 "Symphysops"
6923 "Zbirovia"
6924 "Primaspis"
6925 "Areia"
6926 "Lehua"
6927 "Areiaspis"
6928 "Plasiaspis"
6929 "Osekaspis"
6930 "Phaselops"
6931 "Rokycanocoryphe"
6932 "Sarkia"
6933 "Tafilaltia"
6934 "Brandysia"
6935 "Pyrocystites"
6936 "Hemicystites"
6937 "Sagittacystis"
6938 "Anomalocystites"
6939 "Dceruska"
6940 "Mourlonia"
6941 "Microparia (Microparia)"
6942 "Gastropolus"
6943 "Platycalymene"
6944 "Placoparina"
6945 "Multispinula"
6946 "Fistulogonites"
6947 "Christiania"
6948 "Broeggerolithus"
6949 "Lloydolithus"
6950 "Ogygiocarella"
6951 "Platylichas"
6952 "Deacybele"
6953 "Atractopyge"
6954 "Cyphoproetus"
6955 "Schmidtites"
6956 "Zygospira"
6957 "Drabovia"
6958 "Salacorthis"
6959 "Onniella"
6960 "Heterorthis"
6961 "Salopia"
6962 "Harknessella"
6963 "Nicolella"
6964 "Corineorthis"
6965 "Gelidorthis"
6966 "Parastrophinella"
6967 "Rostricellula"
6968 "Kullervo"
6969 "Atelelasma"
6970 "Bicuspina"
6971 "Oxoplecia"
6972 "Triplesia"
6973 "Eocramatia"
6974 "Bystromena"
6975 "Kjaerina"
6976 "Sowerbyella (Sowerbyella)"
6977 "Anisopleurella"
6978 "Eoplectodonta"
6979 "Leptaena"
6980 "Leptestiina"
6981 "Palaeostrophomena"
6982 "Sericoidea"
6983 "Bilobia"
6984 "Murinella"
6985 "Modiolodon"
6986 "Similodonta"
6987 "Eritropis"
6988 "Camnantia"
6989 "Neseuretinus"
6990 "Biernatia"
6991 "Numericoma"
6992 "Bastamorthis"
6993 "Saucrorthis"
6994 "Phragmorthis"
6995 "Bellimurina (Bellimurina)"
6996 "Ishimia"
6997 "Lepidomena"
6998 "Semnanostrophia"
6999 "Dulankarella"
7000 "Leptastichidia"
7001 "Dirafinesquina"
7002 "Glyptosphaerites"
7003 "Tholocystis"
7004 "Heliocrinites"
7005 "Huemacaspis"
7006 "Ogygitella"
7007 "Waisfeldaspis"
7008 "Brongniartella"
7009 "Calymenella"
7010 "Keidelia"
7011 "Sanjuanella"
7012 "Hallopora"
7013 "Amplexopora"
7014 "Cycloconcha"
7015 "Pseudomegalaspis"
7016 "Pseudasaphus"
7017 "Plectasaphus"
7018 "Ogmasaphus"
7019 "Asaphus (Neoasaphus)"
7020 "Reedolithus"
7021 "Botrioides"
7022 "Robergia"
7023 "Sculptaspis"
7024 "Phillipsinella"
7025 "Actinolobus"
7026 "Hoplolichas"
7027 "Boedaspis"
7028 "Apianurus"
7029 "Upplandiops"
7030 "Chasmops"
7031 "Estoniops"
7032 "Paraceraurus"
7033 "Oelandiops"
7034 "Pseudosphaerexochus (Pseudosphaerexochus)"
7035 "Sphaerocoryphe"
7036 "Acanthoparypha"
7037 "Telephina"
7038 "Telephina (Telephina)"
7039 "Ephippelasma"
7040 "Talasotreta"
7041 "Spondylotreta"
7042 "Myotreta"
7043 "Cyrtonotreta"
7044 "Trematis"
7045 "Nushbiella"
7046 "Dictyonites"
7047 "Paucicrura"
7048 "Rogorthis"
7049 "Krattorthis"
7050 "Estlandia"
7051 "Iru"
7052 "Progonambonites"
7053 "Panderites"
7054 "Bekkerina"
7055 "Leptestia"
7056 "Tallinnites"
7057 "Leptaena (Septomena)"
7058 "Plectambonites"
7059 "Oepikina"
7060 "Estonomena"
7061 "Alwynella"
7062 "Grorudia"
7063 "Chonetoidea"
7064 "Tegulella"
7065 "Pachydictya"
7066 "Nematotrypa"
7067 "Phyllodictya"
7068 "Stomatopora"
7069 "Mitoclema"
7070 "Anolotichia"
7071 "Favositella"
7072 "Xenotrypa"
7073 "Coscinium"
7074 "Leioclema"
7075 "Mesotrypa"
7076 "Homotrypella"
7077 "Stellipora"
7078 "Stigmatella"
7079 "Bolboporites"
7080 "Revalocrinus"
7081 "Pentagonocyclicus"
7082 "Sphaeronites (Sphaeronites)"
7083 "Heckerocrinus"
7084 "Cryptocrinites"
7085 "Caryocystites"
7086 "Protocystis"
7087 "Salpingostoma"
7088 "Tetranota"
7089 "Megalomphala"
7090 "Kokenospira"
7091 "Joleaudella"
7092 "Temnodiscus"
7093 "Mestoronema"
7094 "Pachystrophia"
7095 "Deacheospira"
7096 "Spirotomaria"
7097 "Pleurotomaria"
7098 "Proturritella"
7099 "Homolichas"
7100 "Achatella (Vironiaspis)"
7101 "Ladogiella"
7102 "Biseptata"
7103 "Arthrostylus"
7104 "Scenellopora"
7105 "Cheirocystis"
7106 "Brachytomaria"
7107 "Ceratocara"
7108 "Ceraurinella"
7109 "Lasaguaditas"
7110 "Pliomerina"
7111 "Lasarchopyge"
7112 "Toernquistia"
7113 "Stenoblepharum"
7114 "Chomatopyge"
7115 "Gatosella"
7116 "Palaeoconcha"
7117 "Sculptella"
7118 "Gravicalymene"
7119 "Sthenarocalymene"
7120 "Trondorthis"
7121 "Oslogonites"
7122 "Rutrumella"
7123 "Calyptolepta"
7124 "Bumastoides"
7125 "Tarimella"
7126 "Torynelasma"
7127 "Tuvinia"
7128 "Kujanorthis"
7129 "Turanorthis"
7130 "Metacamarella"
7131 "Neostrophia"
7132 "Yangtzeella (Vadimella)"
7133 "Kopalina"
7134 "Kopella"
7135 "Oxostrophomena"
7136 "Apatomorpha"
7137 "Asperdelia"
7138 "Uzunbulakia"
7139 "Bekella"
7140 "Tenuimena"
7141 "Jiangshanolites"
7142 "Nanambonites"
7143 "Aporthophylina"
7144 "Homotrypa"
7145 "Strabocystis"
7146 "Phragmolites"
7147 "Cyclonema"
7148 "Eotomaria"
7149 "Gyronema"
7150 "Hibbertia"
7151 "Dolichoharpes"
7152 "Bevanopsis"
7153 "Ceraurus"
7154 "Lingulasma"
7155 "Multicostella"
7156 "Laticrura"
7157 "Sulevorthis"
7158 "Ptychopleurella"
7159 "Eremotrema"
7160 "Perimecocoelia"
7161 "Opikina"
7162 "Titanambonites"
7163 "Isophragma"
7164 "Rhipidomena"
7165 "Bimuria"
7166 "Dactylogonia"
7167 "Platymena"
7168 "Graptodictya"
7169 "Stictopora"
7170 "Ceramoporella"
7171 "Constellaria"
7172 "Ottoseetaxis"
7173 "Phylloporina"
7174 "Chasmatopora"
7175 "Heterotrypa"
7176 "Bythopora"
7177 "Geraocrinus"
7178 "Apodasmocrinus"
7179 "Coronocystis"
7180 "Ambonychia"
7181 "Alaskadiscus"
7182 "Cryptolithus"
7183 "Thaleops"
7184 "Stenopareia"
7185 "Eastonillaenus"
7186 "Amphilichas"
7187 "Hemiarges"
7188 "Sphaerexochus"
7189 "Laneites"
7190 "Calyptaulax"
7191 "Bathyurus (Raymondites)"
7192 "Petrocrania"
7193 "Leptobolus"
7194 "Protozyga"
7195 "Anazyga"
7196 "Plaesiomys (Valcourea)"
7197 "Doleroides"
7198 "Parastrophina"
7199 "Sphenotreta"
7200 "Camarotoechia"
7201 "Rhynchonella"
7202 "Rhynchotrema"
7203 "Onychoplecia"
7204 "Trigrammaria"
7205 "Pionomena"
7206 "Chazydictya"
7207 "Eopachydictya"
7208 "Phaenoporella"
7209 "Pseudostictoporella"
7210 "Nematopora"
7211 "Ulrichostylus"
7212 "Crownopora"
7213 "Escharopora"
7214 "Helopora"
7215 "Rhinidictya"
7216 "Diploclema"
7217 "Protocrisina"
7218 "Atactotoechus"
7219 "Prasopora"
7220 "Dekayia"
7221 "Stenopora"
7222 "Jordanopora"
7223 "Champlainopora"
7224 "Newportopora"
7225 "Fletcheria"
7226 "Eofletcheria"
7227 "Billingsaria"
7228 "Stylaraea"
7229 "Dendrocrinus"
7230 "Deocrinus"
7231 "Ectenocrinus"
7232 "Glyptocrinus"
7233 "Schizocrinus"
7234 "Iocrinus"
7235 "Cincinnaticrinus"
7236 "Reteocrinus"
7237 "Cupulocrinus"
7238 "Heterocrinus"
7239 "Lichenocrinus"
7240 "Palaeocystites"
7241 "Malocystites"
7242 "Canadocystis"
7243 "Glyptocystites"
7244 "Sowteria"
7245 "Vanuxemia"
7246 "Cymatonota"
7247 "Ambonychiopsis"
7248 "Whiteavsia"
7249 "Clidophorus"
7250 "Trigyra"
7251 "Pterotheca"
7252 "Ophiletina"
7253 "Cyrtospira"
7254 "Trochonemella"
7255 "Eunema"
7256 "Globonema"
7257 "Hypodicranotus"
7258 "Anisonotella"
7259 "Stegnopsis"
7260 "Blosyropsis"
7261 "Hadromeros"
7262 "Quinquecosta"
7263 "Pliomerella"
7264 "Heliomera"
7265 "Phaseolops"
7266 "Ischyrophyma"
7267 "Isocolus"
7268 "Leioshumardia"
7269 "Scaphorthis"
7270 "Glypterina"
7271 "Acanthorthis"
7272 "Jaanussonites"
7273 "Eoplectodonta (Eoplectodonta)"
7274 "Leptellina (Leptellina)"
7275 "Glyptambonites"
7276 "Glyptomenoides"
7277 "Guttasella"
7278 "Strangulites"
7279 "Maclurina"
7280 "Cataschisma"
7281 "Lyralichas"
7282 "Miaopopsis"
7283 "Lisogorites"
7284 "Paraphillipsinella"
7285 "Achatella"
7286 "Foliomena"
7287 "Anoptambonites"
7288 "Diambonioidea"
7289 "Leangella"
7290 "Multiridgia"
7291 "Vogdesia"
7292 "Raymondites"
7293 "Anthracocrinus"
7294 "Pararchaeocrinus"
7295 "Mandalocystis"
7296 "Praepleurocystis"
7297 "Dorytreta"
7298 "Vellamo"
7299 "Cyphotrypa"
7300 "Monotrypa"
7301 "Aspidopora"
7302 "Orthodesma"
7303 "Goniophora"
7304 "Bucanopsis"
7305 "Horiostomella"
7306 "Nileoides"
7307 "Failleana"
7308 "Hyboaspis"
7309 "Eobronteus"
7310 "Meadowtownella"
7311 "Physemataspis"
7312 "Cerauropeltis"
7313 "Dimeropyge"
7314 "Lamottia"
7315 "Nyctopora"
7316 "Foerstephyllum"
7317 "Lambeophyllum"
7318 "Palaeocrinus"
7319 "Homotelus"
7320 "Pandaspinapyga"
7321 "Dividuagnostus"
7322 "Niobe (Proxiniobe)"
7323 "Ceratocephala (Ceratocephalina)"
7324 "Proscharyia"
7325 "Celmus"
7326 "Ceratreta"
7327 "Mylloconotreta"
7328 "Plectoglossa"
7329 "Glossella"
7330 "Cyrbasiotreta"
7331 "Karnotreta"
7332 "Lomatorthis"
7333 "Notoscaphidia"
7334 "Chilcorthis"
7335 "Acanthoglypha"
7336 "Crossiskenidium"
7337 "Borua"
7338 "Tourmakeadia"
7339 "Xenambonites"
7340 "Ceraurinus"
7341 "Isalaux"
7342 "Evenkina"
7343 "Spatiopora"
7344 "Babanicrinus"
7345 "Conolichas"
7346 "Calymenesun"
7347 "Parisorthis"
7348 "Plaesiomys"
7349 "Maydenella"
7350 "Peritritoechia"
7351 "Halirhachis"
7352 "Pentagomena"
7353 "Heteromena"
7354 "Bellimurina"
7355 "Calostylis"
7356 "Ningnanophyllum"
7357 "Yohophyllum"
7358 "Kolymella"
7359 "Carrickia"
7360 "Pliomerellus"
7361 "Amadeuphyla"
7362 "Copidens"
7363 "Pteronychia"
7364 "Leconychia"
7365 "Sthenodonta"
7366 "Inaequidens"
7367 "Denticelox"
7368 "Sphenosolen"
7369 "Tasmanocephalus"
7370 "Rhysostrophia"
7371 "Subretepora"
7372 "Palaeophyllum"
7373 "Petalocystites"
7374 "Pleurocystites"
7375 "Semizona"
7376 "Perissopliomera"
7377 "Asymphylotoechia"
7378 "Kirkina"
7379 "Taphrodonta (Taphrodonta)"
7380 "Hesperomena"
7381 "Goniotrema"
7382 "Stibaraster"
7383 "Rousseauspira"
7384 "Tironucula"
7385 "Lenatoechia"
7386 "Ermanella"
7387 "Norasaphus (Shergoldina)"
7388 "Glyptonychia"
7389 "Runnegaria"
7390 "Acrosaccus"
7391 "Shlyginia"
7392 "Sigmelasma"
7393 "Salopina"
7394 "Anataphrus"
7395 "Nahannia"
7396 "Chaulistomella"
7397 "Tetraphalerella"
7398 "Ptilodictya"
7399 "Athrophragma"
7400 "Oanduella"
7401 "Oenonella"
7402 "Loxobucania"
7403 "Walencrinuroides"
7404 "Whittakerites"
7405 "Didymelasma"
7406 "Schellwienella"
7407 "Catazyga"
7408 "Cyclospira"
7409 "Campylorthis"
7410 "Austinella"
7411 "Atlantophon"
7412 "Jezercia"
7413 "Reuschella"
7414 "Saukrodictya"
7415 "Svobodaina"
7416 "Fombuenacrinus"
7417 "Goyacrinus"
7418 "Dalicrinus"
7419 "Heterocyclopyge"
7420 "Deanaspis"
7421 "Declivolithus"
7422 "Cekovia"
7423 "Primaspis (Primaspis)"
7424 "Clustinia"
7425 "Eudolatites"
7426 "Eccoptochile (Eccoptochiloides)"
7427 "Anx"
7428 "Discina"
7429 "Atrypa"
7430 "Boreadorthis"
7431 "Hirnantia"
7432 "Cilinella"
7433 "Giraldiella"
7434 "Chrustenopora"
7435 "Onnizetina"
7436 "Crassiorina"
7437 "Marionites"
7438 "Chonetoidea (Aegiria)"
7439 "Mespilocystites"
7440 "Caleidocrinus"
7441 "Fungocystites"
7442 "Hippocystis"
7443 "Ascocystites"
7444 "Cardiocystites"
7445 "Protaster"
7446 "Rhombifera"
7447 "Homocystites"
7448 "Orocystites"
7449 "Pseudocyrtodonta"
7450 "Astarte"
7451 "Leptodesma"
7452 "Orthonota"
7453 "Grammysia"
7454 "Goniophorina"
7455 "Tritonophon"
7456 "Bucanopsina"
7457 "Grandostoma"
7458 "Asinomphalus"
7459 "Nonorios"
7460 "Turbinella"
7461 "Paupospira"
7462 "Slehoferia"
7463 "Reuscholithus"
7464 "Pionodema"
7465 "Chonetes"
7466 "Allonychia"
7467 "Flexicalymene (Reacalymene)"
7468 "Decoroproetus"
7469 "Rorringtonia"
7470 "Paracraniops"
7471 "Bancroftina"
7472 "Rhactorthis"
7473 "Cremnorthis"
7474 "Oanduporella"
7475 "Whittardia"
7476 "Caeroplecia"
7477 "Hedstroemina"
7478 "Kjerulfina"
7479 "Leptaena (Leptaena)"
7480 "Kiaeromena (Kiaeromena)"
7481 "Gunningblandella"
7482 "Longvillia"
7483 "Oslomena"
7484 "Kiaeromena"
7485 "Hibernodonta"
7486 "Furcitella"
7487 "Ptychoglyptus"
7488 "Siluraster"
7489 "Balacrinus"
7490 "Barrandeocarpus"
7491 "Myodakryotus"
7492 "Pseudarca"
7493 "Carinaropsis"
7494 "Ampyxella"
7495 "Onnicalymene"
7496 "Panarchaeogonus"
7497 "Cryptothyris"
7498 "Tunariorthis"
7499 "Tasmanella"
7500 "Sampo"
7501 "Tretaspis"
7502 "Remopleurella"
7503 "Raymondella"
7504 "Amphitryon"
7505 "Illaenus (Parillaenus)"
7506 "Parillaenus"
7507 "Miraspis"
7508 "Diacanthaspis (Diacanthaspis)"
7509 "Lichas"
7510 "Acidaspis"
7511 "Toxochasmops (Schmidtops)"
7512 "Toxochasmops (Toxochasmops)"
7513 "Oedicybele"
7514 "Flexicalymene (Onnicalymene)"
7515 "Staurocephalus"
7516 "Flexicalymene (Flexicalymene)"
7517 "Toxochasmops"
7518 "Cyrtometopella"
7519 "Cyamella"
7520 "Harpidella"
7521 "Mesotaphraspis"
7522 "Proetus"
7523 "Holotrachelus"
7524 "Analocaspis"
7525 "Frognaspis"
7526 "Hisingerella"
7527 "Bassettella"
7528 "Porambonites (Equirostra)"
7529 "Porambonites (Isorhynchus)"
7530 "Clinambon"
7531 "Ilmarinia"
7532 "Tornquistia"
7533 "Kurnamena"
7534 "Astamena"
7535 "Haljalanites"
7536 "Pseudostrophomena"
7537 "Sakunites"
7538 "Holtedahlina"
7539 "Similoleptaena"
7540 "Rakverina"
7541 "Strophomena (Keilamena)"
7542 "Kjaerina (Villasina)"
7543 "Gunnarella"
7544 "Mjoesina"
7545 "Glossoleptaena"
7546 "Leangella (Leangella)"
7547 "Actinomena"
7548 "Eostropheodonta"
7549 "Oanduellina"
7550 "Phaenopora"
7551 "Sceptropora"
7552 "Mitoclemella"
7553 "Corynotrypa"
7554 "Kukersella"
7555 "Coeloclema"
7556 "Pseudohornera"
7557 "Parvohallopora"
7558 "Lioclemella"
7559 "Orbignyella"
7560 "Dekayella"
7561 "Dybowskites"
7562 "Anaphragma"
7563 "Petalotrypa"
7564 "Trematopora"
7565 "Primitophyllum"
7566 "Tryplasma"
7567 "Saffordophyllum"
7568 "Coccoseris"
7569 "Lyopora"
7570 "Leolasma"
7571 "Liopora"
7572 "Estoniaster"
7573 "Virucrinus"
7574 "Cornucrinus"
7575 "Hoplocrinus"
7576 "Ristnacrinus"
7577 "Protocrinites"
7578 "Sphaeronites (Peritaphros)"
7579 "Haplosphaeronis"
7580 "Cyathotheca"
7581 "Cyathocystis"
7582 "Stenaster"
7583 "Achradocystites"
7584 "Stichocystis"
7585 "Macrodesma"
7586 "Ambonychinia"
7587 "Mytilarca"
7588 "Paramytilarca"
7589 "Paramodiola"
7590 "Nucula"
7591 "Actinopterinia"
7592 "Bellerophon"
7593 "Palaeomphalus"
7594 "Latitaenia"
7595 "Loxonema"
7596 "Ruedemannia"
7597 "Otarozoum"
7598 "Oculichasmops"
7599 "Rollmops"
7600 "Valdariops"
7601 "Scopelochasmops"
7602 "Philhedra"
7603 "Pseudopholidops"
7604 "Neoplatystrophia"
7605 "Madiorthis"
7606 "Virunites"
7607 "Rafinesquina (Rafinesquina)"
7608 "Rafinesquina (Playfairia)"
7609 "Oandumena"
7610 "Geniculina"
7611 "Vinella"
7612 "Rhombopora"
7613 "Rhabdocyclus"
7614 "Streptelasma (Streptelasma)"
7615 "Rectigrewingkia"
7616 "Bothriocidaris"
7617 "Fusicystis"
7618 "Guandacolithus"
7619 "Reacalymene"
7620 "Anchoramena"
7621 "Trigonodictya"
7622 "Argentinodictya"
7623 "Orectodictya"
7624 "Enallopora"
7625 "Tarphophragma"
7626 "Columnaria"
7627 "Cyclora"
7628 "Salteria"
7629 "Probolichas"
7630 "Eomonorachus"
7631 "Holdenia"
7632 "Craniops"
7633 "Cincinnetina"
7634 "Plectocamara"
7635 "Orthorhynchula"
7636 "Pterinea"
7637 "Plectonotus"
7638 "Erratencrinurus"
7639 "Opsiconidion"
7640 "Hercocrinus"
7641 "Hybocrinus"
7642 "Periglyptocrinus"
7643 "Pachyocrinus"
7644 "Omospira"
7645 "Homalopteon"
7646 "Decordinaspis"
7647 "Teratorhynchus"
7648 "Allolichas"
7649 "Achatella (Achatella)"
7650 "Stiktocybele"
7651 "Phacops"
7652 "Hammannopyge"
7653 "Eodinobolus"
7654 "Glyptoglossella"
7655 "Aulidospira"
7656 "Idiospira"
7657 "Manespira"
7658 "Drepanorhyncha"
7659 "Oligorhynchia"
7660 "Orthorhynchuloides"
7661 "Craigella"
7662 "Fardenia"
7663 "Craspedelia"
7664 "Kilbuchophyllia"
7665 "Edmondia"
7666 "Tremanotus"
7667 "Kimakaspis"
7668 "Aethedionide"
7669 "Dulanaspis"
7670 "Bandaleta"
7671 "Eokosovopeltis"
7672 "Tunisiglossa"
7673 "Mabella"
7674 "Limbimurina"
7675 "Mastopora"
7676 "Webericrinus"
7677 "Ordinacrinus"
7678 "Malovicrinus"
7679 "Tatjanicrinus"
7680 "Flexicrinus"
7681 "Communicrinus"
7682 "Multifidocrinus"
7683 "Zdicella"
7684 "Isbergia"
7685 "Dedzetina"
7686 "Kassinella"
7687 "Kozlowskites"
7688 "Nubialba"
7689 "Durranella"
7690 "Cryptolithoides"
7691 "Pugilator"
7692 "Astroproetus"
7693 "Eospirigerina"
7694 "Plasmoporella"
7695 "Protaraea"
7696 "Xenocyclopyge"
7697 "Hanzhongaspis"
7698 "Liangshanocephalus"
7699 "Minororthis"
7700 "Allodesma"
7701 "Bajgolia"
7702 "Pycnolithus"
7703 "Webbyspira"
7704 "Australispira"
7705 "Chaganella"
7706 "Discotrypa"
7707 "Monotrypella"
7708 "Aulopora"
7709 "Hillophyllum"
7710 "Heliolites"
7711 "Propora"
7712 "Acidolites"
7713 "Bimuria (Bimuria)"
7714 "Meitanillaenus"
7715 "Pseudobirmanites"
7716 "Yaoxianopora"
7717 "Scutellum"
7718 "Parisoceraurus"
7719 "Cheirurus"
7720 "Plectatrypa"
7721 "Stenocamara"
7722 "Cliftonia"
7723 "Lichenalia"
7724 "Favistella"
7725 "Goldillaenoides"
7726 "Agetolites"
7727 "Catenipora"
7728 "Diploepora"
7729 "Mucronaspis"
7730 "Baniaspis"
7731 "Portranella"
7732 "Iberomena"
7733 "Heminematopora"
7734 "Radiotrypa"
7735 "Atactoporella"
7736 "Calloporella"
7737 "Maghrebocystis"
7738 "Plicodendrocrinus"
7739 "Eridorthis"
7740 "Cyclocharax"
7741 "Eopagodea"
7742 "Alceste"
7743 "Lamproscutellum"
7744 "Zetillaenus"
7745 "Ulugtella"
7746 "Dicranopeltis"
7747 "Radiaspis"
7748 "Hispaniaspis"
7749 "Whittingtonia"
7750 "Calipernurus"
7751 "Dreyfussina"
7752 "Radnoria"
7753 "Schizophorella"
7754 "Katastrophomena"
7755 "Glauconomella"
7756 "Matsutrypa"
7757 "Moyerella"
7758 "Iberostomata"
7759 "Amalgamoporus"
7760 "Juglandocrinus"
7761 "Caryocrinites"
7762 "Epitomyonia"
7763 "Jifarahpora"
7764 "Octillaenus"
7765 "Harpes"
7766 "Trochurus"
7767 "Duftonia"
7768 "Carmon"
7769 "Hindella"
7770 "Nicolorthis"
7771 "Protomendacella"
7772 "Comatopoma"
7773 "Ravozetina"
7774 "Karlicium"
7775 "Boticium"
7776 "Porambonites (Porambonites)"
7777 "Eoanastrophia"
7778 "Ornothyrella"
7779 "Proboscisambon"
7780 "Stellatodictya"
7781 "Stictoporellina"
7782 "Astrovidictya"
7783 "Ralfina"
7784 "Ralfinella"
7785 "Moorephylloporina"
7786 "Turbonitella"
7787 "Marekolithus"
7788 "Eoleonaspis"
7789 "Ceraurinium"
7790 "Xenocybe"
7791 "Ogmocnemis"
7792 "Deliella"
7793 "Dysprosorthis"
7794 "Kinnella"
7795 "Lodenicella"
7796 "Anastrophina"
7797 "Tubogyra"
7798 "Spirigerina (Eospirigerina)"
7799 "Tyronella"
7800 "Plectothyrella"
7801 "Novaspis"
7802 "Cybeloides (Paracybeloides)"
7803 "Liocnemis"
7804 "Acanthocrania"
7805 "Spinorthis"
7806 "Dicoelosia"
7807 "Schizonema"
7808 "Ogmoplecia"
7809 "Streptis"
7810 "Luhaia"
7811 "Katastrophomena (Costistrophomena)"
7812 "Sowerbyella (Rugosowerbyella)"
7813 "Kassinella (Trimurellina)"
7814 "Rhactomena"
7815 "Eopholidostrophia (Megapholidostrophia)"
7816 "Pomeromena"
7817 "Eostrophonella"
7818 "Penniretepora"
7819 "Halysites"
7820 "Petraia"
7821 "Cupulocorona"
7822 "Euomphalus"
7823 "Arjamannia"
7824 "Paraproetus"
7825 "Solariproetus"
7826 "Isorthis"
7827 "Pinnctoporella"
7828 "Favosites"
7829 "Straparollus"
7830 "Dalmanites"
7831 "Diacalymene"
7832 "Cyphoniscus"
7833 "Strophomena (Strophodonta)"
7834 "Eurogrewingkia"
7835 "Sphaeronites (Ataphros)"
7836 "Spiroecus"
7837 "Odontopleura"
7838 "Arctinurus"
7839 "Cyphaspis"
7840 "Crania"
7841 "Lingulops"
7842 "Whitfieldella"
7843 "Retrorsirostra"
7844 "Resserella"
7845 "Hiscobeccus"
7846 "Lepidocyclus"
7847 "Stegerhynchus"
7848 "Thebesia"
7849 "Delthyris"
7850 "Schuchertella"
7851 "Megamyonia"
7852 "Eochonetes"
7853 "Ropalonaria"
7854 "Dicranopora"
7855 "Goniotrypa"
7856 "Ptilotrypa"
7857 "Proboscina"
7858 "Fenestella"
7859 "Batostomella"
7860 "Peronopora"
7861 "Rhombotrypa"
7862 "Atactopora"
7863 "Petigopora"
7864 "Calapoecia"
7865 "Grewingkia"
7866 "Cyathophylloides"
7867 "Deiracorallium"
7868 "Favistina"
7869 "Helicelasma"
7870 "Salvadorea"
7871 "Zaphrenthis"
7872 "Urasterella"
7873 "Jugiaster"
7874 "Promopalaeaster"
7875 "Hudsonaster"
7876 "Petraster"
7877 "Rhaphanocrinus"
7878 "Xenocrinus"
7879 "Compsocrinus"
7880 "Zygocycloides"
7881 "Savagella"
7882 "Hystrichopsydrax"
7883 "Euhydrodiskos"
7884 "Isorophus"
7885 "Streptaster"
7886 "Carneyella"
7887 "Cincinnatidiscus"
7888 "Lepadocystis"
7889 "Diamphidiocystis"
7890 "Enoploura"
7891 "Ortonella"
7892 "Whiteavesia"
7893 "Anomalodonta"
7894 "Opisthoptera"
7895 "Maryonychia"
7896 "Nucularca"
7897 "Rhytimya"
7898 "Sphenolium"
7899 "Sphenosphaera"
7900 "Undulabucania"
7901 "Schizolopha"
7902 "Paraliospira"
7903 "Brachyaspis"
7904 "Platylichas (Rontrippia)"
7905 "Erratencrinurus (Celtencrinurus)"
7906 "Eodindymene"
7907 "Pompeckia"
7908 "Josephulus"
7909 "Erratencrinurus (Erratencrinurus)"
7910 "Ascetopeltis"
7911 "Eremiproetus"
7912 "Warburgella"
7913 "Parvigena"
7914 "Scharyia"
7915 "Ityophorus"
7916 "Mendacella"
7917 "Siljanostrophia"
7918 "Hulterstadia"
7919 "Wysogorskiella"
7920 "Brevilamnulella"
7921 "Holorhynchus"
7922 "Proconchidium"
7923 "Coolinia"
7924 "Amphiplecia"
7925 "Grammoplecia"
7926 "Leptaena (Ygdrasilomena)"
7927 "Trondomena"
7928 "Ungulomena"
7929 "Kiaeromena (Bekkeromena)"
7930 "Saxbyonia"
7931 "Leigerina"
7932 "Harjumena"
7933 "Plectodonta"
7934 "Crassoseptaria"
7935 "Inconobotopora"
7936 "Chilotrypa"
7937 "Diazipora"
7938 "Paleofavosites"
7939 "Bodophyllum"
7940 "Paliphyllum"
7941 "Densigrewingkia"
7942 "Kenophyllum"
7943 "Streptelasma (Kenophyllum)"
7944 "Stephanocrinus"
7945 "Bodacrinus"
7946 "Musicrinus"
7947 "Pachycystis"
7948 "Eucystis"
7949 "Tetreucystis"
7950 "Archaegocystis"
7951 "Neobothriocidaris"
7952 "Cypricardites"
7953 "Warburgia"
7954 "Heikea"
7955 "Thorslundia"
7956 "Modiomorpha"
7957 "Semicorallidomus"
7958 "Eurymyella"
7959 "Byssodesma"
7960 "Callodonta"
7961 "Elasmodophora"
7962 "Praeanomalodonta"
7963 "Anomalocoelia"
7964 "Amphicoelia"
7965 "Myalina"
7966 "Ectenocardiomorpha"
7967 "Ptychopterinia"
7968 "Shaninopsis"
7969 "Myophoria"
7970 "Glauconome"
7971 "Sinuitina"
7972 "Pseudocryptaenia"
7973 "Eocryptaenia"
7974 "Pseudocryptaulina"
7975 "Rhinotreta"
7976 "Elsaella"
7977 "Barbarorthis"
7978 "Pirgumena"
7979 "Rugomena"
7980 "Neotryplasma"
7981 "Eocatenipora"
7982 "Sinuites (Sinuites)"
7983 "Trochomphalus"
7984 "Dalmanitina (Dalmanitina)"
7985 "Ectenaspis"
7986 "Hypsiptycha"
7987 "Bighornia"
7988 "Holophragma"
7989 "Biparetis"
7990 "Trichinocrinus"
7991 "Ptychocrinus"
7992 "Sygcaulocrinus"
7993 "Porocrinus"
7994 "Anomalocrinus"
7995 "Ohiocrinus"
7996 "Cyclocystoides"
7997 "Pyrgocystis"
7998 "Anartiocystis"
7999 "Arisaigia"
8000 "Daidia"
8001 "Onchometopus"
8002 "Pseudogygites"
8003 "Tricopelta"
8004 "Papillicalymene"
8005 "Vinlandostrophia"
8006 "Nasutimena"
8007 "Pholidops"
8008 "Arthropoma"
8009 "Leptotrypa"
8010 "Calopora"
8011 "Columnopora"
8012 "Lanthanaster"
8013 "Phyrtosaster"
8014 "Pycnocrinus"
8015 "Carabocrinus"
8016 "Dystactocrinus"
8017 "Polytryphocycloides"
8018 "Rhenopyrgus"
8019 "Astrocystites"
8020 "Cystaster"
8021 "Ateleocystites"
8022 "Pholadomorpha"
8023 "Pyanomya"
8024 "Claudeonychia"
8025 "Pseudocolpomya"
8026 "Homilodonta"
8027 "Cyclonema (Dyeria)"
8028 "Cyrtostropha"
8029 "Acernaspis"
8030 "Remipyga"
8031 "Paromalomena"
8032 "Hederella"
8033 "Ellisites"
8034 "Protrochiscolithus"
8035 "Lobocorallium"
8036 "Palasterina"
8037 "Cremacrinus"
8038 "Praecupulocrinus"
8039 "Neoarchaeocrinus"
8040 "Archaeocrinus"
8041 "Cleiocrinus"
8042 "Protaxocrinus"
8043 "Nicholsodiscus"
8044 "Edrioaster"
8045 "Hallaster"
8046 "Dystactella"
8047 "Orphanaspis"
8048 "Borealaspis"
8049 "Spirigerina"
8050 "Zygospiraella"
8051 "Xysila"
8052 "Becscia"
8053 "Virgiana"
8054 "Archeochonetes"
8055 "Brachyprion"
8056 "Tollina"
8057 "Donacophyllum"
8058 "Rhabdotetradium"
8059 "Gaurocrinus"
8060 "Lichas (Dicranogmus)"
8061 "Deiphon"
8062 "Eodictyonella"
8063 "Costilamnulella"
8064 "Metadictya"
8065 "Tribrachiodemas"
8066 "Mercedescaudina"
8067 "Cladodictya"
8068 "Insignia"
8069 "Pinocladia"
8070 "Diceromyonia"
8071 "Gnamptorhynchos"
8072 "Astreptodictya"
8073 "Pragnellia"
8074 "Monomerella"
8075 "Arthrotrypa"
8076 "Nematoporella"
8077 "Thecia (Angopora)"
8078 "Manipora"
8079 "Neozaphrentis"
8080 "Complexophyllum"
8081 "Calceocrinus"
8082 "Eoparisocrinus"
8083 "Quinquecaudex"
8084 "Cotylacrina"
8085 "Euptychocrinus"
8086 "Apycnodiscus"
8087 "Tanaocystis"
8088 "Matheria"
8089 "Prolobella"
8090 "Saffordia"
8091 "Plasmopora"
8092 "Phylacops"
8093 "Truncatometopus"
8094 "Thomondia"
8095 "Barbatulella"
8096 "Lordorthis"
8097 "Diplonorthis"
8098 "Onychotreta"
8099 "Origostrophia"
8100 "Anulocrinus"
8101 "Macrostylocrinus"
8102 "Eocicerocrinus"
8103 "Westheadocrinus"
8104 "Actinodiscus"
8105 "Aulechinus"
8106 "Ectinechinus"
8107 "Encrinaster"
8108 "Euzonosoma"
8109 "Pygecystis"
8110 "Tribulosaster"
8111 "Phragmactis"
8112 "Concavodonta"
8113 "Zonidiscus"
8114 "Threavia"
8115 "Rhabdostropha"
8116 "Sinopora"
8117 "Sulcatospira"
8118 "Rongatrypa"
8119 "Stelliporella"
8120 "Khangailites"
8121 "Adensu"
8122 "Palaeotrimerella"
8123 "Kellerella"
8124 "Nikolaispira"
8125 "Schachriomonia"
8126 "Qilianotryma"
8127 "Altaethyrella"
8128 "Sortanella"
8129 "Strophomena (Strophomena)"
8130 "Ampyxinella"
8131 "Sinampyxina"
8132 "Peritrimerella"
8133 "Wangyuella"
8134 "Deloprosopus"
8135 "Eostrophina"
8136 "Tcherskidium"
8137 "Kassinella (Kassinella)"
8138 "Synambonites"
8139 "Metambonites"
8140 "Tashanomena"
8141 "Chunanomena"
8142 "Cheramomena"
8143 "Lateriseptomena"
8144 "Rongambonites"
8145 "Fletcheriella"
8146 "Eofletcheriella"
8147 "Agetolitella"
8148 "Kolymopora"
8149 "Proheliolites"
8150 "Wormsipora"
8151 "Acdalopora"
8152 "Taeniolites"
8153 "Parastelliporella"
8154 "Sibiriolites"
8155 "Neowormsipora"
8156 "Protoheliolites"
8157 "Sarcinula"
8158 "Diochthofera"
8159 "Eripnifera"
8160 "Elasmothyris"
8161 "Replicoskenidioides"
8162 "Vidronovella"
8163 "Phaulactis"
8164 "Cyrtophyllum"
8165 "Wrightiops"
8166 "Pectenospira"
8167 "Bokotorthis"
8168 "Ashinaorthis"
8169 "Dalmanophyllum"
8170 "Mesofavosites"
8171 "Reuschia"
8172 "Taklamakania"
8173 "Dayongia"
8174 "Kweichowilla"
8175 "Meristina"
8176 "Draborthis"
8177 "Mirorthis"
8178 "Toxorthis"
8179 "Trucizetina"
8180 "Cyclocoelia"
8181 "Hadroskolos"
8182 "Jingshanella"
8183 "Manosia"
8184 "Paracorrugopora"
8185 "Asthenophyllum"
8186 "Pycnactis"
8187 "Troedssonites"
8188 "Trabeculites"
8189 "Spirifer"
8190 "Mesodouvillina"
8191 "Pycnomphalus"
8192 "Labyrinthites"
8193 "Hedstroemia"
8194 "Nuculoidea"
8195 "Coronocephalus"
8196 "Cromus"
8197 "Ancistrorhyncha"
8198 "Syringopora"
8199 "Bracteoleptaena"
8200 "Songxites"
8201 "Protocytidium"
8202 "Isorthis (Ovalella)"
8203 "Falsicatenipora"
8204 "Zeehania"
8205 "Fidera"
8206 "Syringoporinus"
8207 "Alaskodiscus"
8208 "Oriostoma"
8209 "Pseudophorus"
8210 "Eoconchidium"
8211 "Parafavosites"
8212 "Siskiyouspira"
8213 "Umbospira"
8214 "Rhapidophyllum"
8215 "Tetraporella"
8216 "Carinopyge"
8217 "Lepidocycloides"
8218 "Ensipora"
8219 "Haplotrypa"
8220 "Adaverina"
8221 "Bowanophyllum"
8222 "Rhabdelasma"
8223 "Malongullia"
8224 "Parkesolithus"
8225 "Kosovopeltis"
8226 "Undiferina"
8227 "Rhysotreta"
8228 "Anomaloglossa"
8229 "Casquella"
8230 "Bowanorthis"
8231 "Phaceloorthis"
8232 "Paraonychoplecia"
8233 "Molongcola"
8234 "Quondongia"
8235 "Resupinsculpta"
8236 "Geniculomena"
8237 "Infurca"
8238 "Testaprica"
8239 "Palaeoporites"
8240 "Esthonia"
8241 "Sinutropis"
8242 "Rhaphidophyllum"
8243 "Vinculumtes"
8244 "Tetraporinus"
8245 "Parastriatopora"
8246 "Priscosolenia"
8247 "Vacuopora"
8248 "Dentilasma"
8249 "Crassilasma"
8250 "Entelophyllum"
8251 "Procatenipora"
8252 "Trochiscolithus"
8253 "Baikitolites"
8254 "Protanastrophia"
8255 "Bajanhongorella"
8256 "Mongoliolites"
8257 "Transitolites"
8258 "Fuyunia"
8259 "Junggarella"
8260 "Tuvaella"
8261 "Modesta"
8262 "Pseudopachydictya"
8263 "Amsassipora"
8264 "Leptellina (Merciella)"
8265 "Protopilophyllum"
8266 "Cyathophyllum"
8267 "Orthophyllum"
8268 "Stenoloron"
8269 "Acdalina"
8270 "Dalejina"
8271 "Destombesium"
8272 "Arenorthis"
8273 "Metapalaeoneilo"
8274 "Costaledopsis"
8275 "Orthostrophella"
8276 "Leptoskelidion"
8277 "Protatrypa"
8278 "Levenea"
8279 "Thamnopora"
8280 "Celtencrinurus"
8281 "Atrypina"
8282 "Orthorhynchyllion"
8283 "Sowerbyella (Eochonetes)"
8284 "Dilaminocladia"
8285 "Acanthoceramoporella"
8286 "Natiscotecella"
8287 "Parachasmatopora"
8288 "Meristella"
8289 "Giraldibella"
8290 "Clorilamnulella"
8291 "Titanomena"
8292 "Schmidtomena"
8293 "Clathropora"
8294 "Pteropora"
8295 "Eridotrypella"
8296 "Asperopora"
8297 "Aphyllum"
8298 "Borelasma"
8299 "Fosselasma"
8300 "Ullernelasma"
8301 "Strombodes"
8302 "Pilophyllum"
8303 "Parasphaeronites"
8304 "Cardium"
8305 "Umbonellina"
8306 "Holopella"
8307 "Eopholidostrophia"
8308 "Tadschikia"
8309 "Aegiromena (Aegiromenella)"
8310 "Cryptospira"
8311 "Cathaysiorthis"
8312 "Belenopyge"
8313 "Nalivkinia"
8314 "Schedohalysites"
8315 "Siphonolasma"
8316 "Paramplexoides"
8317 "Pycnactoides"
8318 "Sanguinolites"
8319 "Homoeospira"
8320 "Heterorthella"
8321 "Cordatomyonia"
8322 "Linoporella"
8323 "Leptostrophia"
8324 "Naticonema"
8325 "Platyceras (Platyostoma)"
8326 "Phanerotrema"
8327 "Longstaffia"
8328 "Rhynchotreta"
8329 "Pariocrinus"
8330 "Plectonotus (Plectonotoides)"
8331 "Liocalymene"
8332 "Diaphorocrinus"
8333 "Exallaspis"
8334 "Daytonia"
8335 "Johntempleia"
8336 "Dayia"
8337 "Meifodia"
8338 "Visbyella"
8339 "Stricklandia"
8340 "Eopentamerus"
8341 "Pentamerus"
8342 "Eocoelia"
8343 "Saughina"
8344 "Crassitestella"
8345 "Chaosocrinus"
8346 "Flabellitesia"
8347 "Microcardinalia"
8348 "Strophonella"
8349 "Arachnophyllum"
8350 "Sievertsia"
8351 "Brockocystis"
8352 "Platyceras"
8353 "Sypharatrypa"
8354 "Evenkiella"
8355 "Nexocrinus"
8356 "Homocrinus"
8357 "Strophostylus"
8358 "Anacaenaspis"
8359 "Dalaspis"
8360 "Kettneraspis"
8361 "Nucleurus"
8362 "Maurotarion"
8363 "Viridita"
8364 "Brachyprion (Brachyprion)"
8365 "Brachyprion (Eomegastrophia)"
8366 "Dinophyllum"
8367 "Cyathactis"
8368 "Amplexoides"
8369 "Glassia"
8370 "Amphistrophia"
8371 "Rhinopora"
8372 "Rhegmaphyllum"
8373 "Septatrypa"
8374 "Clorinda"
8375 "Borealis"
8376 "Microsphaeridiorhynchus"
8377 "Leptaenoidea"
8378 "Petrozium"
8379 "Kyphophyllum"
8380 "Cyclonema (Cyclonema)"
8381 "Petalocrinus"
8382 "Eophacops"
8383 "Youngia"
8384 "Cystipaliphyllum"
8385 "Eospirifer (Eospirifer)"
8386 "Fardenia (Fardenia)"
8387 "Acaretyrricula"
8388 "Hyattidina"
8389 "Alispira"
8390 "Harpidium"
8391 "Latiproetus"
8392 "Niuchangella"
8393 "Pseudoproetus"
8394 "Kentronetes"
8395 "Sibirinka"
8396 "Actinopteria"
8397 "Planiscutellum"
8398 "Bohemoharpes"
8399 "Taemasaspis"
8400 "Selenopeltoides"
8401 "Ivanopleura"
8402 "Balizoma"
8403 "Cornuproetus"
8404 "Pseudoprotathyris"
8405 "Gelidorthina"
8406 "Bleshidium"
8407 "Antirhynchonella"
8408 "Myrmirhynx"
8409 "Niorhynx"
8410 "Plagiorhyncha"
8411 "Mezounia"
8412 "Eoplectodonta (Ygerodiscus)"
8413 "Mesoleptostrophia"
8414 "Howellella"
8415 "Schlotheimophyllum"
8416 "Trypherocrinus"
8417 "Stibarocrinus"
8418 "Silfonocrinus"
8419 "Stereoaster"
8420 "Kyreocrinus"
8421 "Zirocrinus"
8422 "Paiderocrinus"
8423 "Bikocrinus"
8424 "Patelliocrinus"
8425 "Manticrinus"
8426 "Kanabinocrinus"
8427 "Euspirocrinus"
8428 "Homalonotus"
8429 "Coelospira"
8430 "Clintonella"
8431 "Rhipidomella"
8432 "Megastrophia (Protomegastrophia)"
8433 "Protomegastrophia"
8434 "Semicoscinium"
8435 "Cannapora"
8436 "Eomyelodactylus"
8437 "Trimerolichas"
8438 "Neolichas"
8439 "Ktenoura"
8440 "Trimerus"
8441 "Acaste"
8442 "Proromma"
8443 "Bessazoon"
8444 "Pentlandina"
8445 "Lissatrypa"
8446 "Stegocornu"
8447 "Iranospirifer"
8448 "Plicoplasia"
8449 "Pentameroides"
8450 "Cyrtia"
8451 "Spirinella"
8452 "Didymothyris"
8453 "Joviatrypa"
8454 "Gotatrypa"
8455 "Zygatrypa"
8456 "Microcardinalia (Chiastodoca)"
8457 "Kulumbella"
8458 "Anastrophia"
8459 "Ehlersella"
8460 "Microcardinalia (Dauphinella)"
8461 "Ancillotoechia"
8462 "Productus"
8463 "Eomegastrophia"
8464 "Multisolenia"
8465 "Palaearaea"
8466 "Dimerocrinites"
8467 "Eucalyptocrinites"
8468 "Sagenocrinites"
8469 "Spiroraphe"
8470 "Thulatrypa"
8471 "Marklandella"
8472 "Cyclocrinus"
8473 "Euomphalopterus"
8474 "Sphaerirhynchia"
8475 "Strophochonetes"
8476 "Chronostrophonella"
8477 "Katastrophomena (Katastrophomena)"
8478 "Hercotrema"
8479 "Ptilillaenus"
8480 "Songkania"
8481 "Pleurodium"
8482 "Curriella"
8483 "Athyrisinoides"
8484 "Atrypina (Atrypinopsis)"
8485 "Beitaia"
8486 "Paraconchidium"
8487 "Virgianella"
8488 "Qianomena"
8489 "Syringoporella"
8490 "Microplasma"
8491 "Cystiphyllum"
8492 "Rhizophyllum"
8493 "Mackenziephyllum"
8494 "Cystiphyllum (Cysticonophyllum)"
8495 "Cladopora"
8496 "Coenites"
8497 "Parastauria"
8498 "Stauria"
8499 "Ceriaster"
8500 "Tabularia"
8501 "Paraceriaster"
8502 "Zelophyllum"
8503 "Pilophyllia"
8504 "Spirocrinus"
8505 "Gaotania"
8506 "Ketophyllum"
8507 "Pseudoamplexus"
8508 "Platyorthis"
8509 "Aratanea"
8510 "Clarkeia"
8511 "Cardiola"
8512 "Phacopina"
8513 "Australostrophia"
8514 "Bumastus (Bumastus)"
8515 "Zaplaops"
8516 "Ananaspis"
8517 "Jujuyops"
8518 "Australoacaste"
8519 "Harringtonacaste"
8520 "Orthostrophia"
8521 "Protochonetes"
8522 "Viodostrophia"
8523 "Copenychia"
8524 "Slava"
8525 "Stolidotus"
8526 "Cardavia"
8527 "Dualina"
8528 "Telycardia"
8529 "Silurinka"
8530 "Patrocardia"
8531 "Anabaia"
8532 "Valdaria"
8533 "Rhynobolus"
8534 "Rhynchospirina"
8535 "Nucleospira"
8536 "Sieberella"
8537 "Ferganella"
8538 "Macropleura"
8539 "Mesopholidostrophia"
8540 "Catazone"
8541 "Dudleyaspis"
8542 "Thebanaspis"
8543 "Opoa"
8544 "Merista"
8545 "Arctomeristina"
8546 "Atrypoidea"
8547 "Plicostricklandia"
8548 "Pentameroides (Callipentamerus)"
8549 "Gypidula"
8550 "Costistricklandia"
8551 "Harpidium (Isovella)"
8552 "Hedeina"
8553 "Striispirifer"
8554 "Morinorhynchus"
8555 "Pholidostrophia"
8556 "Cladochonus"
8557 "Palaeocyclus"
8558 "Porpites"
8559 "Goniophyllum"
8560 "Alveolites"
8561 "Syringolites"
8562 "Striatopora"
8563 "Protocyathactis"
8564 "Schizophaulactis"
8565 "Gordonaster"
8566 "Cyathocrinites"
8567 "Siphonocrinus"
8568 "Pregazacrinus"
8569 "Luxocrinus"
8570 "Allozygocrinus"
8571 "Lampterocrinus"
8572 "Periechocrinus"
8573 "Hagnocrinus"
8574 "Allocrinus"
8575 "Marsupiocrinus"
8576 "Thomasocrinus"
8577 "Lyonicrinus"
8578 "Calliocrinus"
8579 "Bolicrinus"
8580 "Theleproktocrinus"
8581 "Archaeocalyptocrinus"
8582 "Cytocrinus"
8583 "Krinocrinus"
8584 "Lecanocrinus"
8585 "Botryocrinus"
8586 "Manicrinus"
8587 "Thalamocrinus"
8588 "Myelodactylus"
8589 "Pisocrinus"
8590 "Achradocrinus"
8591 "Crotalocrinites"
8592 "Gomphocystites"
8593 "Lysocystites"
8594 "Callocystites"
8595 "Decaschisma"
8596 "Megalomoidea"
8597 "Poleumita"
8598 "Michelia"
8599 "Meroperix"
8600 "Trematospira"
8601 "Eospinatrypa"
8602 "Skenidium"
8603 "Reticularia"
8604 "Cyrtina"
8605 "Argyrotheca"
8606 "Stictotrypa"
8607 "Fenestrellina"
8608 "Acanthoclema"
8609 "Enterolasma"
8610 "Medinaster"
8611 "Eohalysiocrinus"
8612 "Lyriocrinus"
8613 "Stipatocrinus"
8614 "Kylixocrinus"
8615 "Zophocrinus"
8616 "Haptocrinus"
8617 "Trematocystis"
8618 "Pustulocystis"
8619 "Holocystites (Holocystites)"
8620 "Triamara"
8621 "Pentacystis"
8622 "Holocystites"
8623 "Holocystites (Megacystites)"
8624 "Amphiocoelia"
8625 "Cornellites"
8626 "Leptodesma (Leiopteria)"
8627 "Douvillina"
8628 "Leptaenisca"
8629 "Thecia"
8630 "Subalveolites"
8631 "Acanthohalysites"
8632 "Pseudoplasmopora"
8633 "Protathyris"
8634 "Kayserella"
8635 "Eoactis"
8636 "Pteronitella"
8637 "Trimerella"
8638 "Araeopoma"
8639 "Cystiphorolites"
8640 "Ptychophyllum"
8641 "Heterolasma"
8642 "Amplexus"
8643 "Illionia"
8644 "Eurydesma"
8645 "Ekwanoscutellum"
8646 "Denckmannites"
8647 "Chiozoon"
8648 "Winiskia"
8649 "Atrypa (Gotatrypa)"
8650 "Cerasina"
8651 "Parmula"
8652 "Limbatrypa"
8653 "Isorthis (Arcualla)"
8654 "Erilevigatella"
8655 "Gypidulina"
8656 "Severella"
8657 "Ascanigypa"
8658 "Rhytidorhachis"
8659 "Mictospirifer"
8660 "Alaskospira"
8661 "Megastrophia (Eomegastrophia)"
8662 "Cystihalysites"
8663 "Pycnostylus"
8664 "Stelckaspis"
8665 "Pseudocheirurus"
8666 "Distyrax"
8667 "Radiurus"
8668 "Hyrokybe"
8669 "Unguliproetus"
8670 "Schizophoria"
8671 "Anastrophia (Grayina)"
8672 "Pentamerus (Barrandella)"
8673 "Phoenicitoechia"
8674 "Linguopugnoides"
8675 "Plicanoplia"
8676 "Chonophyllum"
8677 "Omphyma"
8678 "Acanthocyclus"
8679 "Prodarwinia"
8680 "Whitfieldiella"
8681 "Lygdozoon"
8682 "Elimaproetus"
8683 "Mackerrovia"
8684 "Megastrophia"
8685 "Hapalocrinus"
8686 "Ptychosphaera"
8687 "Ulrichospira"
8688 "Triplophyllum"
8689 "Gracianella"
8690 "Pentamerifera"
8691 "Conchidium"
8692 "Cymbidium"
8693 "Perryus"
8694 "Ptychocaulus"
8695 "Richterarges"
8696 "Acernaspis (Eskaspis)"
8697 "Harpidella (Harpidella)"
8698 "Pentlandella"
8699 "Leptodesma (Leptodesma)"
8700 "Spirina"
8701 "Promourlonia"
8702 "Trifissura"
8703 "Desquamatia"
8704 "Kampella"
8705 "Liljevallia"
8706 "Brachyprion (Erinostrophia)"
8707 "Archaeofenestella"
8708 "Thamniscus"
8709 "Saffordotaxis"
8710 "Planalveolites"
8711 "Clisiophyllum"
8712 "Nuculodonta"
8713 "Boiotremus"
8714 "Prosoptychus"
8715 "Orthonychia"
8716 "Discordichilus"
8717 "Kiaeromphalus"
8718 "Platyceras (Platyceras)"
8719 "Spinicharybdis"
8720 "Morphotropis"
8721 "Prosolarium"
8722 "Stricklandiella"
8723 "Cantrillia"
8724 "Helioplasmolites"
8725 "Onychophyllum"
8726 "Dicranurus"
8727 "Epipaston"
8728 "Tasmanicytidium"
8729 "Parayoungia"
8730 "Jonesea"
8731 "Brianurus"
8732 "Coelocyclus"
8733 "Offleya"
8734 "Offleyotrochus"
8735 "Pycnotrochus"
8736 "Lissocoelina"
8737 "Pseudoconchidium"
8738 "Kungejophyllum"
8739 "Luojiashania"
8740 "Linostrophomena"
8741 "Anodontopsis"
8742 "Nuculana"
8743 "Coelozone"
8744 "Kailia"
8745 "Chuanqianoproetus"
8746 "Multithecopora"
8747 "Cystiphyllum (Gyalophyllum)"
8748 "Holmophyllum"
8749 "Cystiphyllum (Hedstroemophyllum)"
8750 "Riphaeolites"
8751 "Mesosolenia"
8752 "Somphopora"
8753 "Ningqiangolites"
8754 "Innapora"
8755 "Qianbeilites"
8756 "Miculiella"
8757 "Mucophyllum"
8758 "Shensiphyllum"
8759 "Idiophyllum"
8760 "Pseudamplexus"
8761 "Nanshanophyllum"
8762 "Dokophyllum"
8763 "Kodonophyllum"
8764 "Pseudophaulactis"
8765 "Mesoculipora"
8766 "Dysodonta"
8767 "Angullophyllum"
8768 "Rhaxeros"
8769 "Prostrix"
8770 "Batocara"
8771 "Stortophyllum"
8772 "Paracybantyx"
8773 "Ligiscus"
8774 "Loculipora"
8775 "Diplochone"
8776 "Nipponophyllum"
8777 "Placocoenites"
8778 "Gephuropora"
8779 "Tungussophyllum"
8780 "Rukhinia"
8781 "Yassia"
8782 "Diplophyllum"
8783 "Plasmophyllum"
8784 "Leptozone"
8785 "Trepospira"
8786 "Tuvaerhynchus"
8787 "Septatrypa (Hircinisca)"
8788 "Gladiostrophia"
8789 "Liolalax"
8790 "Interproetus"
8791 "Nitidocare"
8792 "Liocoelia"
8793 "Oglupes"
8794 "Proteorthis"
8795 "Placocliftonia"
8796 "Boucotides"
8797 "Pentamerus (Supertrilobus)"
8798 "Aratoechia"
8799 "Stenorhynchia"
8800 "Estonirhynchia"
8801 "Myriospirifer"
8802 "Janius"
8803 "Plicocyrtia"
8804 "Tenellodermis"
8805 "Brachymimulus"
8806 "Dubioleptina"
8807 "Strophonella (Quasistrophonella)"
8808 "Pleurorima"
8809 "Ptychomphalina"
8810 "Carnalpia"
8811 "Cardiolopsis"
8812 "Slavinka"
8813 "Maminka"
8814 "Hemicardium"
8815 "Ichthyocrinus"
8816 "Mclearnites"
8817 "Amphistrophia (Pembrostrophia)"
8818 "Amphistrophia (Amphistrophiella)"
8819 "Acervularia"
8820 "Herpetocrinus"
8821 "Spinatrypa"
8822 "Spinatrypina"
8823 "Rhipidium"
8824 "Plectotreta"
8825 "Scamnomena"
8826 "Archaefenestella"
8827 "Romingeria"
8828 "Roemeria"
8829 "Polyorophe"
8830 "Pachypora"
8831 "Syringaxon"
8832 "Cyathocrinus"
8833 "Gissocrinus"
8834 "Barrandeocrinus"
8835 "Promelocrinus"
8836 "Eucalyptocrinus"
8837 "Streptocrinus"
8838 "Lanternarius"
8839 "Modiodonta"
8840 "Rhombopteria"
8841 "Megalomus"
8842 "Anapetopsis"
8843 "Liljevallospira"
8844 "Siluriphorus"
8845 "Streptotrochus"
8846 "Hystricoceras"
8847 "Craspedostoma"
8848 "Conotoma"
8849 "Quadricarina"
8850 "Morania"
8851 "Frodospira"
8852 "Auriptygma"
8853 "Edgecombeaspis"
8854 "Borealarges"
8855 "Radiolichas"
8856 "Struszia"
8857 "Avalanchurus"
8858 "Mackenziurus"
8859 "Aulacatrypa"
8860 "Reticulatrypa"
8861 "Pseudomendacella"
8862 "Parmorthina"
8863 "Spondylopyxis"
8864 "Amsdenina"
8865 "Caryogyps"
8866 "Vosmiverstum"
8867 "Barrandina"
8868 "Spurispirifer"
8869 "Dicoelospirifer"
8870 "Pholidostrophia (Mesopholidostrophia)"
8871 "Diplozone"
8872 "Rongxiella"
8873 "Neocystiphyllum"
8874 "Thaumatolites"
8875 "Australonema"
8876 "Straparollus (Philoxene)"
8877 "Ornatosinuitina"
8878 "Australina"
8879 "Leptocoelia"
8880 "Amosina"
8881 "Panenka"
8882 "Hercynella"
8883 "Burmeisteria"
8884 "Amerista"
8885 "Dicamaropsis"
8886 "Virginiata"
8887 "Kozlowskiellina"
8888 "Placotriplesia"
8889 "Diabolirhynchia"
8890 "Auloporella"
8891 "Bouskacrinus"
8892 "Prokopicrinus"
8893 "Lobomelocrinus"
8894 "Passalocrinus"
8895 "Newsomella"
8896 "Pharetrolites"
8897 "Delops"
8898 "Glyptambon"
8899 "Homoeospirella"
8900 "Shaleria"
8901 "Lissostrophia"
8902 "Diphyphyllum"
8903 "Hallicystis"
8904 "Illaenoides"
8905 "Kirkidium"
8906 "Sulcatina"
8907 "Uncinulus"
8908 "Boucotinskia"
8909 "Diamesopora"
8910 "Hennigopora"
8911 "Polypora"
8912 "Ptiloporella"
8913 "Duncanella"
8914 "Cyathaxonia"
8915 "Palaeaster"
8916 "Catatonocrinus"
8917 "Charactocrinus"
8918 "Cyphocrinus"
8919 "Gazacrinus"
8920 "Emperocrinus"
8921 "Paragazacrinus"
8922 "Paulocrinus"
8923 "Wilsonicrinus"
8924 "Paracolocrinus"
8925 "Hirneacrinus"
8926 "Stiptocrinus"
8927 "Acacocrinus"
8928 "Alisocrinus"
8929 "Brahmacrinus"
8930 "Ctenocrinus"
8931 "Cylicocrinus"
8932 "Desmidocrinus"
8933 "Laurelocrinus"
8934 "Melocrinites"
8935 "Mysticocrinus"
8936 "Anisocrinus"
8937 "Asaphocrinus"
8938 "Pycnosaccus"
8939 "Amphipsalidocrinus"
8940 "Crinobrachiatus"
8941 "Holocystites (Sepulticystis)"
8942 "Apiocystites"
8943 "Troosticrinus"
8944 "Naticopsis"
8945 "Eoschizodus"
8946 "Mesocoelia"
8947 "Strobeus"
8948 "Uripes"
8949 "Borkopleura"
8950 "Rabuloproetus"
8951 "Proetus (Coniproetus)"
8952 "Prionopeltis"
8953 "Otarion (Otarion)"
8954 "Lodenicia"
8955 "Kozlenia"
8956 "Protozeuga"
8957 "Navispira"
8958 "Jarovathyris"
8959 "Cinerorthis"
8960 "Baturria"
8961 "Indaclor"
8962 "Plicidium"
8963 "Cadudium"
8964 "Pleurocornu"
8965 "Sufetirhyncha"
8966 "Agarhyncha"
8967 "Hostimex"
8968 "Araspirifer"
8969 "Rufispirifer"
8970 "Metaplasia"
8971 "Havlicekia"
8972 "Areostrophia"
8973 "Shagamella"
8974 "Leptostrophia (Rhytistrophia)"
8975 "Isiola"
8976 "Spanila"
8977 "Nutricula"
8978 "Manulicula"
8979 "Kenzieana"
8980 "Butovicella"
8981 "Lunulacardium"
8982 "Praeostrea"
8983 "Bubovicus"
8984 "Cyclotheca"
8985 "Retziella"
8986 "Radiastrea"
8987 "Aldanispirifer"
8988 "Amphistrophia (Amphistrophia)"
8989 "Trecanolia"
8990 "Proschizophoria"
8991 "Trigonirhynchia"
8992 "Uskardita"
8993 "Ptychopteria"
8994 "Palaeopecten"
8995 "Podowrinella"
8996 "Cybantyx"
8997 "Tapinocalymene"
8998 "Acastocephala"
8999 "Struveria"
9000 "Sagenella"
9001 "Reteporina"
9002 "Wenlockia"
9003 "Planocoenites"
9004 "Cymatelasma"
9005 "Helminthidium"
9006 "Spongophylloides"
9007 "Arisaigaster"
9008 "Lepidactis"
9009 "Doliaster"
9010 "Lepidaster"
9011 "Temnocrinus"
9012 "Taxocrinus"
9013 "Enallocrinus"
9014 "Lepidocentrus"
9015 "Heropyrgus"
9016 "Euthemon"
9017 "Glansicystis"
9018 "Staurocystis"
9019 "Tetracystis"
9020 "Pseudocrinites"
9021 "Bdellacoma"
9022 "Placocystites"
9023 "Phragmosphaera"
9024 "Capulus"
9025 "Stuertzaster"
9026 "Victoriacystis"
9027 "Onycopyge"
9028 "Vagranella"
9029 "Microbilobata"
9030 "Glassina"
9031 "Orthotetes"
9032 "Streptorhynchus"
9033 "Gotlandechinus"
9034 "Freja"
9035 "Aleodonta"
9036 "Ekstadia"
9037 "Caesariella"
9038 "Molinicola"
9039 "Janeia"
9040 "Rothpletzia"
9041 "Acanthopyge"
9042 "Lepidoleptaena"
9043 "Tuvaelites"
9044 "Podollites"
9045 "Derivatolites"
9046 "Odontochile"
9047 "Spinochonetes"
9048 "Dazhucrinus"
9049 "Australoscutellum"
9050 "Uriarra"
9051 "Apocalymene"
9052 "Prantlia"
9053 "Vadum"
9054 "Endospirifer"
9055 "Reticulariopsis"
9056 "Maoristrophia"
9057 "Epelidoaegiria"
9058 "Lissidium"
9059 "Reveroides"
9060 "Decoropugnax"
9061 "Laethoprusia"
9062 "Arcticalymene"
9063 "Didrepanon"
9064 "Fragiscutum"
9065 "Frammia"
9066 "Procarinatina"
9067 "Capelliniella"
9068 "Brooksina"
9069 "Carinophyllum"
9070 "Syndetocrinus"
9071 "Pandocrinus"
9072 "Isfarispira"
9073 "Praecardium"
9074 "Turbocheilus"
9075 "Greenfieldia"
9076 "Naos"
9077 "Lamprophyllum"
9078 "Atrypoidea (Lissatrypella)"
9079 "Tectatrypa"
9080 "Eoreticularia"
9081 "Aulocystella"
9082 "Squameolites"
9083 "Visbylites"
9084 "Anabaria"
9085 "Ainia"
9086 "Asperophyllum"
9087 "Rotundites"
9088 "Sapporipora"
9089 "Praectenodonta"
9090 "Planitrochus"
9091 "Pseudomeristina"
9092 "Elegesta"
9093 "Hemitoechia"
9094 "Pinguispirifer"
9095 "Tannuspirifer"
9096 "Phaenophragma"
9097 "Altaja"
9098 "Neopaliphyllum"
9099 "Mictocystis"
9100 "Leptelasma"
9101 "Veraephyllum"
9102 "Paracyclas"
9103 "Protoleptostrophia"
9104 "Helenolites"
9105 "Cronyphyllum"
9106 "Neobrachyelasma"
9107 "Tenuiphyllum"
9108 "Algerina"
9109 "Codonocheilus"
9110 "Coelocaulus"
9111 "Kirkospira"
9112 "Leptorima"
9113 "Metacalymene"
9114 "Ryckholtia"
9115 "Atrypinella"
9116 "Cromatrypa"
9117 "Hebetoechia"
9118 "Xeniopugnax"
9119 "Shaleria (Protoshaleria)"
9120 "Shaleria (Janiomya)"
9121 "Mila"
9122 "Tetinka"
9123 "Janicula"
9124 "Mimerodonta"
9125 "Phthonia"
9126 "Cimitaria"
9127 "Kodymites"
9128 "Krameriella"
9129 "Tachloconcha"
9130 "Platyceras (Tubomphalus)"
9131 "Turbomaria"
9132 "Beraunia"
9133 "Platyceras (Visitator)"
9134 "Horologium"
9135 "Kozelconcha"
9136 "Medfracaulus"
9137 "Stylonema"
9138 "Barrandecirrus"
9139 "Umbotropis"
9140 "Euryzone"
9141 "Kaseiella"
9142 "Tubospirina"
9143 "Berouniconcha"
9144 "Sellinema"
9145 "Goniophora (Goniophora)"
9146 "Sedgwickia"
9147 "Bembexia"
9148 "Crotalocephalus"
9149 "Melbournopterus"
9150 "Molongia"
9151 "Australophyllum"
9152 "Toquimaphyllum"
9153 "Zenophila"
9154 "Yonginella"
9155 "Actinopterella"
9156 "Centrifugus"
9157 "Decorochilina"
9158 "Platyloron"
9159 "Buskopora"
9160 "Eostenopora"
9161 "Contracheirurus"
9162 "Pachylites"
9163 "Columnaxon"
9164 "Castellaroina"
9165 "Isorthis (Protocortezorthis)"
9166 "Plectodonta (Plectodonta)"
9167 "Pseudoleda"
9168 "Protocortezorthis"
9169 "Paracardium"
9170 "Bucanospira"
9171 "Mimocryphaeus"
9172 "Chimaerastella"
9173 "Strixella"
9174 "Synchirocrinus"
9175 "Grypocrinus"
9176 "Lampadosocrinus"
9177 "Elpidocrinus"
9178 "Pelidocrinus"
9179 "Hexacrinites"
9180 "Nummicrinus"
9181 "Parazophocrinus"
9182 "Litocrinus"
9183 "Pseudotectus"
9184 "Murchisonia (Murchisonia)"
9185 "Decoroscutellum"
9186 "Cerauroides"
9187 "Kosoidea"
9188 "Plectospira"
9189 "Lamelliconchidium"
9190 "Stenorhynchites"
9191 "Tiaracrinus"
9192 "Pygolfia"
9193 "Cardiolinka"
9194 "Tenka"
9195 "Cheiopteria"
9196 "Temnospira"
9197 "Naticellina"
9198 "Novakopteron"
9199 "Raphispira"
9200 "Pernericirrus"
9201 "Reedops"
9202 "Notoparmella"
9203 "Notanoplia"
9204 "Pleurodictyum"
9205 "Clematocrinus"
9206 "Nassoviocrinus"
9207 "Phimocrinus"
9208 "Trichocrinus"
9209 "Helicocrinus"
9210 "Codiacrinus"
9211 "Antihomocrinus"
9212 "Mausoleaster"
9213 "Notocarpos"
9214 "Necklania"
9215 "Kirkirhynchus"
9216 "Shastaphyllum"
9217 "Klamathastraea"
9218 "Wintunastraea"
9219 "Bicarina"
9220 "Acastella"
9221 "Furcaster"
9222 "Schizocystis"
9223 "Rhopalocoma"
9224 "Buchiola"
9225 "Fuchsella"
9226 "Grammysioidea"
9227 "Ateleaspis"
9228 "Murchisonia (Sinuspira)"
9229 "Cicerocrinus"
9230 "Solemya"
9231 "Devonozyga"
9232 "Mazaphyllum"
9233 "Kitakamiia"
9234 "Palaeocyathus"
9235 "Zenophilia"
9236 "Ctenodontella"
9237 "Eomartiniopsis"
9238 "Ceramophylla"
9239 "Anomalotoechus"
9240 "Hecetastoma"
9241 "Medfrazyga"
9242 "Lanceomyonia"
9243 "Aesopomum"
9244 "Helokybe"
9245 "Goodsiraspis"
9246 "Nanukidium"
9247 "Orthospirifer"
9248 "Rhizophylloides"
9249 "Strophodonta (Strophodonta)"
9250 "Shaleria (Shaleriella)"
9251 "Laceripora"
9252 "Silurocidaris"
9253 "Lovenicystis"
9254 "Radiatodonta"
9255 "Ledopsis"
9256 "Beyrichidiscus"
9257 "Squameofavosites"
9258 "Subalveolitella"
9259 "Syringoheliolites"
9260 "Weissermelia"
9261 "Schizophoria (Eoschizophoria)"
9262 "Nikiforovaena"
9263 "Ptychospirina"
9264 "Crassatrypa"
9265 "Symmatrypa"
9266 "Bisulcata"
9267 "Subriana"
9268 "Wyella"
9269 "Rhynchonelloidea"
9270 "Pachyfavosites"
9271 "Contortophyllum"
9272 "Squamathyris"
9273 "Ikella"
9274 "Axuolites"
9275 "Levigatella"
9276 "Breviseptum"
9277 "Eokirkidium"
9278 "Circophyllum"
9279 "Spiriferina"
9280 "Chlamydophyllum"
9281 "Hillaepora"
9282 "Subcaliapora"
9283 "Pseudopilophyllum"
9284 "Tyrganiella"
9285 "Eomaoristrophia"
9286 "Scyphophyllum"
9287 "Briantelasma"
9288 "Kionelasma"
9289 "Endophyllum"
9290 "Hemieridotrypa"
9291 "Hexismia"
9292 "Iridistrophia"
9293 "Sphenotomorpha"
9294 "Scyphocrinites"
9295 "Avicula"
9296 "Eoplicanoplia"
9297 "Polydeltoideus"
9298 "Hernodia"
9299 "Reptaria"
9300 "Fistuliporella"
9301 "Orthopora"
9302 "Aulocystis"
9303 "Cystiphylloides"
9304 "Embolophyllum"
9305 "Fletcherina"
9306 "Stauromatidium"
9307 "Sphaerotocrinus"
9308 "Clidochirus"
9309 "Lepocrinites"
9310 "Sphaerocystites"
9311 "Snoopyia"
9312 "Oxypleurorhynchia"
9313 "Machaeraria"
9314 "Megakozlowskiella"
9315 "Eccentricosta"
9316 "Neumanella"
9317 "Delthyris (Quadrifarius)"
9318 "Hippa"
9319 "Tetinia"
9320 "Kirkidium (Pinguaella)"
9321 "Felinotoechia"
9322 "Praelucina"
9323 "Pterochaenia"
9324 "Sluzka"
9325 "Pterinopecten"
9326 "Elasmonema"
9327 "Serpentubina"
9328 "Kooptoonocrinus"
9329 "Parastrophonella"
9330 "Coccaster"
9331 "Eutaxocrinus"
9332 "Mastigocrinus"
9333 "Echinocystites"
9334 "Palaeodiscus"
9335 "Sollasina"
9336 "Lapworthura"
9337 "Loriolaster"
9338 "Turbo"
9339 "Anatrypa"
9340 "Tyersella"
9341 "Ambocoelia"
9342 "Lamellaeoporella"
9343 "Helioplasma"
9344 "Spongophyllum"
9345 "Linguocalymene"
9346 "Treveropyge"
9347 "Scotiella"
9348 "Collarothyris"
9349 "Dnestrina"
9350 "Pseudostrophochonetes"
9351 "Callocladia"
9352 "Fistuliramus"
9353 "Cyclotrypa"
9354 "Astroviella"
9355 "Astroviellina"
9356 "Anisotrypa"
9357 "Cystiphylloides (Lythophyllum)"
9358 "Dnestrites"
9359 "Pachyhelioplasma"
9360 "Rotalites"
9361 "Acmophyllum"
9362 "Ramulophyllum"
9363 "Expressophyllum"
9364 "Camarocrinus"
9365 "Limoptera"
9366 "Wutubulakia"
9367 "Mytilus"
9368 "Retzia"
9369 "Thecaspinellum"
9370 "Plicatomurus"
9371 "Emmonsiella"
9372 "Reimanophyllum"
9373 "Chavsakia"
9374 "Kitakamiphyllum"
9375 "Allorisma"
9376 "Quadrithyris"
9377 "Sokoloviella"
9378 "Disphyllum"
9379 "Molongella"
9380 "Australocoelia"
9381 "Spinoplasia"
9382 "Boucotia"
9383 "Anoplia"
9384 "Paciphacops"
9385 "Kazachstania"
9386 "Andinacaste"
9387 "Scaphiocoelia"
9388 "Pleurothyrella"
9389 "Pleurodapis"
9390 "Prothyris"
9391 "Parahomalonotus"
9392 "Mutationella"
9393 "Ceratonurus"
9394 "Oinochoe"
9395 "Kainops"
9396 "Huntoniatonia"
9397 "Paciphacops (Paciphacops)"
9398 "Cordania"
9399 "Obturamentella"
9400 "Eatonia"
9401 "Rensselaerina"
9402 "Strophonella (Strophonella)"
9403 "Lissostrophia (Lissostrophia)"
9404 "Liomolgocrinus"
9405 "Edriocrinus"
9406 "Pygmaeocrinus"
9407 "Turgidacystis"
9408 "Regulaecystis"
9409 "Anoplotheca"
9410 "Theloreus"
9411 "Dolatocrinus"
9412 "Tyrridiocystis"
9413 "Spiniscutellum"
9414 "Digonus"
9415 "Phacops (Prokops)"
9416 "Cheirurus (Crotalocephalina)"
9417 "Prodrevermannia"
9418 "Erbenaspis"
9419 "Athyris"
9420 "Cimicinella"
9421 "Antipleura"
9422 "Jahnia"
9423 "Silurina"
9424 "Amoenospirifer"
9425 "Hipparionyx"
9426 "Synphoroides"
9427 "Discomyorthis"
9428 "Costellirostra"
9429 "Stenoscisma"
9430 "Costellispirifer"
9431 "Acrospirifer"
9432 "Nanothyris"
9433 "Podolella"
9434 "Xystostrophia"
9435 "Zelophyllia"
9436 "Breviphrentis"
9437 "Pseudoblothrophyllum"
9438 "Aknisophyllum"
9439 "Aspidocrinus"
9440 "Cordylocrinus"
9441 "Lasiocrinus"
9442 "Coronocrinus"
9443 "Brachiocrinus"
9444 "Pyrgopostibulla"
9445 "Megambonia"
9446 "Liomphalus"
9447 "Palaeozygopleura"
9448 "Lievinella"
9449 "Ctenochonetes"
9450 "Caplinoplia"
9451 "Hollardina"
9452 "Fistuliphragma"
9453 "Cystiramus"
9454 "Fehlerpora"
9455 "Leptotrypella"
9456 "Minussina"
9457 "Boardmanella"
9458 "Protacanthina"
9459 "Metacanthina"
9460 "Paracryphaeus"
9461 "Pseudocryphaeus"
9462 "Fulcriphoria"
9463 "Brachyspirifer"
9464 "Cryptonella"
9465 "Asymmetrochonetes"
9466 "Leptagonia"
9467 "Fascistropheodonta"
9468 "Boucotstrophia"
9469 "Productella"
9470 "Eodevonaria"
9471 "Leptaenopyxis"
9472 "Fascicostella"
9473 "Notoconchidium"
9474 "Hysterolites"
9475 "Parachonetes"
9476 "Notoleptaena"
9477 "Cymostrophia"
9478 "Pterostrophia"
9479 "Nadiastrophia"
9480 "Ophiocrinus"
9481 "Eudimerocrinus"
9482 "Oehlerticrinus"
9483 "Geroldicrinus"
9484 "Dictenocrinus"
9485 "Ancyrocrinus"
9486 "Gillocystis"
9487 "Hillocystis"
9488 "Pseudovictoriacystis"
9489 "Sphagoblastus"
9490 "Glossites"
9491 "Phestia"
9492 "Barrandeophyllum"
9493 "Mimatrypa"
9494 "Eoglossinotoechia"
9495 "Undispirifer"
9496 "Cyrtinaella"
9497 "Neaxon"
9498 "Neomphyma"
9499 "Stylopleura"
9500 "Tonkinaria"
9501 "Stereolasma"
9502 "Briantia"
9503 "Lyrielasma"
9504 "Aphroidophyllum"
9505 "Ecnomiophyllum"
9506 "Carlinastraea"
9507 "Pararhizophyllum"
9508 "Synphoria"
9509 "Pacificocoelia"
9510 "Cloudella"
9511 "Rensselaeria"
9512 "Tropidoleptus"
9513 "Cypricardella"
9514 "Carydium"
9515 "Patellostium"
9516 "Pragozyga"
9517 "Acastoides"
9518 "Dichozygopleura"
9519 "Diamenocrinus"
9520 "Vasocrinus"
9521 "Sigambrocrinus"
9522 "Idaeumocrinus"
9523 "Paralejurus"
9524 "Lioharpes"
9525 "Kielania"
9526 "Lochkovella"
9527 "Crotalocephalina"
9528 "Ranunculoproetus"
9529 "Alberticoryphe"
9530 "Tropidocare"
9531 "Lepidoproetus (Lepidoproetus)"
9532 "Pragoproetus"
9533 "Warburgella (Warburgella)"
9534 "Tropidocoryphe"
9535 "Dalejeproetus"
9536 "Lepidoproetus"
9537 "Lochkothele"
9538 "Rugosatrypa"
9539 "Togatrypa"
9540 "Oglu"
9541 "Isorthis (Isorthis)"
9542 "Loganella"
9543 "Carinagypa"
9544 "Astutorhyncha"
9545 "Plethorhyncha"
9546 "Astua"
9547 "Cyrtinopsis"
9548 "Ivanothyris"
9549 "Nabarredia"
9550 "Leptochonetes"
9551 "Gorgostrophia"
9552 "Barbaestrophia"
9553 "Cymostrophia (Protocymostrophia)"
9554 "Camptocrinus"
9555 "Bactrocrinites"
9556 "Glyphidocrinus"
9557 "Parisocrinus"
9558 "Ramacrinus"
9559 "Brutopisocrinus"
9560 "Gilbertsocrinus"
9561 "Xenocidaris"
9562 "Branzoviella"
9563 "Leptoschisma"
9564 "Vevoda"
9565 "Vlasta"
9566 "Kosorodiscus"
9567 "Siluracmaea"
9568 "Vltaviella"
9569 "Praenatica"
9570 "Cancellator"
9571 "Oriomphalus"
9572 "Lukesispira"
9573 "Hanusispira"
9574 "Smichovia"
9575 "Zlichovia"
9576 "Ogilviella"
9577 "Punctatrypa"
9578 "Muriferella"
9579 "Planicardinia"
9580 "Australirhynchia"
9581 "Quadrithyrina"
9582 "Sturtella"
9583 "Eoschuchertella"
9584 "Drahanostrophia"
9585 "Colletostracia"
9586 "Calceola"
9587 "Loboplasma"
9588 "Yacutiopora"
9589 "Paradisphyllum"
9590 "Hexagonaria"
9591 "Peneckiella"
9592 "Zelolasma"
9593 "Billingsastraea"
9594 "Phillipsastrea"
9595 "Acanthophyllum"
9596 "Acanthophyllum (Neostringophyllum)"
9597 "Grypophyllum"
9598 "Pseudochonophyllum"
9599 "Xystriphyllum"
9600 "Taimyrophyllum"
9601 "Iowaphyllum"
9602 "Sinospongophyllum"
9603 "Peronophyllum"
9604 "Struszocrinus"
9605 "Shimantocrinus"
9606 "Pandanocrinus"
9607 "Yochelsonatia"
9608 "Straparollus (Straparollus)"
9609 "Bassotrochus"
9610 "Domiporta"
9611 "Vetotuba"
9612 "Perneratia"
9613 "Anoriostoma"
9614 "Batteniella"
9615 "Acastava"
9616 "Hattonia"
9617 "Radiastraea"
9618 "Martinophyllum"
9619 "Gurievskiella"
9620 "Radiophyllum"
9621 "Tipheophyllum"
9622 "Dohmophyllum"
9623 "Texturiphyllum"
9624 "Buchiola (Megabuchiola)"
9625 "Carinatina"
9626 "Vagrania"
9627 "Orientospirifer"
9628 "Chalcidophyllum"
9629 "Eoglossophyllum"
9630 "Talentella"
9631 "Cortezorthis"
9632 "Katuniella"
9633 "Thliborhynchia"
9634 "Nymphorhynchia"
9635 "Phragmostrophia"
9636 "Nervostrophia"
9637 "Pseudogrypophyllum"
9638 "Barocospira"
9639 "Basidechenella"
9640 "Plicogypa"
9641 "Acanthospirifer"
9642 "Roemeripora"
9643 "Dictyofavosites"
9644 "Lingulodiscina"
9645 "Paralioclema"
9646 "Camarium"
9647 "Brachyzyga"
9648 "Chlupacina"
9649 "Pteria"
9650 "Corvinopugnax"
9651 "Aseptalium"
9652 "Kwangsirhynchus"
9653 "Septaparmella"
9654 "Leiodysodonta"
9655 "Schizodus"
9656 "Praedechenella"
9657 "Aulacella"
9658 "Mucrospirifer"
9659 "Howittia"
9660 "Dicoelostrophia"
9661 "Thecostegites"
9662 "Emmonsia"
9663 "Caliapora"
9664 "Schyschcatocrinus"
9665 "Idioglyptus"
9666 "Pseudomicroplasma"
9667 "Clorindina"
9668 "Ivdelinia"
9669 "Latonotoechia"
9670 "Isopoma"
9671 "Ambothyris"
9672 "Cayugaea"
9673 "Pseudopetraia"
9674 "Strephophyllum"
9675 "Maikottaphyllum"
9676 "Amandaraia"
9677 "Fasciphyllum"
9678 "Stringophyllum"
9679 "Salairophyllum"
9680 "Rhodocrinites"
9681 "Karpinskia"
9682 "Pseudoatrypa"
9683 "Punctspinatrypa"
9684 "Losvia"
9685 "Gracilotoechia"
9686 "Sibiritoechia"
9687 "Striatoporella"
9688 "Alveolitella"
9689 "Pseudotryplasma"
9690 "Nardophyllum"
9691 "Salairocrinus"
9692 "Neospirigerina"
9693 "Colongina"
9694 "Thamnoptychia"
9695 "Oculipora"
9696 "Cupressocrinites"
9697 "Parapernerocrinus"
9698 "Glossinulus"
9699 "Quasimartinia"
9700 "Leiopecten"
9701 "Echyropora"
9702 "Dendrostella"
9703 "Hemitrypa"
9704 "Pseudobatostomella"
9705 "Lecompteia"
9706 "Costispirifer"
9707 "Elita"
9708 "Beachia"
9709 "Prionothyris"
9710 "Schizophoria (Rhenoschizophoria)"
9711 "Arduspirifer"
9712 "Centronella"
9713 "Isotrypa"
9714 "Pseudoparazyga"
9715 "Pleiopleurina"
9716 "Leptocoelina"
9717 "Pegmarhynchia"
9718 "Oriskania"
9719 "Cupularostrum"
9720 "Hipparionix"
9721 "Chonostrophiella"
9722 "Floweria"
9723 "Breviscutellum"
9724 "Kolihapeltis"
9725 "Platyscutellum"
9726 "Koneprusia (Koneprusia)"
9727 "Proetus (Proetus)"
9728 "Wolayella"
9729 "Astycoryphe"
9730 "Prokopia"
9731 "Eucharitina"
9732 "Metascutellum"
9733 "Bojoscutellum"
9734 "Koneprusia"
9735 "Isoprusia"
9736 "Asteropyge"
9737 "Afrops"
9738 "Phacops (Boeckops)"
9739 "Podoliproetus"
9740 "Denemarkia"
9741 "Eopiriproetus"
9742 "Loyolophyllum (Fasciloyolopyllum)"
9743 "Chostophyllum"
9744 "Joachimastraea"
9745 "Rihamphalus"
9746 "Eohormotomina"
9747 "Mauispirifer"
9748 "Euryspirifer"
9749 "Rhenorensselaeria"
9750 "Meganteris"
9751 "Primaspis (Taemasaspis)"
9752 "Prokops"
9753 "Buchanathyris"
9754 "Biconostrophia"
9755 "Phragmophora"
9756 "Reeftonia"
9757 "Mystrophora"
9758 "Devonogypa"
9759 "Gypidula (Gypidula)"
9760 "Adolfia"
9761 "Spinella"
9762 "Eospiriferina"
9763 "Cyrtina (Cyrtina)"
9764 "Bascomella"
9765 "Hederella (Hederella)"
9766 "Thamnophyllum"
9767 "Prismatophyllum"
9768 "Mictophyllum"
9769 "Breviphyllum"
9770 "Thylacocrinus"
9771 "Pernerocrinus"
9772 "Eospondylus"
9773 "Crepidosoma"
9774 "Nargunella"
9775 "Anulipecten"
9776 "Dolabra"
9777 "Retispira"
9778 "Anomphalus"
9779 "Omphalocirrus"
9780 "Scalaetrochus"
9781 "Murchisonia (Ostioma)"
9782 "Gyrodoma"
9783 "Naticopsis (Naticopsis)"
9784 "Nylanderina"
9785 "Anchiopsis"
9786 "Dawsonelloides"
9787 "Leptodomus"
9788 "Spinyplatyceras"
9789 "Planalvus"
9790 "Sicorhyncha"
9791 "Vandercammenina"
9792 "Celtanoplia"
9793 "Plebejochonetes"
9794 "Altshedata"
9795 "Petalosis"
9796 "Eridopora"
9797 "Rectifenestella"
9798 "Tectulipora"
9799 "Neotrematopora"
9800 "Praemichelinia"
9801 "Ligulodictyum"
9802 "Gasterocoma"
9803 "Orthocrinus"
9804 "Trybliocrinus"
9805 "Zeravschanocrinus"
9806 "Floripila"
9807 "Asperocrinus"
9808 "Agniesella"
9809 "Scoliopora"
9810 "Platyaxum"
9811 "Collina"
9812 "Sphaerocyclus"
9813 "Goniotremus"
9814 "Semitubina"
9815 "Isonema"
9816 "Barroisocaulus"
9817 "Biangularia"
9818 "Katoptychia"
9819 "Antitrochus"
9820 "Triangularia"
9821 "Radioscutellum"
9822 "Microscutellum"
9823 "Poroscutellum"
9824 "Cornuscutellum"
9825 "Acanthopyge (Perunaspis)"
9826 "Koneprusia (Isoprusia)"
9827 "Gerastos"
9828 "Hamiroproetus"
9829 "Simaproetus"
9830 "Proetina"
9831 "Tropicoryphe"
9832 "Pribylia"
9833 "Miriproetus"
9834 "Voigtaspis"
9835 "Vicinoproetus"
9836 "Orbitoproetus"
9837 "Cyphaspides"
9838 "Centriproetus"
9839 "Bojocoryphe"
9840 "Sculptoproetus"
9841 "Bifida"
9842 "Fascizetina"
9843 "Miniprokopia"
9844 "Peleicostella"
9845 "Praegnantenia"
9846 "Glossinotoechia"
9847 "Septalaria"
9848 "Markitoechia"
9849 "Monadotoechia"
9850 "Plectorhynchella"
9851 "Rackirhynchia"
9852 "Kotysex"
9853 "Najadospirifer"
9854 "Xenospirifer"
9855 "Cingulodermis"
9856 "Branikia"
9857 "Xenomartinia"
9858 "Fimbrispirifer"
9859 "Bisinocoelia"
9860 "Squamatina"
9861 "Papillostrophia"
9862 "Tubulostrophia"
9863 "Velostrophia"
9864 "Bojodouvillina"
9865 "Plectodonta (Dalejodiscus)"
9866 "Rugoleptaena"
9867 "Chynistrophia"
9868 "Paracuneatopora"
9869 "Petaloporella"
9870 "Cyclopelta"
9871 "Bigeyina"
9872 "Laxifenestella"
9873 "Loxophragma"
9874 "Koneprusiella"
9875 "Microcampylus"
9876 "Dyscritella"
9877 "Hyostragulum"
9878 "Minicrinus"
9879 "Vadarocrinus"
9880 "Perunocrinus"
9881 "Spyridiocrinus"
9882 "Beyrichocrinus"
9883 "Junocrinus"
9884 "Elicrinus"
9885 "Kralovna"
9886 "Branzovodiscus"
9887 "Boucotonotus"
9888 "Tubina"
9889 "Meandrella"
9890 "Alaionema"
9891 "Episfaxis"
9892 "Pagodea"
9893 "Ploconema"
9894 "Petrochus"
9895 "Krasopea"
9896 "Eiselia (Eoeiselia)"
9897 "Tychobrahea"
9898 "Kimina"
9899 "Koneprusellia"
9900 "Krolmusium"
9901 "Anarconcha"
9902 "Cimrmaniela"
9903 "Planozone"
9904 "Aulacostrepsis"
9905 "Luciella"
9906 "Minervaenema"
9907 "Prokopelia"
9908 "Zlatokonia"
9909 "Champernownia"
9910 "Epiptychia"
9911 "Euconospira"
9912 "Pragoloron"
9913 "Vladanella"
9914 "Zlichomphalina"
9915 "Balbiniconcha"
9916 "Neoparaliospira"
9917 "Bojozyga"
9918 "Balbinipleura"
9919 "Bohemipleura"
9920 "Chuchleconus"
9921 "Perunela"
9922 "Purkynespira"
9923 "Zenospira"
9924 "Cordaspira"
9925 "Dechenella"
9926 "Savagerhynchus"
9927 "Dubovikovia"
9928 "Harperoides"
9929 "Athyrhynchus"
9930 "Werneckeella"
9931 "Plicocyrtina"
9932 "Spinulicosta"
9933 "Stenoloron (Stenoloron)"
9934 "Yukonoconcha"
9935 "Eoscoliostoma"
9936 "Pseudomitchellia"
9937 "Perryconcha"
9938 "Porcellia (Porcellia)"
9939 "Paraporcellia"
9940 "Oligoptycherhynchus"
9941 "Subcuspidella"
9942 "Aspidotheca"
9943 "Plagiolaria"
9944 "Ductina"
9945 "Spirigerella"
9946 "Athyrisina"
9947 "Thiemella"
9948 "Indospirifer"
9949 "Sinochonetes"
9950 "Mesophyllum (Dialytophyllum)"
9951 "Squameopora"
9952 "Gracilopora"
9953 "Crassialveolites"
9954 "Tyrganolithes"
9955 "Fossopora"
9956 "Glossophyllum"
9957 "Posidonia"
9958 "Pedderia"
9959 "Taimyrrhynx"
9960 "Zonophyllum"
9961 "Kayseria"
9962 "Chonostrophia"
9963 "Palaeosolen"
9964 "Maikottia"
9965 "Dendropora"
9966 "Pachycanalicula"
9967 "Cyathophyllum (Cyathophyllum)"
9968 "Cyathopaedium"
9969 "Terranovia"
9970 "Schizoproetina"
9971 "Nordotoechia"
9972 "Pseudodigonophyllum"
9973 "Camurophyllum"
9974 "Papiliophyllum"
9975 "Weberopeltis"
9976 "Palaeocorolites"
9977 "Astrictophyllum"
9978 "Loyolophyllum"
9979 "Leviconchidiella"
9980 "Sibirirhynchia"
9981 "Altajella"
9982 "Theodossia"
9983 "Ceriocysta"
9984 "Rudakites"
9985 "Tetralobocrinus"
9986 "Tetragonocyclicus"
9987 "Eoprokopia"
9988 "Alkhovikovia"
9989 "Tikhyspirifer"
9990 "Davoustica"
9991 "Australospirifer"
9992 "Metacryphaeus"
9993 "Notiochonetes"
9994 "Modiolus"
9995 "Pustulatia"
9996 "Paranacystis"
9997 "Ptomatis"
9998 "Calmonia"
9999 "Paracalmonia"
10000 "Tibagya"
10001 "Pennaia"
10002 "Meristelloides"
10003 "Bainella"
10004 "Oosthuizenella"
10005 "Derbyina"
10006 "Placocystella"
10007 "Cardiomorpha"
10008 "Manocrinus"
10009 "Acanthocrinus"
10010 "Apurocrinus"
10011 "Andenothyone"
10012 "Argentinaster"
10013 "Marginura"
10014 "Occultocystis"
10015 "Yachalicystis"
10016 "Pholadella"
10017 "Deltacephalaspis"
10018 "Schizostylus"
10019 "Kozlowskiaspis"
10020 "Tarijactinoides"
10021 "Gamonedaspis"
10022 "Malvinella"
10023 "Bouleia"
10024 "Proboscidina"
10025 "Pleurochonetes"
10026 "Aseptonetes"
10027 "Lutocrinus"
10028 "Griphocrinus"
10029 "Boliviacrinus"
10030 "Andinodesma"
10031 "Francovichia"
10032 "Typhloniscus"
10033 "Ormistoniella"
10034 "Mandelacrinus"
10035 "Sacrinus"
10036 "Corocrinus"
10037 "Kopficrinus"
10038 "Hexuraster"
10039 "Haughtonaster"
10040 "Brachyschisma"
10041 "Aulacolatiaster"
10042 "Eugasterella"
10043 "Pachyblastus"
10044 "Parabouleia"
10045 "Antelocoelia"
10046 "Austronoplia"
10047 "Discinisca"
10048 "Ptychodesma"
10049 "Amphigenia"
10050 "Notonucula"
10051 "Obrimia"
10052 "Greenops"
10053 "Pentagonia"
10054 "Vitulina"
10055 "Leiorhynchus"
10056 "Sapphicorhynchus"
10057 "Paraspirifer"
10058 "Mediospirifer"
10059 "Devonochonetes"
10060 "Longispina"
10061 "Dictyostrophia"
10062 "Intrapora"
10063 "Taeniopora"
10064 "Sulcoretepora"
10065 "Prismopora"
10066 "Unitrypa"
10067 "Aviculopecten"
10068 "Pseudaviculopecten"
10069 "Costalocrinus"
10070 "Crossoceras"
10071 "Thysanopeltis"
10072 "Scabriscutellum"
10073 "Psychopyge"
10074 "Coltraneia"
10075 "Erbenochile"
10076 "Hollardops"
10077 "Walliserops"
10078 "Kayserops"
10079 "Pilletina"
10080 "Phaetonellus"
10081 "Timsaloproetus"
10082 "Diademaproetus"
10083 "Schlueterichonus"
10084 "Thamnoporella"
10085 "Hamarilopora"
10086 "Crenulipora"
10087 "Dualipora"
10088 "Pachystriatopora"
10089 "Michelinia"
10090 "Wendticyathus"
10091 "Hamarophyllum"
10092 "Dipleura"
10093 "Anathyris"
10094 "Zdimir"
10095 "Kimatothyris"
10096 "Megastrophia (Megastrophia)"
10097 "Pseudomphalotrochus"
10098 "Orecopia"
10099 "Kitikamispira"
10100 "Hormotomina"
10101 "Reeftonella"
10102 "Allanetes"
10103 "Megistocrinus"
10104 "Allanicytidium"
10105 "Paleyoldia"
10106 "Lyriopecten"
10107 "Patriaspirifer"
10108 "Dyticospirifer"
10109 "Elythyna"
10110 "Eurekaspirifer"
10111 "Bojothyris"
10112 "Atopocystis"
10113 "Holcocystis"
10114 "Heterophrentis"
10115 "Asarcophyllum"
10116 "Stummelasma"
10117 "Gennaeocrinus"
10118 "Crassiproetus"
10119 "Mannopyge"
10120 "Mystrocephala"
10121 "Meristospira"
10122 "Prosserella"
10123 "Cylindrophyllum"
10124 "Acanthonema"
10125 "Trochonemopsis"
10126 "Etymothyris"
10127 "Meganterella"
10128 "Galbertianus"
10129 "Nucinulus"
10130 "Paulinella"
10131 "Globithyris"
10132 "Dictyostrophia (Plicostropheodonta)"
10133 "Teichostrophia"
10134 "Acanthostictoporella"
10135 "Hilberocladia"
10136 "Prolixicella"
10137 "Fistuliporidra"
10138 "Physallidopora"
10139 "Dolichozoon"
10140 "Hiberotrypa"
10141 "Quadrisemicoscinium"
10142 "Anastomopora"
10143 "Fenestrapora"
10144 "Ptylopora"
10145 "Eosemicoscinium"
10146 "Dissotrypa"
10147 "Isostylus"
10148 "Klaucena"
10149 "Mongoloclema"
10150 "Eifelipora"
10151 "Bainbridgia"
10152 "Spongioalveolites"
10153 "Squameoalveolites"
10154 "Petridictyum"
10155 "Synaptophyllum"
10156 "Cantabriastraea"
10157 "Tabulophyllum"
10158 "Combophyllum"
10159 "Xystrigona"
10160 "Eonuculoma"
10161 "Sinuitina (Sinuitina)"
10162 "Crenistriella"
10163 "Rhenops"
10164 "Comura"
10165 "Xiphogonium"
10166 "Plicathyris"
10167 "Pradoia"
10168 "Pachyplax"
10169 "Holynatrypa"
10170 "Tetratomia"
10171 "Obesaria"
10172 "Alatiformia"
10173 "Rhenothyris"
10174 "Xana"
10175 "Luanquella"
10176 "Rhenostrophia"
10177 "Edaphophyllum"
10178 "Mesophyllum"
10179 "Aulacophyllum"
10180 "Metriophyllum"
10181 "Ceratophyllum"
10182 "Hapsiphyllum"
10183 "Ufimia"
10184 "Petronella"
10185 "Heliophyllum"
10186 "Acinophyllum"
10187 "Monstrocrinus"
10188 "Henicocystis"
10189 "Malurostrophia"
10190 "Phacellophyllum"
10191 "Haptophyllum"
10192 "Taralasma"
10193 "Tropidophyllum"
10194 "Crassatellopsis"
10195 "Guerangeria"
10196 "Polidevcia"
10197 "Nuculopsis"
10198 "Solenomorpha"
10199 "Taemasotrochus"
10200 "Serpulospira"
10201 "Hesperiella"
10202 "Ulungaratoconcha"
10203 "Mitchellia"
10204 "Hyphantozyga"
10205 "Biformispira"
10206 "Eldredgeops"
10207 "Blothrophyllum"
10208 "Siphonophrentis"
10209 "Acrophyllum"
10210 "Schultzicrinus"
10211 "Odontocephalus"
10212 "Proetus (Crassiproetus)"
10213 "Pentamerella"
10214 "Aemulophyllum"
10215 "Scenophyllum"
10216 "Botryllopora"
10217 "Devonaster"
10218 "Modiella"
10219 "Palaeopinna"
10220 "Paleuphemites"
10221 "Calvibembexia"
10222 "Thysanopeltella"
10223 "Ceratarges"
10224 "Breizhops"
10225 "Proetus (Gerastos)"
10226 "Corylispirifer"
10227 "Filispirifer"
10228 "Leonispirifer"
10229 "Renaudia"
10230 "Iberofenestella"
10231 "Oekentorpia"
10232 "Pterinocrinus"
10233 "Ammonicrinus"
10234 "Devonorhineoderma"
10235 "Signatops"
10236 "Myoproetus"
10237 "Buchiproetus"
10238 "Proetopeltis"
10239 "Ignoproetus"
10240 "Quadratoproetus"
10241 "Tafilaltaspis"
10242 "Macroblepharum"
10243 "Cyrtosymboloides"
10244 "Piriproetus"
10245 "Coelospirina"
10246 "Leptathyris"
10247 "Prodavidsonia"
10248 "Falsatrypa"
10249 "Trigonatrypa"
10250 "Radimatrypa"
10251 "Karbous"
10252 "Cerberatrypa"
10253 "Fossatrypa"
10254 "Carinatrypa"
10255 "Zlichopyramis"
10256 "Teichertina"
10257 "Clavodalejina"
10258 "Pseudosieberella"
10259 "Lysigypa"
10260 "Amissopecten"
10261 "Nemesa"
10262 "Paraplicanoplia"
10263 "Rochtex"
10264 "Mamutinetes"
10265 "Holynetes"
10266 "Douvillinella (Crinistrophia)"
10267 "Arthroacantha"
10268 "Aureocrinus"
10269 "Holynocrinus"
10270 "Heracrinus"
10271 "Triacrinus"
10272 "Coignouina"
10273 "Kyrtatrypa"
10274 "Hypothyridina"
10275 "Pugnax"
10276 "Parapugnax"
10277 "Clonocrinus"
10278 "Technocrinus"
10279 "Megalodon"
10280 "Tropidodiscus (Tropidodiscus)"
10281 "Sinistrispira"
10282 "Crassimarginata"
10283 "Taemostrophia"
10284 "Mesoleptostrophia (Paraleptostrophia)"
10285 "Hornyzyga"
10286 "Burmeisterella"
10287 "Chotecops"
10288 "Charionoides"
10289 "Schischcatella"
10290 "Pentaphyllum"
10291 "Volgerophyllum"
10292 "Culicocrinus"
10293 "Actinodesma"
10294 "Prosocoelus"
10295 "Concavocycloides"
10296 "Linguacycloides"
10297 "Neocyclocystoides"
10298 "Paradoxocycloides"
10299 "Meekechinus"
10300 "Albertechinus"
10301 "Lepidechinoides"
10302 "Achistrum"
10303 "Palaeocucumaria"
10304 "Bracchiothuria"
10305 "Devonothyonites"
10306 "Palaeohemioedema"
10307 "Eocaudina"
10308 "Ocellothuria"
10309 "Protocaudina"
10310 "Linguaserra"
10311 "Chattaster"
10312 "Weigeltura"
10313 "Pectenura"
10314 "Umerophiura"
10315 "Costanoplia"
10316 "Tangxiangia"
10317 "Ilmenia"
10318 "Perichonetes"
10319 "Johnsonetes"
10320 "Dalerhynchus"
10321 "Lazutkinia"
10322 "Otospirifer"
10323 "Xerospirifer"
10324 "Trapezophyllum"
10325 "Psydracophyllum"
10326 "Spongonaria"
10327 "Spathella"
10328 "Similiconcha"
10329 "Sinodora"
10330 "Carinonychia"
10331 "Rostrospirifer"
10332 "Atryparia"
10333 "Variatrypa"
10334 "Hypsomyonia"
10335 "Warrenella"
10336 "Lekanophyllum"
10337 "Protomacgeea"
10338 "Sociophyllum"
10339 "Sanidophyllum"
10340 "Laroonaphyllum"
10341 "Gaynaphyllum"
10342 "Rhipidocrinus"
10343 "Lacunoporaspis"
10344 "Aseptirhynchia"
10345 "Filigreenia"
10346 "Crurithyris"
10347 "Micidus"
10348 "Acanthopyge (Mephiarges)"
10349 "Terataspis"
10350 "Didymoparcium"
10351 "Invertrypa"
10352 "Cassidirostrum"
10353 "Glossinulina"
10354 "Eoangyomphalus"
10355 "Ballistocucumis"
10356 "Cardioserra"
10357 "Zaphrentoides"
10358 "Hefteria"
10359 "Centauropyge"
10360 "Parathyrisina"
10361 "Eosophragmophora"
10362 "Dalmanellopsis"
10363 "Echinocoelia"
10364 "Amboglossa"
10365 "Elymospirifer"
10366 "Huananochonetes"
10367 "Anopliella"
10368 "Eliasopora"
10369 "Ascodictyon"
10370 "Xystriphylloides"
10371 "Heterophaulactis"
10372 "Microcyclus"
10373 "Amplexiphyllum"
10374 "Xiangzhouphyllum"
10375 "Phestioides"
10376 "Pseudonuculana"
10377 "Wuxuanites"
10378 "Solipetra"
10379 "Cuctienophyllum"
10380 "Neimongolidiscus"
10381 "Teutonophon"
10382 "Nodulispira"
10383 "Zhusilengospira"
10384 "Decorospira"
10385 "Eleutherospira"
10386 "Chlupacispira"
10387 "Alaskiella"
10388 "Alaskacirrus"
10389 "Arctozone"
10390 "Farewellia"
10391 "Rhenozyga"
10392 "Nanochilina"
10393 "Kuskokwimia"
10394 "Bensbergia"
10395 "Gosseletina"
10396 "Crassipunctatrypa"
10397 "Kransia"
10398 "Zeravshanotoechia"
10399 "Uralospirifer"
10400 "Chonetipustula"
10401 "Fossoporella"
10402 "Xenoemmonsia"
10403 "Squamites"
10404 "Farabophyllum"
10405 "Kanashiropora"
10406 "Undatrypa"
10407 "Arctipeltis"
10408 "Ljudmilispirifer"
10409 "Radiomena"
10410 "Digonophyllum"
10411 "Mesophyllum (Arcophyllum)"
10412 "Novozemelia"
10413 "Hadrorhynchia"
10414 "Niigaella"
10415 "Stringophyllum (Neospongophyllum)"
10416 "Exilifrons"
10417 "Stellatophyllum"
10418 "Stereophyllum"
10419 "Microalveolites"
10420 "Thecipora"
10421 "Dentatrypa"
10422 "Gypidulella"
10423 "Cystiphyllum (Gyaloplasma)"
10424 "Neocolumnaria"
10425 "Neotabularia"
10426 "Lindstroemia"
10427 "Fistulotrypa"
10428 "Beckmannia"
10429 "Nalivkinaria"
10430 "Rotundostrophia"
10431 "Leptodontella"
10432 "Protodouvillina"
10433 "Charactophyllum"
10434 "Eoproductella"
10435 "Parapholidostrophia"
10436 "Coelospirella"
10437 "Kymatothyris"
10438 "Pseudochonetes"
10439 "Sinostrophia"
10440 "Neoprobolium"
10441 "Zlichorhynchus"
10442 "Wilsoniella"
10443 "Australocystis"
10444 "Dignomia"
10445 "Ulrichaster"
10446 "Strataster"
10447 "Cradeocrinus"
10448 "Cryphaeoides"
10449 "Toechomya"
10450 "Rhipidothyris"
10451 "Cyrtospirifer"
10452 "Tylothyris"
10453 "Rhynchospirifer"
10454 "Crurispina"
10455 "Strophalosia"
10456 "Truncalosia"
10457 "Euthydesma"
10458 "Turbonopsis"
10459 "Pleuronotus"
10460 "Alaskozygopleura"
10461 "Lodanaria"
10462 "Tenuipeltis"
10463 "Acanthopyge (Acanthopyge)"
10464 "Basseiarges"
10465 "Struveaspis"
10466 "Koneprusites"
10467 "Hamaraxonia"
10468 "Roemerolites"
10469 "Coronura"
10470 "Anchiopella"
10471 "Monodechenella"
10472 "Parazyga"
10473 "Schizophoria (Schizophoria)"
10474 "Callipleura"
10475 "Platyrachella"
10476 "Emanuella"
10477 "Cranaena"
10478 "Chonostegites"
10479 "Cystiphylloides (Cladionophyllum)"
10480 "Coleophyllum"
10481 "Bucanophyllum"
10482 "Cystiphylloides (Skoliophyllum)"
10483 "Craterophyllum"
10484 "Eridophyllum"
10485 "Hallia"
10486 "Odontophyllum"
10487 "Phymatophyllum"
10488 "Bethanyphyllum"
10489 "Compressiphyllum"
10490 "Hadrophyllum"
10491 "Homalophyllum"
10492 "Nucleocrinus"
10493 "Clinopistha"
10494 "Hawletrochus"
10495 "Hessonia"
10496 "Palaeotrochus"
10497 "Euthyrhachis"
10498 "Microdoma"
10499 "Omphalotrochus"
10500 "Copidocatomus"
10501 "Mastigospira"
10502 "Dictyotomaria"
10503 "Crenulazona"
10504 "Ehlersina"
10505 "Tylozone"
10506 "Zalozone"
10507 "Wisconsinella"
10508 "Buechelia"
10509 "Clathronema"
10510 "Manitobiella"
10511 "Nodonema"
10512 "Cerithioides"
10513 "Antirotella"
10514 "Echinolichas"
10515 "Bellacartwrightia"
10516 "Roemerella"
10517 "Camarospira"
10518 "Cariniferella"
10519 "Eumetabolotoechia"
10520 "Atribonium"
10521 "Spinocyrtia"
10522 "Allanella"
10523 "Hallinetes"
10524 "Retichonetes"
10525 "Dyoidophragma"
10526 "Ceratopora"
10527 "Stewartophyllum"
10528 "Caninia"
10529 "Nalivkinella"
10530 "Heliophylloides"
10531 "Cyathocylindrium"
10532 "Depasophyllum"
10533 "Codaster"
10534 "Eleutherocrinus"
10535 "Devonoblastus"
10536 "Placoblastus"
10537 "Nyassa"
10538 "Grammatodon"
10539 "Goniomorpha"
10540 "Gosseletia"
10541 "Daonella"
10542 "Tellinopsis"
10543 "Praematuratropis"
10544 "Barynema"
10545 "Dictyobembix"
10546 "Stellaphyllia"
10547 "Heliopyge"
10548 "Davidsonia"
10549 "Blysmatophyllum"
10550 "Amaraphyllum"
10551 "Desatrypa"
10552 "Vallomyonia"
10553 "Enantiosphenella"
10554 "Droharhynchia"
10555 "Mononusphaericorhynchus"
10556 "Eliorhynchus"
10557 "Leiorhynchus (Leiorhynchus)"
10558 "Leiorhynchoidea"
10559 "Cyrtinoides"
10560 "Komiella"
10561 "Subrensselandia"
10562 "Newberria"
10563 "Stringocephalus"
10564 "Geranocephalus"
10565 "Antistrix"
10566 "Parastringocephalus"
10567 "Devonoproductus"
10568 "Metrionaxon"
10569 "Phenacocyclas"
10570 "Merriamites"
10571 "Platyschisma"
10572 "Denayella"
10573 "Porcellia"
10574 "Stegocoelia (Stegocoelia)"
10575 "Oxyspira"
10576 "Rugodavidsonia"
10577 "Ancyropyge"
10578 "Lioharpes (Lioharpes)"
10579 "Eocryphops"
10580 "Schizoproetus"
10581 "Erbenites"
10582 "Benesovella"
10583 "Nagaproetus"
10584 "Errhynx"
10585 "Ipherron"
10586 "Serrulatrypa"
10587 "Chimaerothyris"
10588 "Kaplex"
10589 "Amplexocarinia"
10590 "Spinophyllum"
10591 "Staurocaudina"
10592 "Erisserra"
10593 "Blodgettinotus"
10594 "Prokopites"
10595 "Obscuropsis"
10596 "Omphalonema"
10597 "Dongiovannia"
10598 "Bohemozyga"
10599 "Holyneconcha"
10600 "Schnurella"
10601 "Cimicinoides"
10602 "Devonaria"
10603 "Peripaedium"
10604 "Pterorrhiza"
10605 "Temnophyllum"
10606 "Puanophyllum"
10607 "Sunophyllum"
10608 "Aristophyllum"
10609 "Planetophyllum"
10610 "Ohleum"
10611 "Pedinopariops"
10612 "Uncites"
10613 "Dicamara"
10614 "Atrypa (Planatrypa)"
10615 "Desquamatia (Independatrypa)"
10616 "Gruenewaldtia"
10617 "Ladogifornix"
10618 "Quiringites"
10619 "Dielasma"
10620 "Helaspis"
10621 "Telaeoshaleria"
10622 "Bigeyella"
10623 "Bashkirella"
10624 "Cliotrypa"
10625 "Canutrypa"
10626 "Spinofenestella"
10627 "Alternifenestella"
10628 "Reteporidra"
10629 "Filites"
10630 "Streblotrypella"
10631 "Trachytoechus"
10632 "Multihemiphragma"
10633 "Remesia"
10634 "Procteria"
10635 "Argutastrea"
10636 "Enallophrentis"
10637 "Lecythocrinus"
10638 "Rhopalocrinus"
10639 "Rotasaccus"
10640 "Hyperoblastus"
10641 "Nettersheimia"
10642 "Luofuia"
10643 "Paracostanoplia"
10644 "Nabiaoia"
10645 "Qiansispirifer"
10646 "Productellana"
10647 "Mesophyllum (Atelophyllum)"
10648 "Utaratuia"
10649 "Breviseptophyllum"
10650 "Nodonychia"
10651 "Mecynodon"
10652 "Tanaodon"
10653 "Minussiella"
10654 "Redstonea"
10655 "Houershanophyllum"
10656 "Tawuphyllum"
10657 "Astralites"
10658 "Cheeneetnukia"
10659 "Paffrathopsis"
10660 "Kongielechinus"
10661 "Archaeocidaris"
10662 "Gagesiniotrochus"
10663 "Propinquoohshimella"
10664 "Palaeocaudina"
10665 "Microantyx"
10666 "Astutuaster"
10667 "Natalophyllum"
10668 "Fujispira"
10669 "Labrocuspis"
10670 "Minutostropheodonta"
10671 "Martinia"
10672 "Lucina"
10673 "Donaldospira"
10674 "Dutrochus"
10675 "Odontomaria"
10676 "Spinulrichospira"
10677 "Fuscinipyge"
10678 "Isospinatrypa"
10679 "Moravophyllum"
10680 "Agastophyllum"
10681 "Pholidocidaris"
10682 "Callistadia"
10683 "Winterbergiella"
10684 "Jedria"
10685 "Schizoproetoides"
10686 "Deltadechenella"
10687 "Mesophyllum (Zonodigonophyllum)"
10688 "Bornhardtina"
10689 "Haplocrinites"
10690 "Bicarinatina"
10691 "Armalites"
10692 "Multicarinophyllum"
10693 "Hemitrypella"
10694 "Altaiophyllum"
10695 "Sulcorphyllum"
10696 "Viaphacops"
10697 "Eleutherokomma"
10698 "Catactotoechus"
10699 "Libyaerhynchus"
10700 "Dichacaenia"
10701 "Cyphoterorhynchus"
10702 "Ladogia"
10703 "Uchtospirifer"
10704 "Platyspirifer"
10705 "Whidbornella"
10706 "Aulostegites"
10707 "Keriophyllum"
10708 "Macgeea"
10709 "Ladogioides"
10710 "Cryptostyloecia"
10711 "Euspilopora"
10712 "Rhombocladia"
10713 "Ceramella"
10714 "Lenapora"
10715 "Abbreviatocrinites"
10716 "Drotops"
10717 "Laccophyllum"
10718 "Weyeraia"
10719 "Vesiculolasma"
10720 "Neocalmonia"
10721 "Platyterorhynchus"
10722 "Rhyssochonetes"
10723 "Striatochonetes"
10724 "Cystodictya"
10725 "Charionella"
10726 "Desquamatia (Seratrypa)"
10727 "Devonatrypa"
10728 "Sphenophragmus"
10729 "Lorangerella"
10730 "Pugnoides"
10731 "Ripidiorhynchus"
10732 "Tenticospirifer"
10733 "Eosyringothyris"
10734 "Tecnocyrtina"
10735 "Orthopleura"
10736 "Devonalosia"
10737 "Hercostrophia"
10738 "Stictoporina"
10739 "Streblotrypa"
10740 "Lyropora"
10741 "Stereotoechus"
10742 "Planalveolitella"
10743 "Silicaster"
10744 "Cunctocrinus"
10745 "Halysiocrinus"
10746 "Opsiocrinus"
10747 "Decadocrinus"
10748 "Proctothylacocrinus"
10749 "Agelacrinites"
10750 "Antiquaster"
10751 "Glyptocardia"
10752 "Lophonychia"
10753 "Nucula (Gibbonucula)"
10754 "Gosselettia"
10755 "Devononema"
10756 "Barroisella"
10757 "Leptospira"
10758 "Katabuporhynchus"
10759 "Leptalosia"
10760 "Acrogenia"
10761 "Calacanthopora"
10762 "Leptotrypella (Leptotrypella)"
10763 "Antholites"
10764 "Alleynia"
10765 "Foliaster"
10766 "Deltacrinus"
10767 "Rutkowskicrinus"
10768 "Cyttarocrinus"
10769 "Synaptocrinus"
10770 "Synbathocrinus"
10771 "Tytthocrinus"
10772 "Streblocrinus"
10773 "Aorocrinus"
10774 "Anamesocrinus"
10775 "Logocrinus"
10776 "Zostocrinus"
10777 "Atractocrinus"
10778 "Kophinocrinus"
10779 "Ptilonaster"
10780 "Heteroschisma"
10781 "Mytilops"
10782 "Koenenia"
10783 "Vertumnia"
10784 "Aglaoglypta"
10785 "Protocalyptraea"
10786 "Platyostoma (Platyostoma)"
10787 "Turbinilopsis"
10788 "Glyptotomaria"
10789 "Ianthinopsis"
10790 "Genuspira"
10791 "Ogorella"
10792 "Arcuaminetes"
10793 "Dagnachonetes"
10794 "Pachyphyllum"
10795 "Pexiphyllum"
10796 "Haplothecia"
10797 "Smithiphyllum"
10798 "Haplolasma"
10799 "Schindewolfia"
10800 "Famennelasma"
10801 "Breviseptosia"
10802 "Adradosia"
10803 "Scruttonia"
10804 "Kuangxiastraea"
10805 "Frechastrea"
10806 "Sinaxis"
10807 "Palaeostylus (Leptozyga)"
10808 "Brokenriveria"
10809 "Parahormotomina"
10810 "Nodoloxonema"
10811 "Breizospira"
10812 "Eoplatyzona"
10813 "Cleiothyridina"
10814 "Atrythyris"
10815 "Frechastraea"
10816 "Crassicyclus"
10817 "Ladjia"
10818 "Radiatrypa"
10819 "Choperella"
10820 "Paracrothyris"
10821 "Kunthia"
10822 "Lahnia"
10823 "Chia"
10824 "Siphonodendron"
10825 "Disphyllia"
10826 "Gaofengophyllum"
10827 "Pseudohexagonaria"
10828 "Rhenomphalus"
10829 "Phanerotinus"
10830 "Lotzia"
10831 "Spiranodus"
10832 "Pleurotaunica"
10833 "Villmaria"
10834 "Coloniacirrus"
10835 "Ibergia"
10836 "Scoliostoma"
10837 "Whidbornia"
10838 "Scoliostomina"
10839 "Devonocerithioides"
10840 "Plagiothyra"
10841 "Dirachis"
10842 "Devononerita"
10843 "Spanionema"
10844 "Turridina"
10845 "Spinibole"
10846 "Liobole"
10847 "Archegonus"
10848 "Fitzroyella"
10849 "Ilmenispina"
10850 "Moravilla"
10851 "Kosirium"
10852 "Drahanorhynchus"
10853 "Moravostrophia"
10854 "Celechopora"
10855 "Neospongophylloides"
10856 "Battersbyia"
10857 "Gryphophyllum"
10858 "Calleocrinus"
10859 "Jahnocrinus"
10860 "Laudonomphalus"
10861 "Stenocrinus"
10862 "Noctuicrinus"
10863 "Ornatoserra"
10864 "Kowalatrochus"
10865 "Heidelbergeria"
10866 "Roemeriella"
10867 "Dihelice"
10868 "Frydiella"
10869 "Grabinopsis"
10870 "Dahmeria"
10871 "Yunnania"
10872 "Megachonetes"
10873 "Careophyllum"
10874 "Centristela"
10875 "Spongophyllum (Beugniesastraea)"
10876 "Bellerophon (Bellerophon)"
10877 "Burdikinia"
10878 "Amphelissa"
10879 "Didymalgia"
10880 "Fletcherviewia"
10881 "Gemininodosa"
10882 "Burdekinostoma"
10883 "Heideckernema"
10884 "Australoxa"
10885 "Austroneilsonia"
10886 "Eucochlis"
10887 "Frydacosta"
10888 "Plexituba"
10889 "Buschophyllum"
10890 "Nyterops"
10891 "Geesops"
10892 "Cyrtodechenella"
10893 "Enantiosphen"
10894 "Primipilaria"
10895 "Yunnanella"
10896 "Stringomimus"
10897 "Plagiopora"
10898 "Pinacotrypa"
10899 "Lunostoma"
10900 "Diphragmoides"
10901 "Hunanophrentis"
10902 "Pseudozaphrentis"
10903 "Sinodisphyllum"
10904 "Procupressocrinus"
10905 "Halocrinites"
10906 "Megaradialocrinus"
10907 "Pedasiola"
10908 "Soetenichia"
10909 "Eifelcyrtus"
10910 "Araeonema"
10911 "Tubiconcha"
10912 "Archaeosphera"
10913 "Sylvestria"
10914 "Dohmella"
10915 "Nodeuomphalus"
10916 "Nerrhena"
10917 "Nodinella"
10918 "Delphinuella"
10919 "Dentanitella"
10920 "Devonoconica"
10921 "Paffrathia"
10922 "Basiplanus"
10923 "Naticonoda"
10924 "Natirhenia"
10925 "Lineata"
10926 "Littorella"
10927 "Givediscus"
10928 "Limburgia"
10929 "Ornollus"
10930 "Floyda"
10931 "Kirchneriella"
10932 "Cookiloxa"
10933 "Kallispira"
10934 "Palaeocarboninia"
10935 "Wuxuanella"
10936 "Baylea"
10937 "Lentipleura"
10938 "Fridolinata"
10939 "Agnesia"
10940 "Lahnospira"
10941 "Trochagnesia"
10942 "Paffratholoron"
10943 "Blodgettina"
10944 "Eiserhardtia"
10945 "Heteroloxonema"
10946 "Scalitina"
10947 "Hainanema"
10948 "Humboldtiella"
10949 "Brilonella"
10950 "Littorinides"
10951 "Praeturbonitella"
10952 "Strothia"
10953 "Catantostoma"
10954 "Donaldina"
10955 "Pseudoplagiothyra"
10956 "Agramatia"
10957 "Grandalveolites"
10958 "Mesolites"
10959 "Parasociophyllum"
10960 "Pingtianispira"
10961 "Meekospira"
10962 "Stenoglossariorhynchus"
10963 "Nadotia"
10964 "Vepresiphyllum"
10965 "Parasunophyllum"
10966 "Scissoplasma"
10967 "Thryptophyllum"
10968 "Dialeptophyllum"
10969 "Rhytidolasma"
10970 "Ectorensselandia"
10971 "Uchtella"
10972 "Bergalaria"
10973 "Thomasaria"
10974 "Plicochonetes"
10975 "Dactylocrinus"
10976 "Tjeecrinus"
10977 "Exaesiodiscus"
10978 "Zmeinogorskia"
10979 "Zdimirella"
10980 "Glosshypothyridina"
10981 "Chascothyris"
10982 "Flucticharax"
10983 "Davoustia"
10984 "Dybowskiella"
10985 "Syringocystis"
10986 "Paraprothyris"
10987 "Wadiglossa"
10988 "Neoglobithyris"
10989 "Tarutiglossa"
10990 "Septothyris"
10991 "Leioproductus"
10992 "Myalina (Myalinella)"
10993 "Centrorhynchus"
10994 "Megalopterorhynchus"
10995 "Eoparaphorhynchus"
10996 "Coeloterorhynchus"
10997 "Dmitria"
10998 "Dichospirifer"
10999 "Eobrachythyris"
11000 "Mesoplica"
11001 "Gamphalosia"
11002 "Marisastrum"
11003 "Alaiophyllum"
11004 "Lopholasma"
11005 "Melocrinus"
11006 "Trimerocephalus"
11007 "Acuticryphops"
11008 "Cyrtosymbole"
11009 "Rudybole"
11010 "Palpebralia"
11011 "Pteroparia"
11012 "Cryphops"
11013 "Ladogilina"
11014 "Rigauxia"
11015 "Mackinneyella"
11016 "Cystihexagonaria"
11017 "Atryparia (Costatrypa)"
11018 "Iowatrypa"
11019 "Stainbrookia"
11020 "Calvinaria"
11021 "Acutatheca"
11022 "Eostrophalosia"
11023 "Praewaagenoconcha"
11024 "Douvillinaria"
11025 "Sulcatostrophia"
11026 "Strophonelloides"
11027 "Tarphyphyllum"
11028 "Westerna"
11029 "Goniophoria"
11030 "Vetupraeca"
11031 "Mucopraeca"
11032 "Ectenodesma"
11033 "Crinisarina"
11034 "Pterinopectinella"
11035 "Monelasmina"
11036 "Comiotoechia"
11037 "Globulirhynchia"
11038 "Apousiella"
11039 "Eodmitria"
11040 "Girtyella"
11041 "Steinhagella"
11042 "Lingulipora"
11043 "Caryorhynchus"
11044 "Brunnirhyncha"
11045 "Cavatisinurostrum"
11046 "Ptychomaletoechia"
11047 "Evanescirostrum"
11048 "Loborina"
11049 "Iloerhynchus"
11050 "Cyrtiopsis"
11051 "Donalosia"
11052 "Rhytialosia"
11053 "Nigerinoplica"
11054 "Sentosia"
11055 "Umbrellina"
11056 "Nicklesopora"
11057 "Schulgina"
11058 "Hillastraea"
11059 "Noviphyllum"
11060 "Forbesiocrinus"
11061 "Jaekelicrinus"
11062 "Playfordicrinus"
11063 "Westralospira"
11064 "Mixogonaria"
11065 "Pantophyllum"
11066 "Parasmithiphyllum"
11067 "Congeriomorpha"
11068 "Tusayana"
11069 "Arastra"
11070 "Nevadaspira"
11071 "Arizonella"
11072 "Cyclozyga"
11073 "Bradocryphaeus"
11074 "Tenuisinurostrum"
11075 "Chapinella"
11076 "Schuchertellopsis"
11077 "Retrorstrophia"
11078 "Metrioplexus"
11079 "Hankaxis"
11080 "Wapitiphyllum"
11081 "Cheilaxonia"
11082 "Loxopteria"
11083 "Kochia"
11084 "Limanomia"
11085 "Biernatella"
11086 "Pachyplaxoides"
11087 "Pampoecilorhynchus"
11088 "Ryocarhynchus"
11089 "Orbiculatisinurostrum"
11090 "Diffusolasma"
11091 "Trigonella"
11092 "Piceaphyllum"
11093 "Fedorowskicyathus"
11094 "Kstutocrinus"
11095 "Brutocycloides"
11096 "Apparatocycloides"
11097 "Smithocycloides"
11098 "Platycycloides"
11099 "Chimaerocycloides"
11100 "Actinoconchus"
11101 "Composita"
11102 "Martiniella"
11103 "Parallelora"
11104 "Mennespirifer"
11105 "Sinospirifer"
11106 "Punctospirifer"
11107 "Syringothyris"
11108 "Romingerina"
11109 "Heteralosia"
11110 "Yanguania"
11111 "Polyspinopora"
11112 "Pseudoroemeripora"
11113 "Canadiphyllum"
11114 "Mesoblastus"
11115 "Palaeocapulus"
11116 "Natiria"
11117 "Planorbis"
11118 "Cancelloplatyceras"
11119 "Playfordia"
11120 "Tasselliana"
11121 "Westraliadiscus"
11122 "Westwooditrochus"
11123 "Hypothyris"
11124 "Allanaria"
11125 "Turbinopsis"
11126 "Priscocaudina"
11127 "Longiserra"
11128 "Paromoeopygma"
11129 "Semilukispira"
11130 "Echinoconchus"
11131 "Overtonia"
11132 "Plicatifera"
11133 "Chuanbeiphyllum"
11134 "Bouvierphyllum"
11135 "Smithicyathus"
11136 "Ceciliaphyllum"
11137 "Debnikiella"
11138 "Sinotectirostrum"
11139 "Basilicorhynchus"
11140 "Rugaltarostrum"
11141 "Mikkwaphyllum"
11142 "Kakisaphyllum"
11143 "Tabellaephyllum"
11144 "Macgea"
11145 "Svalbardia"
11146 "Ivdelephyllum"
11147 "Cosjuvia"
11148 "Pseudogruenewaldtia"
11149 "Waiotrypa"
11150 "Gibberosatrypa"
11151 "Spinatrypina (Exatrypa)"
11152 "Nicholsoniella"
11153 "Guerichiphyllum"
11154 "Cosmetocrinus"
11155 "Bridgerocrinus"
11156 "Gypiduloides"
11157 "Westbroekina"
11158 "Adolfispirifer"
11159 "Afilasma"
11160 "Solominella"
11161 "Oehlertella"
11162 "Acanthatia"
11163 "Araratella"
11164 "Leptocaryorhynchus"
11165 "Sulcatospirifer"
11166 "Cyrtiorina"
11167 "Prospira"
11168 "Toryniferella"
11169 "Avonia"
11170 "Buxtonia"
11171 "Rhynchopora"
11172 "Rugosochonetes"
11173 "Vorticina"
11174 "Phacops (Omegops)"
11175 "Hamlingella"
11176 "Productella (Hamlingella)"
11177 "Rhabdomeson"
11178 "Pteronites"
11179 "Streblopteria"
11180 "Angyomphalus"
11181 "Nephranops"
11182 "Pudoproetus"
11183 "Belgibole"
11184 "Semiproetus"
11185 "Brachymetopus"
11186 "Liobolina"
11187 "Pseudowaribole"
11188 "Helioproetus"
11189 "Hemiplethorhynchus"
11190 "Sedenticellula"
11191 "Voiseyella"
11192 "Unispirifer"
11193 "Brachythyris"
11194 "Ovatia"
11195 "Spinocarinifera"
11196 "Semiproductus"
11197 "Sutherlandia"
11198 "Heterophyllia"
11199 "Gorizdronia"
11200 "Typhloproetus"
11201 "Chaunoproetus"
11202 "Yuanjia"
11203 "Paurogastroderhynchus"
11204 "Gastrodetoechia"
11205 "Paurorhyncha"
11206 "Ascopora"
11207 "Glossina"
11208 "Camarophorella"
11209 "Paraphorhynchus"
11210 "Acanthospirina"
11211 "Selenella"
11212 "Orbinaria"
11213 "Tabulipora"
11214 "Microcyathus"
11215 "Conopoterium"
11216 "Allagecrinus"
11217 "Poteriocrinus"
11218 "Timeischytes"
11219 "Adocetocystis"
11220 "Strobilocystites"
11221 "Ectogrammysia"
11222 "Patellilabia"
11223 "Knightella"
11224 "Leptoptygma"
11225 "Stegocoelia"
11226 "Actinodesma (Actinodesma)"
11227 "Newellipecten"
11228 "Fasciculiconcha"
11229 "Euphemites"
11230 "Shansiella"
11231 "Omegops"
11232 "Dianops"
11233 "Silesiops"
11234 "Waribole"
11235 "Rozmanaria"
11236 "Sphenospira"
11237 "Kitakamithyris"
11238 "Torynifer"
11239 "Krotovia"
11240 "Patellipora"
11241 "Nikiforovella"
11242 "Stenophragmidium"
11243 "Campophyllum"
11244 "Thecaxon"
11245 "Kozlowskinia"
11246 "Palaeosmilia"
11247 "Platycrinites"
11248 "Paracosmetocrinus"
11249 "Hyattechinus"
11250 "Stephanoura"
11251 "Ophiaulax"
11252 "Streblochondria"
11253 "Euchondria"
11254 "Pernopecten"
11255 "Undopecten"
11256 "Acanthopecten"
11257 "Palaeolima"
11258 "Guerichia"
11259 "Spiroscala"
11260 "Melongena (Pyrula)"
11261 "Eoptychia"
11262 "Pseudozygopleura"
11263 "Oligophylloides"
11264 "Minirostrella"
11265 "Planovatirostrum"
11266 "Hadyrhyncha"
11267 "Friedbergia"
11268 "Pseudoendophyllum"
11269 "Circellia"
11270 "Conilophyllum"
11271 "Cyclocaudiculus"
11272 "Cyclostelechus"
11273 "Cosmocrinus"
11274 "Taranshicrinus"
11275 "Dronovicrinus"
11276 "Acbastaucrinus"
11277 "Cyclocion"
11278 "Plectorhynchonella"
11279 "Eochoristites"
11280 "Porostictia"
11281 "Syringospira"
11282 "Bothrophyllum"
11283 "Arachnolasmella"
11284 "Cyathoclisia"
11285 "Ptychomalotoechia"
11286 "Strophopleura"
11287 "Planoproductus"
11288 "Pleiadeaster"
11289 "Blothrocrinus"
11290 "Strimplecrinus"
11291 "Tarassocrinus"
11292 "Ophiopolytretus"
11293 "Rugauris"
11294 "Trifidorostellum"
11295 "Perliproetus"
11296 "Mirabole"
11297 "Martinothyris"
11298 "Fusella"
11299 "Guilinospirifer"
11300 "Cystophrentis"
11301 "Zaphriphyllum"
11302 "Yishanophyllum"
11303 "Phymatopleura"
11304 "Babinops"
11305 "Wacrinus"
11306 "Shumardella"
11307 "Beecheria"
11308 "Laminatia"
11309 "Dielasmella"
11310 "Commutatophyllum"
11311 "Arnplexus"
11312 "Uperocrinus"
11313 "Chinacrinus"
11314 "Actinocrinites"
11315 "Agathocrinus"
11316 "Abactinocrinus"
11317 "Euonychocrinus"
11318 "Holcocrinus"
11319 "Junggaroblastus"
11320 "Orophocrinus"
11321 "Uyguroblastus"
11322 "Sinopetaloblastus"
11323 "Houiblastus"
11324 "Xinjiangoblastus"
11325 "Johnsonathyris"
11326 "Kindleina"
11327 "Allorhynchoides"
11328 "Molophyllum"
11329 "Parasiphonophyllia"
11330 "Eofistulotrypa"
11331 "Mediapora"
11332 "Nikiforopora"
11333 "Cryptospirifer"
11334 "Pripyatispirifer"
11335 "Santanghuia"
11336 "Balikunochonetes"
11337 "Pleuropugnoides"
11338 "Septosyringothyris"
11339 "Balanoconcha"
11340 "Marginatia"
11341 "Setigerites"
11342 "Saharonetes"
11343 "Dictyoclostus"
11344 "Pustula"
11345 "Acanthocosta"
11346 "Platyhexacrinus"
11347 "Linoproductus"
11348 "Azurduya"
11349 "Pseudosyrinx"
11350 "Posidoniella"
11351 "Rhenogriffides"
11352 "Australokaskia"
11353 "Phillipsia (Griffithides)"
11354 "Cummingella"
11355 "Linguaphillipsia"
11356 "Bollandia"
11357 "Piltonia"
11358 "Productina"
11359 "Namuropyge"
11360 "Reediella"
11361 "Paladin"
11362 "Chaenocardiola"
11363 "Lugalella"
11364 "Chlupacula"
11365 "Cyrtoproetus"
11366 "Diacoryphe"
11367 "Globusia"
11368 "Menorcaspis"
11369 "Philliboloides"
11370 "Panibole"
11371 "Carbonocoryphe"
11372 "Rossirhynchus"
11373 "Persia"
11374 "Phillibole"
11375 "Amplexizaphrentis"
11376 "Trochophyllum"
11377 "Meniscocrinus"
11378 "Coeliocrinus"
11379 "Agaricocrinus"
11380 "Eretmocrinus"
11381 "Alloprosallocrinus"
11382 "Abatocrinus"
11383 "Macrocrinus"
11384 "Thinocrinus"
11385 "Eucladocrinus"
11386 "Dorycrinus"
11387 "Paradichocrinus"
11388 "Blairocrinus"
11389 "Dichocrinus"
11390 "Barycrinus"
11391 "Magnuscrinus"
11392 "Catillocrinus"
11393 "Atelestocrinus"
11394 "Pelecocrinus"
11395 "Pellecrinus"
11396 "Deliablastus"
11397 "Granatocrinus"
11398 "Xyeleblastus"
11399 "Metablastus"
11400 "Glabrocingulum"
11401 "Neilsonia"
11402 "Globozyga"
11403 "Worthenia"
11404 "Phillipsia"
11405 "Hustedia"
11406 "Leiothycridina"
11407 "Phricodothyris"
11408 "Spiriferellina"
11409 "Acanthoplecta"
11410 "Argentiproductus"
11411 "Eomarginifera"
11412 "Antiquatonia"
11413 "Pseudonematopora"
11414 "Hexites"
11415 "Ichthyorachis"
11416 "Palaeacis"
11417 "Hexaphyllia"
11418 "Zaphrentites"
11419 "Fasciculophyllum"
11420 "Siphonophyllia"
11421 "Howthia"
11422 "Rotiphyllum"
11423 "Meniscophyllum"
11424 "Rylstonia"
11425 "Cryptophyllum"
11426 "Caninophyllum"
11427 "Fandasterias"
11428 "Sampsonocrinus"
11429 "Syncyclonema"
11430 "Limipecten"
11431 "Amusium (Pseudamussium)"
11432 "Marmolatella"
11433 "Cyphinioides"
11434 "Moschoglossis"
11435 "Parvidumus"
11436 "Witryides"
11437 "Derbyia"
11438 "Productus (Buxtonia)"
11439 "Delepinea"
11440 "Sychnoelasma"
11441 "Allotropiophyllum"
11442 "Cravenia"
11443 "Koninckophyllum"
11444 "Katoblastus"
11445 "Phaenoblastus"
11446 "Waagenella"
11447 "Hypergonia"
11448 "Rhineoderma"
11449 "Pauquysia"
11450 "Ptychomphalus"
11451 "Pedinocoryphe"
11452 "Weyeraspis"
11453 "Weania"
11454 "Osmolskia"
11455 "Paraglobusia"
11456 "Pseudodudu"
11457 "Cystispina"
11458 "Xenadoche"
11459 "Tawstockia"
11460 "Latiglobusia"
11461 "Hassiabole"
11462 "Microspatulina"
11463 "Georhithronella"
11464 "Carbonoproetus"
11465 "Hunanoproetus"
11466 "Delepinella"
11467 "Eumetria"
11468 "Axiodeaneia"
11469 "Allorhynchus"
11470 "Nepasitoechia"
11471 "Coledium"
11472 "Pleurosiphonella"
11473 "Uralinia"
11474 "Corphalia"
11475 "Lophophyllum"
11476 "Lamellosathyris"
11477 "Alispirifer"
11478 "Thigriffides"
11479 "Griffithidella"
11480 "Rowleyella"
11481 "Macropotamorhynchus"
11482 "Rotaia"
11483 "Punctothyris"
11484 "Mesochorispira"
11485 "Fernglenia"
11486 "Tegulocrea"
11487 "Crassumbo"
11488 "Ectochoristites"
11489 "Hamburgia"
11490 "Caenanoplia"
11491 "Breileenia"
11492 "Geniculifera"
11493 "Scutepustula"
11494 "Anopliopsis"
11495 "Cyphotalosia"
11496 "Rhytiophora"
11497 "Quadratia"
11498 "Proetides"
11499 "Breviphillipsia"
11500 "Perexigupyge"
11501 "Ameropiltonia"
11502 "Elliptophillipsia"
11503 "Richterella"
11504 "Schizobolus"
11505 "Cardiothyris"
11506 "Acambona"
11507 "Perditocardinia"
11508 "Rhynchotetra"
11509 "Warsawia"
11510 "Imbrexia"
11511 "Skelidorygma"
11512 "Eudoxina"
11513 "Mirifusella"
11514 "Zeugopleura"
11515 "Centronelloidea"
11516 "Gacina"
11517 "Marginirugus"
11518 "Flexaria"
11519 "Subglobosochonetes"
11520 "Ruthiphiala"
11521 "Magnumbonella"
11522 "Stegacanthia"
11523 "Piloricilla"
11524 "Chonopectus"
11525 "Worthenopora"
11526 "Leptopora"
11527 "Archimedes"
11528 "Cystelasma"
11529 "Lacertasterias"
11530 "Scytalocrinus"
11531 "Histocrinus"
11532 "Hypselocrinus"
11533 "Poteriocrinites"
11534 "Gilmocrinus"
11535 "Aphelecrinus"
11536 "Cribanocrinus"
11537 "Batocrinus"
11538 "Dizygocrinus"
11539 "Cusacrinus"
11540 "Protacrocrinus"
11541 "Gaulocrinus"
11542 "Mespilocrinus"
11543 "Nipterocrinus"
11544 "Wachsmuthicrinus"
11545 "Lecocrinus"
11546 "Onychocrinus"
11547 "Parichthyocrinus"
11548 "Adinocrinus"
11549 "Metichthyocrinus"
11550 "Springericrinus"
11551 "Abrotocrinus"
11552 "Baryschyr"
11553 "Pachylocrinus"
11554 "Trophocrinus"
11555 "Kallimorphocrinus"
11556 "Dichostreblocrinus"
11557 "Coenocystis"
11558 "Desmacriocrinus"
11559 "Stinocrinus"
11560 "Belemnocrinus"
11561 "Nactocrinus"
11562 "Linocrinus"
11563 "Goniocrinus"
11564 "Langepis"
11565 "Rota"
11566 "Rotoides"
11567 "Thuroholia"
11568 "Priscopedatus"
11569 "Clavallus"
11570 "Onychaster"
11571 "Hadroblastus"
11572 "Phaenoschisma"
11573 "Euryoblastus"
11574 "Orbitremites"
11575 "Lophoblastus"
11576 "Schizoblastus"
11577 "Pentremoblastus"
11578 "Pyramiblastus"
11579 "Warthia"
11580 "Knightites"
11581 "Anematina"
11582 "Aclisina"
11583 "Portlockiella"
11584 "Kaskia"
11585 "Saleelasma"
11586 "Keyserlingophyllum"
11587 "Calmiussiphyllum"
11588 "Volnovakhipora"
11589 "Chuiella"
11590 "Nunnaspis"
11591 "Hesslerides"
11592 "Australosutura"
11593 "Comptonaspis"
11594 "Kollarcephalus"
11595 "Dixiphopyge"
11596 "Ramiporalia"
11597 "Dimegelasma"
11598 "Enygmophyllum"
11599 "Vesiculophyllum"
11600 "Homalophyllites"
11601 "Faberophyllum"
11602 "Thysanophyllum"
11603 "Lithostrotion"
11604 "Ankhelasma"
11605 "Liardiphyllum"
11606 "Neomultithecopora"
11607 "Bifossularia"
11608 "Acuminothyris"
11609 "Keokukia"
11610 "Drewerelasma"
11611 "Lambdarina"
11612 "Conophillipsia"
11613 "Tetracamera"
11614 "Asyrinxia"
11615 "Werriea"
11616 "Fluctuaria"
11617 "Tulcumbella"
11618 "Waagenoconcha"
11619 "Fistulamina"
11620 "Goniocladia"
11621 "Ramipora"
11622 "Evactinopora"
11623 "Bibucia"
11624 "Spinuliplena"
11625 "Naoides"
11626 "Amygdalophyllum"
11627 "Cionodendron"
11628 "Merlewoodia"
11629 "Aphrophyllum"
11630 "Turnacipora"
11631 "Manillacrinus"
11632 "Rhabdotocochlis"
11633 "Soleniscus"
11634 "Pseudoaclisina"
11635 "Globobulimorpha"
11636 "Campbellospira"
11637 "Austroworthenia"
11638 "Borestus"
11639 "Paragoniozona"
11640 "Chlorozyga"
11641 "Ceraunocochlis"
11642 "Yoospira"
11643 "Girtyspira"
11644 "Palaeoalvania"
11645 "Australoscutula"
11646 "Exochops"
11647 "Dorsisinus"
11648 "Neospirifer"
11649 "Hystriculina"
11650 "Juresania"
11651 "Lithostrotionella"
11652 "Heintzella"
11653 "Cactocrinus"
11654 "Nunnacrinus"
11655 "Echinocrinus"
11656 "Moorefieldella"
11657 "Calvustrigis"
11658 "Verkhotomia"
11659 "Tomiproductus"
11660 "Timania"
11661 "Thalattocanthus"
11662 "Costatoblastus"
11663 "Schoenophyllum"
11664 "Cystodactylon"
11665 "Gudmania"
11666 "Pseudopentagonia"
11667 "Maligneocrinus"
11668 "Athabascacrinus"
11669 "Sunwaptacrinus"
11670 "Dinotocrinus"
11671 "Hylodecrinus"
11672 "Ramulocrinus"
11673 "Lispidecodus"
11674 "Cryptoblastus"
11675 "Pentremites"
11676 "Spiriferella"
11677 "Lochengia"
11678 "Sugiyamaella"
11679 "Ekvasophyllum"
11680 "Megacanthoporina"
11681 "Frechella"
11682 "Brachythyrina"
11683 "Inflatia"
11684 "Marginovatia"
11685 "Bradyphyllum"
11686 "Sochkineophyllum"
11687 "Martiniopsis"
11688 "Lophophyllidium"
11689 "Axophyllum"
11690 "Espielia"
11691 "Kueichouphyllum"
11692 "Crenispirifer"
11693 "Gigantoproductus"
11694 "Latiproductus"
11695 "Saharaphrentis"
11696 "Dibunophyllum"
11697 "Aulokoninckophyllum"
11698 "Tizraia"
11699 "Trigonotreta"
11700 "Arctitreta"
11701 "Taeniothaerus"
11702 "Reedoconcha"
11703 "Globiella"
11704 "Comuquia"
11705 "Anthracospirifer"
11706 "Reticulariina"
11707 "Glyptopora"
11708 "Dichotrypa"
11709 "Fenestralia"
11710 "Delocrinus"
11711 "Pinna (Sulcatopinna)"
11712 "Caneyella"
11713 "Wilkingia"
11714 "Eocyphinium"
11715 "Phillibolina"
11716 "Winterbergia"
11717 "Davidsonina"
11718 "Quasiavonia"
11719 "Linoprotonia"
11720 "Levitusia"
11721 "Airtonia"
11722 "Daviesiella"
11723 "Pareynia"
11724 "Arachnolasma"
11725 "Kizilia"
11726 "Claviphyllum"
11727 "Corwenia"
11728 "Palastraea"
11729 "Aulophyllum"
11730 "Solenodendron"
11731 "Auloclisia"
11732 "Pseudozaphrentoides"
11733 "Dorlodotia"
11734 "Carcinophyllum"
11735 "Arachniophyllum"
11736 "Carruthersella"
11737 "Amphoracrinus"
11738 "Pleurocrinus"
11739 "Hydreionocrinus"
11740 "Bollandocrinus"
11741 "Palaechinus"
11742 "Cinclidonema"
11743 "Turbonellina"
11744 "Nodospira"
11745 "Ananias"
11746 "Orthonema"
11747 "Itimaspira"
11748 "Stephanozyga"
11749 "Selenimyalina"
11750 "Tropidostropha"
11751 "Deltopecten"
11752 "Griffithides (Metaphillipsia)"
11753 "Trigonoglossa"
11754 "Marginicinctus"
11755 "Leiochonetes"
11756 "Taeniodictya"
11757 "Phractopora"
11758 "Meekopora"
11759 "Septopora"
11760 "Delicaster"
11761 "Emphereaster"
11762 "Neopalaeaster"
11763 "Talarocrinus"
11764 "Euryocrinus"
11765 "Ulrichicrinus"
11766 "Lanecrinus"
11767 "Lekocrinus"
11768 "Worthenocrinus"
11769 "Parascytalocrinus"
11770 "Aulocrinus"
11771 "Culmicrinus"
11772 "Cydrocrinus"
11773 "Sarocrinus"
11774 "Saccosompsis"
11775 "Lebetocrinus"
11776 "Eratocrinus"
11777 "Diploblastus"
11778 "Dentiblastus"
11779 "Amaurotoma"
11780 "Micromphalus"
11781 "Bulimorpha"
11782 "Diaphragmus"
11783 "Protoniella"
11784 "Schoenaster"
11785 "Cymbiocrinus"
11786 "Phacelocrinus"
11787 "Acrocrinus"
11788 "Pterotocrinus"
11789 "Coelocrinus"
11790 "Rhabdocrinus"
11791 "Phanocrinus"
11792 "Agassizocrinus"
11793 "Allocatillocrinus"
11794 "Armenocrinus"
11795 "Rhopocrinus"
11796 "Eupachycrinus"
11797 "Cryphiocrinus"
11798 "Melonechinus"
11799 "Discocystis"
11800 "Aganaster"
11801 "Calyptactis"
11802 "Vandelooaster"
11803 "Lumectaster"
11804 "Septimyalina"
11805 "Myalina (Myalina)"
11806 "Pinna"
11807 "Annuliconcha"
11808 "Eotrochus"
11809 "Glyphodeta"
11810 "Platyzona"
11811 "Natica"
11812 "Globocrinus"
11813 "Paratalarocrinus"
11814 "Astartella"
11815 "Modiolus (Modiolus)"
11816 "Edon"
11817 "Acteonina"
11818 "Promarginifera"
11819 "Pugilis"
11820 "Semiplanus"
11821 "Alitaria"
11822 "Streblotrypa (Streblotrypa)"
11823 "Baculopora"
11824 "Diploporaria"
11825 "Clausotrypa"
11826 "Tealliocaris"
11827 "Cummingella (Cummingella)"
11828 "Pseudospatulina"
11829 "Isogramma"
11830 "Aulacophoria"
11831 "Propriopugnus"
11832 "Nebenothyris"
11833 "Cancrinella"
11834 "Sinuatella"
11835 "Striatifera"
11836 "Proboscidella"
11837 "Wooramella"
11838 "Cinctifera"
11839 "Crossalosia"
11840 "Limbifera"
11841 "Retroplexus"
11842 "Rugicostella"
11843 "Stipulina"
11844 "Undaria"
11845 "Hinaclema"
11846 "Metelipora"
11847 "Stenodiscus"
11848 "Lonsdaleia"
11849 "Calophyllum"
11850 "Aexitrophocrinus"
11851 "Anemetocrinus"
11852 "Scotiacrinus"
11853 "Promytilus"
11854 "Lithophaga"
11855 "Anthraconeilo"
11856 "Crenipecten"
11857 "Eumicrotis"
11858 "Pachypteria"
11859 "Consobrinella"
11860 "Trachydomia"
11861 "Kinkaidia"
11862 "Tychonia"
11863 "Straparella"
11864 "Luciellina"
11865 "Pithodea"
11866 "Salterospira"
11867 "Micrentoma"
11868 "Sasakiela"
11869 "Polytremaria"
11870 "Rhaphischisma"
11871 "Microptychis"
11872 "Hemizyga (Hemizyga)"
11873 "Yochelsonospira"
11874 "Ibergirhynchia"
11875 "Gibbochonetes"
11876 "Palaeostylus"
11877 "Martinidiscus"
11878 "Dinostrophinx"
11879 "Stereodepasophyllum"
11880 "Licharewia"
11881 "Spinuliplica"
11882 "Booralia"
11883 "Pulsia"
11884 "Yagonia"
11885 "Eolissochonetes"
11886 "Montospira"
11887 "Compsonema"
11888 "Imogloba"
11889 "Actinocyathus"
11890 "Globodoma"
11891 "Goniasma"
11892 "Weberides"
11893 "Kochiproductus"
11894 "Etheridgina"
11895 "Semenewia"
11896 "Acanthocladia"
11897 "Orionastraea"
11898 "Ampelocrinus"
11899 "Amphicrinus"
11900 "Caldenocrinus"
11901 "Ureocrinus"
11902 "Woodocrinus"
11903 "Parazeacrinites"
11904 "Thaminocrinus"
11905 "Carlopsocrinus"
11906 "Exaetocrinus"
11907 "Forthocrinus"
11908 "Tyrieocrinus"
11909 "Hosieocrinus"
11910 "Aulodesocrinus"
11911 "Fifeocrinus"
11912 "Pedinocrinus"
11913 "Naiadites"
11914 "Aviculopinna"
11915 "Girtypecten"
11916 "Amusium"
11917 "Dunbarella"
11918 "Limatulina"
11919 "Palaeostylus (Palaeostylus)"
11920 "Caliendrum"
11921 "Ambozone"
11922 "Colpites"
11923 "Glabrocingulum (Glabrocingulum)"
11924 "Platyostomella"
11925 "Carbocyrtina"
11926 "Stelechophyllum"
11927 "Palaeochoristites"
11928 "Tomiopsis"
11929 "Brochocarina"
11930 "Echinoconchella"
11931 "Globosoproductus"
11932 "Kansuella"
11933 "Neoclisiophyllum"
11934 "Aulina"
11935 "Stereostylus"
11936 "Yuanophyllum"
11937 "Neocypricardinia"
11938 "Glyptoconcha"
11939 "Levipustula"
11940 "Acaciapora"
11941 "Coenaphrodia"
11942 "Symplectophyllum"
11943 "Alinkioduncanella"
11944 "Rawdonia"
11945 "Podtsheremia"
11946 "Scoloconcha"
11947 "Aphrophylloides"
11948 "Pecten"
11949 "Kyndalynia"
11950 "Levizygopleura"
11951 "Microcochlis"
11952 "Streptacis"
11953 "Neochonetes"
11954 "Auloprotonia"
11955 "Acrocyathus"
11956 "Yoldia"
11957 "Lunulazona"
11958 "Bellazona"
11959 "Gangamophyllum"
11960 "Nipponostenopora"
11961 "Datangia"
11962 "Ferganoproductus"
11963 "Sciophyllum"
11964 "Kozlowskia"
11965 "Turbophyllum"
11966 "Permophorus"
11967 "Manankovia"
11968 "Gertholites"
11969 "Ozakiphyllum"
11970 "Hiroshimaphyllum"
11971 "Omiphyllum"
11972 "Ibukiphyllum"
11973 "Amygdalophylloides"
11974 "Taisyakuphyllum"
11975 "Echigophyllum"
11976 "Pseudopavona"
11977 "Kawanamia"
11978 "Kakwiphyllum"
11979 "Griffithides (Griffithides)"
11980 "Streblotrypa (Streblascopora)"
11981 "Protoretepora"
11982 "Akiyosiphyllum"
11983 "Lanopora"
11984 "Primorella"
11985 "Galtopora"
11986 "Paranicklesopora"
11987 "Orulgania"
11988 "Admirandopora"
11989 "Karavankina"
11990 "Orthotichia"
11991 "Kiangsiella"
11992 "Tapajotia"
11993 "Brasilioproductus"
11994 "Anguloserra"
11995 "Nuculavus"
11996 "Melanophyllum"
11997 "Melanophyllidium"
11998 "Liriplica"
11999 "Neoplatyteichum"
12000 "Keeneia"
12001 "Pseudobaylea"
12002 "Meekella"
12003 "Strebloplax"
12004 "Fenesteverta"
12005 "Polycladiopora"
12006 "Pycnopora"
12007 "Arkacrinus"
12008 "Economolopsis"
12009 "Leptodesma (Springeria)"
12010 "Tellinomorpha"
12011 "Cymatospira"
12012 "Wellergyi"
12013 "Zygopleura"
12014 "Tectamichelina"
12015 "Spathelopsis"
12016 "Imoella"
12017 "Prothyris (Lophoprothyris)"
12018 "Asketomorpha"
12019 "Pharkidonotus"
12020 "Amphiscapha"
12021 "Pseudozygopleura (Pseudozygopleura)"
12022 "Gondolina"
12023 "Ramiphyllum"
12024 "Batangophyllum"
12025 "Stenoporella"
12026 "Bakevellia"
12027 "Kabyaipecten"
12028 "Longiclava"
12029 "Nemistium"
12030 "Paralithostrotion"
12031 "Protowentzelella"
12032 "Nervophyllum"
12033 "Lytvophyllum"
12034 "Hayasakapora"
12035 "Heterocaninia"
12036 "Petalaxis"
12037 "Parastenodiscus"
12038 "Dowhatania"
12039 "Densepustula"
12040 "Septacamera"
12041 "Choristites"
12042 "Bandoproductus"
12043 "Reteporella"
12044 "Australofenestella"
12045 "Australopolypora"
12046 "Myofossa"
12047 "Stenozone"
12048 "Peruvispira"
12049 "Afghanospirifer"
12050 "Costatumulus"
12051 "Pleurophorella"
12052 "Oriocrassatella"
12053 "Buxtonioides"
12054 "Amazonoproductus"
12055 "Turbinatocaninia"
12056 "Schondorfia"
12057 "Compsaster"
12058 "Moundocrinus"
12059 "Elibatocrinus"
12060 "Affinocrinus"
12061 "Sciadiocrinus"
12062 "Oklahomacrinus"
12063 "Synerocrinus"
12064 "Atrapocrinus"
12065 "Paracromyocrinus"
12066 "Metacromyocrinus"
12067 "Protencrinus"
12068 "Isoallagecrinus"
12069 "Anchicrinus"
12070 "Brabeocrinus"
12071 "Clathrocrinus"
12072 "Proallosocrinus"
12073 "Microcaracrinus"
12074 "Alcimocrinus"
12075 "Tholocrinus"
12076 "Dasciocrinus"
12077 "Harmostocrinus"
12078 "Pentaramicrinus"
12079 "Lyroporella"
12080 "Paragassizocrinus"
12081 "Zeacrinites"
12082 "Pseudomonotis"
12083 "Weyerelasma"
12084 "Plicambocoelia"
12085 "Aseptella"
12086 "Eileenella"
12087 "Kutorginella"
12088 "Zia"
12089 "Sandia"
12090 "Paramphicrinus"
12091 "Mooreocrinus"
12092 "Cromyocrinus"
12093 "Apographiocrinus"
12094 "Anoptychia"
12095 "Cyclites"
12096 "Microdoma (Euconodoma)"
12097 "Glyptospira"
12098 "Apachella"
12099 "Ferganispira"
12100 "Eirlysia"
12101 "Tapinotomaria"
12102 "Stegocoelia (Taosia)"
12103 "Anthracopupa"
12104 "Dendropupa"
12105 "Tesuquea"
12106 "Echinaria"
12107 "Desmoinesia"
12108 "Ardmosteges"
12109 "Pulchratia"
12110 "Flexifenestella"
12111 "Lophotichium"
12112 "Lecythiocrinus"
12113 "Metutharocrinus"
12114 "Anobasicrinus"
12115 "Lasanocrinus"
12116 "Perimestocrinus"
12117 "Spaniocrinus"
12118 "Stenopecrinus"
12119 "Utharocrinus"
12120 "Megaliocrinus"
12121 "Strongylocrinus"
12122 "Cibolocrinus"
12123 "Zenocrinus"
12124 "Dicromyocrinus"
12125 "Diphuicrinus"
12126 "Endelocrinus"
12127 "Palmerocrinus"
12128 "Erisocrinus"
12129 "Athlocrinus"
12130 "Heliosocrinus"
12131 "Plummericrinus"
12132 "Stereobrachicrinus"
12133 "Calycocrinus"
12134 "Atokacrinus"
12135 "Neoisorophusella"
12136 "Ulrichidiscus"
12137 "Postibulla"
12138 "Parapostibulla"
12139 "Jaekelocarpus"
12140 "Sevillia"
12141 "Seminula"
12142 "Chonetina"
12143 "Parajuresania"
12144 "Volsellina"
12145 "Palaeonucula"
12146 "Orthothetina"
12147 "Chiridota"
12148 "Hypselentoma"
12149 "Ramiporidra"
12150 "Fabifenestella"
12151 "Pseudorhabdomeson"
12152 "Pseudofavosites"
12153 "Leonardophyllum"
12154 "Carbonicola"
12155 "Myofossa (Myofossa)"
12156 "Cosmomya"
12157 "Tachylasma"
12158 "Enteletes"
12159 "Lissochonetes"
12160 "Trepospira (Trepospira)"
12161 "Hammatospira"
12162 "Catazona"
12163 "Neokoninckophyllum"
12164 "Lepidasterella"
12165 "Goleocrinus"
12166 "Liraloron"
12167 "Platyconcha"
12168 "Isochonetes"
12169 "Wellerella"
12170 "Dorsoscyphus"
12171 "Semicostella"
12172 "Caninostrotion"
12173 "Mastoblastus"
12174 "Kazachstanoblastus"
12175 "Gypospirifer"
12176 "Sublinoproductus"
12177 "Teleoproductus"
12178 "Parapavona"
12179 "Paraheritschioides"
12180 "Parachoristites"
12181 "Ivanovia"
12182 "Squamularia"
12183 "Waagenites"
12184 "Schrenkiella"
12185 "Sphaerodoma"
12186 "Nordospira"
12187 "Exochorhynchus"
12188 "Rhynoleichus"
12189 "Taimyrella"
12190 "Paeckelmanella"
12191 "Balakhonia"
12192 "Verchojania"
12193 "Neochonetes (Neochonetes)"
12194 "Plicatospiriferella"
12195 "Tivertonia"
12196 "Cimmeriella"
12197 "Stutchburia"
12198 "Quadratonucula"
12199 "Nuculanella"
12200 "Heteropecten"
12201 "Etheripecten"
12202 "Pyramus"
12203 "Merismopteria"
12204 "Sueroa"
12205 "Praeundulomya"
12206 "Spirilira"
12207 "Callitomaria"
12208 "Jakutoproductus"
12209 "Saltospirifer"
12210 "Pericospira"
12211 "Coronalosia"
12212 "Tupelosia"
12213 "Barrealispira"
12214 "Dasysaria"
12215 "Echinauris"
12216 "Stereochia"
12217 "Quadrochonetes"
12218 "Chonetinella"
12219 "Capillomesolobus"
12220 "Mesolobus"
12221 "Pindorama"
12222 "Chaenomya"
12223 "Carnauba"
12224 "Choristitella"
12225 "Reticulatia"
12226 "Rhombotrypella"
12227 "Dembabaspira"
12228 "Protomichelinia"
12229 "Purdonella"
12230 "Derbyoides"
12231 "Lindstroemella"
12232 "Undulomya"
12233 "Nuanducosia"
12234 "Thaiaspis (Thaiaspella)"
12235 "Thaiaspis"
12236 "Amandophyllum"
12237 "Ditomopyge"
12238 "Psilocamara"
12239 "Marginifera"
12240 "Lophophyllidium (Lophophyllidium)"
12241 "Gymnophyllum"
12242 "Globacrocrinus"
12243 "Graffhamicrinus"
12244 "Platyfundocrinus"
12245 "Holothuria"
12246 "Buckhornia"
12247 "Meekopinna"
12248 "Chaenocardia"
12249 "Cylindritopsis"
12250 "Hemizyga"
12251 "Ameura"
12252 "Neolageniocrinus"
12253 "Theelia"
12254 "Petropegia"
12255 "Etheridgella"
12256 "Placopterina"
12257 "Unklesbayella"
12258 "Abylea"
12259 "Plocezyga"
12260 "Gamizyga"
12261 "Royalella"
12262 "Helminthozyga"
12263 "Globosochonetes"
12264 "Cystocladia"
12265 "Paucipora"
12266 "Coeloclemis"
12267 "Botrophyllum"
12268 "Orthomyalina"
12269 "Aglaocrinus"
12270 "Cyclocaudex"
12271 "Cyclocrista"
12272 "Heterostelechus"
12273 "Lamprosterigma"
12274 "Mooreanteris"
12275 "Pentagonopterix"
12276 "Preptopremnum"
12277 "Cycloscapus"
12278 "Pentaridica"
12279 "Paradelocrinus"
12280 "Synarmocrinus"
12281 "Eirmocrinus"
12282 "Ulocrinus"
12283 "Clavicosta"
12284 "Knightinella"
12285 "Cibecuia"
12286 "Altadema"
12287 "Hermosanema"
12288 "Callispira"
12289 "Arribazona"
12290 "Bicuerda"
12291 "Trepsipleura"
12292 "Plocezyga (Plocezyga)"
12293 "Chonetella"
12294 "Linipalus"
12295 "Pinnatopora"
12296 "Lophamplexus"
12297 "Gervillia"
12298 "Limopteria"
12299 "Monopteria"
12300 "Spiromphalus"
12301 "Sturgeonospira"
12302 "Anozyga"
12303 "Sloveniaxon"
12304 "Kabakovitchiella"
12305 "Wannerophyllum"
12306 "Kionophyllum"
12307 "Axolithophyllum"
12308 "Duplocarinia"
12309 "Probolionia"
12310 "Duartea"
12311 "Fimbrinia"
12312 "Calliprotonia"
12313 "Donispirifer"
12314 "Yuanophylloides"
12315 "Monophyllum"
12316 "Donophyllum"
12317 "Camerisma"
12318 "Neotornquistia"
12319 "Epiacrocrinus"
12320 "Erlangeracrocrinus"
12321 "Hexaacrocrinus"
12322 "Laschmaspira"
12323 "Pseudotimania"
12324 "Siedleckia"
12325 "Arachnastraea"
12326 "Stachella"
12327 "Morozovapora"
12328 "Fomichevella"
12329 "Dibunophylloides"
12330 "Nipponaspis"
12331 "Antronaria"
12332 "Careoseptum"
12333 "Exlaminella"
12334 "Cenorhynchia"
12335 "Tiramnia"
12336 "Meristorygma"
12337 "Elinoria"
12338 "Cantabriella"
12339 "Orbicoelia"
12340 "Rugivestis"
12341 "Plicatiferina"
12342 "Liraria"
12343 "Maemia"
12344 "Lazarevia"
12345 "Cystolonsdaleia"
12346 "Cydonocrinus"
12347 "Angioblastus"
12348 "Metaperimestocrinus"
12349 "Stellarocrinus"
12350 "Paracatillocrinus"
12351 "Petschoracrinus"
12352 "Graphiocrinus"
12353 "Caruthia"
12354 "Praehorridonia"
12355 "Shulgapora"
12356 "Cyathocarinia"
12357 "Hillia"
12358 "Actinophrentis"
12359 "Lytvolasma"
12360 "Allotropiochisma (Alligia)"
12361 "Verbeekiella"
12362 "Pseudowannerophyllum"
12363 "Paraduplophyllum (Paraduplophyllum)"
12364 "Paraduplophyllum"
12365 "Assimulia (Ericina)"
12366 "Eridmatus"
12367 "Meekoporella"
12368 "Minilya"
12369 "Illusioluidia"
12370 "Plaxocrinus"
12371 "Galateacrinus"
12372 "Pirasocrinus"
12373 "Laudonocrinus"
12374 "Glaukosocrinus"
12375 "Exoriocrinus"
12376 "Terpnocrinus"
12377 "Eperisocrinus"
12378 "Parethelocrinus"
12379 "Elliptechinus"
12380 "Paleochiridota"
12381 "Cylicioscapha"
12382 "Megacanthopora"
12383 "Calliasterella"
12384 "Allosocrinus"
12385 "Chlidonocrinus"
12386 "Halogetocrinus"
12387 "Haeretocrinus"
12388 "Polusocrinus"
12389 "Ceriocrinus"
12390 "Contocrinus"
12391 "Polygonocrinus"
12392 "Probletocrinus"
12393 "Parulocrinus"
12394 "Armathyraster"
12395 "Culunana"
12396 "Alternifenestella (Cervella)"
12397 "Paramesolobus"
12398 "Cubacula"
12399 "Parasciadiocrinus"
12400 "Moskoviacrocrinus"
12401 "Vebericochlis"
12402 "Tegulispirifer"
12403 "Wentzellophyllum"
12404 "Elivina"
12405 "Callispirina"
12406 "Paramarginifera"
12407 "Brachymetopus (Acutimetopus)"
12408 "Pseudophillipsia"
12409 "Pseudophillipsia (Carniphillipsia)"
12410 "Alpavlia"
12411 "Alexenia"
12412 "Thedusia"
12413 "Acosarina"
12414 "Uncinunellina"
12415 "Nantanella"
12416 "Paranorella"
12417 "Pterospirifer"
12418 "Spiriferinaella"
12419 "Eliva"
12420 "Permophricodothyris"
12421 "Pyandzhelasma"
12422 "Hemiptychina"
12423 "Ustritskia"
12424 "Limbella"
12425 "Alatoproductus"
12426 "Richthofenia"
12427 "Pseudoavonia"
12428 "Hexiproductus"
12429 "Haydenella"
12430 "Chaoiella"
12431 "Permundaria"
12432 "Markamia"
12433 "Antheria"
12434 "Koninckocarinia"
12435 "Nephelophyllum"
12436 "Diversiphyllum"
12437 "Choristes"
12438 "Parenteletes"
12439 "Pontisia"
12440 "Terebratuloidea"
12441 "Minysphenia"
12442 "Oligothyrina"
12443 "Cardiarina"
12444 "Diplanus"
12445 "Orthotetella"
12446 "Tropidelasma"
12447 "Goniarina"
12448 "Geyerella"
12449 "Chelononia"
12450 "Scacchinella"
12451 "Teguliferina"
12452 "Transennatia"
12453 "Neochonetes (Huangichonetes)"
12454 "Nudauris"
12455 "Sulcataria"
12456 "Coopericus"
12457 "Bathymyonia"
12458 "Falsiamplexus"
12459 "Allotropiochisma (Abeophyllum)"
12460 "Assimulia (Assimulia)"
12461 "Heritschioides"
12462 "Elversella"
12463 "Yochelsonellisa"
12464 "Sublobalocrinus"
12465 "Archaeophiomusium"
12466 "Agmoblastus"
12467 "Parallelocrinus"
12468 "Saccella"
12469 "Lima"
12470 "Limatula"
12471 "Carinanema"
12472 "Triceracrinus"
12473 "Vertigocrinus"
12474 "Adacrinus"
12475 "Aesiocrinus"
12476 "Arrectocrinus"
12477 "Bathronocrinus"
12478 "Tetravirga"
12479 "Durhamina"
12480 "Gshelia"
12481 "Laioporella"
12482 "Praemyonia"
12483 "Trachidomia"
12484 "Retshitsella"
12485 "Arctophyllum"
12486 "Sestrophyllum"
12487 "Larispirifer"
12488 "Notothyris"
12489 "Lophocarinophyllum"
12490 "Gjelispinifera"
12491 "Shishoviclema"
12492 "Pseudoseptopora"
12493 "Exfenestella"
12494 "Cavernella"
12495 "Lyrocladia"
12496 "Paraptylopora"
12497 "Neoroemeria"
12498 "Horridonia"
12499 "Geyeronaotia"
12500 "Ferganophyllum"
12501 "Anidanthus"
12502 "Attenuatella"
12503 "Duplophyllum"
12504 "Bothroclisia"
12505 "Lomaphyllum"
12506 "Thomasiphyllum"
12507 "Akagophyllum"
12508 "Carinthiaphyllum"
12509 "Paracarruthersella"
12510 "Empodesma"
12511 "Ambikella"
12512 "Brachythyrinella"
12513 "Megadesmus"
12514 "Squamuliferipecten"
12515 "Nambuccalinus"
12516 "Megadesmus (Cleobis)"
12517 "Astartila"
12518 "Cyrtella"
12519 "Polyporella"
12520 "Auriculispina"
12521 "Ingelarella"
12522 "Fusispirifer"
12523 "Pachycyrtella"
12524 "Gilledia"
12525 "Atomodesma"
12526 "Bruntonella"
12527 "Spirelytha"
12528 "Sulciplica"
12529 "Lamniplica"
12530 "Elasmata"
12531 "Komukia"
12532 "Euryphyllum"
12533 "Hoskingia"
12534 "Costispinifera"
12535 "Triproetus"
12536 "Paraphillipsia"
12537 "Rostranteris"
12538 "Retimarginifera"
12539 "Compressoproductus"
12540 "Costiferina"
12541 "Derbyella"
12542 "Costachonetes"
12543 "Oldhamina"
12544 "Pirgulia"
12545 "Cyrtorostra"
12546 "Obliquipecten"
12547 "Cassianoides"
12548 "Eoastarte"
12549 "Lyroschizodus"
12550 "Babylonites"
12551 "Neoproetus"
12552 "Bedicella"
12553 "Neogriffithides"
12554 "Enteletina"
12555 "Petinospiriferina"
12556 "Heterelasmina"
12557 "Neochonetes (Sommeriella)"
12558 "Stictozoster"
12559 "Tubersulculus"
12560 "Incisius"
12561 "Urushtenia"
12562 "Keyserlingina"
12563 "Preisingerella"
12564 "Yokoyamaella (Yokoyamaella)"
12565 "Rugoconcha"
12566 "Neoplicatifera"
12567 "Protoanidanthus"
12568 "Protanidanthus"
12569 "Bayhaium"
12570 "Pavastehphyllum"
12571 "Multimurinus"
12572 "Liuzhaiphylloides"
12573 "Liangshanophyllum"
12574 "Nothophyllum"
12575 "Liuzhaiphyllum"
12576 "Pseudocarniaphyllum"
12577 "Lonsdaleiastraea"
12578 "Allotropiocarinophyllum"
12579 "Neogrootia"
12580 "Monsteraphyllum"
12581 "Lepidocrania"
12582 "Hemileurus"
12583 "Paraspiriferina"
12584 "Altiplecus"
12585 "Camarelasma"
12586 "Chondronia"
12587 "Lowenstamia"
12588 "Hypopsia"
12589 "Nothopindax"
12590 "Atelestegastus"
12591 "Cooperina"
12592 "Eolyttonia"
12593 "Ctenalosia"
12594 "Pseudoleptodus"
12595 "Spuriosa"
12596 "Spyridiophora"
12597 "Regrantia"
12598 "Acritosia"
12599 "Poikilosakos"
12600 "Leurosina"
12601 "Adlatipora"
12602 "Paraduplophyllum (Vacoea)"
12603 "Diffingia"
12604 "Xenechinus"
12605 "Paleowaagia"
12606 "Pseudomonotis (Prospondylus)"
12607 "Pseudomonotis (Trematiconcha)"
12608 "Shwedagonia"
12609 "Glyptotomaria (Glyptotomaria)"
12610 "Lamellospira"
12611 "Biarmeaspira"
12612 "Tschussovskenia"
12613 "Eostrotion"
12614 "Chuanshanophyllum"
12615 "Protoivanovia"
12616 "Carniaphyllum"
12617 "Cardiaphyllum"
12618 "Neosyringopora"
12619 "Sandolasma"
12620 "Heritschiella"
12621 "Cornwallatia"
12622 "Helicospira"
12623 "Subarrectocrinus"
12624 "Parvispina"
12625 "Uncinulina"
12626 "Jintingophyllum"
12627 "Qinglongshanophyllum"
12628 "Kleopatrina"
12629 "Wilsonastraea"
12630 "Shastalasma"
12631 "Pararachnastraea"
12632 "Iskutella"
12633 "Myopugnax"
12634 "Septacamarella"
12635 "Cyrolexis"
12636 "Elivella"
12637 "Ella"
12638 "Latiflexa"
12639 "Pseudorostranteris"
12640 "Planothyris"
12641 "Tacinia"
12642 "Lyonia"
12643 "Tangshanella"
12644 "Jilinmartinia"
12645 "Kunlunia"
12646 "Coscinotrypa"
12647 "Lonsdaleoides"
12648 "Alispiriferella"
12649 "Thamnosia"
12650 "Yakovlevia"
12651 "Enigmalites"
12652 "Tubaria"
12653 "Cartorhium"
12654 "Cathayspirina"
12655 "Hunzina"
12656 "Neomunella"
12657 "Gefonia"
12658 "Fredericksolasma"
12659 "Vediproductus"
12660 "Protolonsdaleiastraea"
12661 "Cordillerastraea"
12662 "Timanodictya"
12663 "Alphachoristites"
12664 "Lophophyllidium (Lophbillidium)"
12665 "Asserculinia"
12666 "Fredericksia"
12667 "Stylastraea"
12668 "Timanophyllum"
12669 "Hypocrinus"
12670 "Sowerbina"
12671 "Tschernovia"
12672 "Callaiapsida"
12673 "Stepanoviina"
12674 "Vacunella"
12675 "Dulunomya"
12676 "Cosmomya (Palaeocosmomya)"
12677 "Quinquenella"
12678 "Geothomasia"
12679 "Kelsovia"
12680 "Fletcherithyris"
12681 "Parapolypora"
12682 "Dyscritellina"
12683 "Tasmanocrinus"
12684 "Neocamptocrinus"
12685 "Myonia (Pachymyonia)"
12686 "Myonia"
12687 "Subansiria"
12688 "Nowracrinus"
12689 "Rhabdocantha"
12690 "Plekonella"
12691 "Neospirifer (Quadrospira)"
12692 "Notospirifer"
12693 "Notostrophia"
12694 "Wyndhamia"
12695 "Calceolispongia"
12696 "Corrugopecten"
12697 "Pandospira"
12698 "Crassispirifer"
12699 "Latispirifer"
12700 "Myodelthyrium"
12701 "Lamnaespina"
12702 "Callytharrella"
12703 "Etherilosia"
12704 "Archboldina"
12705 "Saeptathaerus"
12706 "Callyconcha"
12707 "Aulosteges"
12708 "Streblocladia"
12709 "Hexagonella"
12710 "Evactinostella"
12711 "Plerophyllum"
12712 "Neoplatycrinus"
12713 "Loxocrinus"
12714 "Prophyllocrinus"
12715 "Trautscholdicrinus"
12716 "Notiocatillocrinus"
12717 "Tapinocrinus"
12718 "Parabursacrinus"
12719 "Wrightocrinus"
12720 "Neoschisma"
12721 "Notoblastus"
12722 "Rhopaloblastus"
12723 "Dickinsartella"
12724 "Pseudomyalina"
12725 "Fletcheripecten"
12726 "Myonia (Myomedia)"
12727 "Myofossa (Ragozinia)"
12728 "Leptomphalus"
12729 "Woolnoughia"
12730 "Pisirhynchia"
12731 "Permasyrinx"
12732 "Australomya"
12733 "Aphanaia"
12734 "Glendonia"
12735 "Pseudostrophalosia"
12736 "Palaeolucina"
12737 "Oblicarina"
12738 "Palaeocorbula"
12739 "Platyteichum"
12740 "Xestotrema"
12741 "Wjatkella"
12742 "Imperiospira"
12743 "Texacrinus"
12744 "Minilyacrinus"
12745 "Cratispirifer"
12746 "Pustulospiriferina"
12747 "Langella"
12748 "Biconvexiella"
12749 "Intomodesma"
12750 "Kotlaia"
12751 "Dalaia"
12752 "Ascoporella"
12753 "Omanaster"
12754 "Campbellicrinus"
12755 "Huqficrinus"
12756 "Omanicrinus"
12757 "Tuotalania"
12758 "Filiramoporina"
12759 "Pinegopora"
12760 "Acolosia"
12761 "Enallosia"
12762 "Rugaria"
12763 "Coolkilella"
12764 "Kintathyris"
12765 "Spinomartinia"
12766 "Kasetia"
12767 "Megousia"
12768 "Wysejacksonella"
12769 "Xiapora"
12770 "Ulrichotrypa"
12771 "Ulrichotrypella"
12772 "Marginifera (Arenaria)"
12773 "Carnocladia"
12774 "Mapingtichia"
12775 "Alphaneospirifer"
12776 "Levenolasma"
12777 "Pseudodielasma"
12778 "Marginifera (Marginifera)"
12779 "Leptodus"
12780 "Sceletonia"
12781 "Stepanoviella"
12782 "Pseudohuangia"
12783 "Parawentzellophyllum"
12784 "Kepingophyllum"
12785 "Rigrantia"
12786 "Turgidiffia"
12787 "Plerodiffia"
12788 "Syringoclemis"
12789 "Amphiscapha (Amphiscapha)"
12790 "Peiraphyllum"
12791 "Lasmophyllum"
12792 "Vesotabularia (Eovesotabularia)"
12793 "Eokepingophyllum"
12794 "Anteridocus"
12795 "Micraphelia"
12796 "Squamaria"
12797 "Euphemitopsis"
12798 "Elliottella"
12799 "Peniculauris"
12800 "Pseudocystophora"
12801 "Langenheimia"
12802 "Vesperispira"
12803 "Permastraea"
12804 "Gerassimovia"
12805 "Permochonetes"
12806 "Latispinifera"
12807 "Phylloporella"
12808 "Polyporellina"
12809 "Pamirella"
12810 "Mirandella"
12811 "Nipponirhynchia"
12812 "Terrakea"
12813 "Cyclacantharia"
12814 "Edriosteges"
12815 "Pseudoromingeria"
12816 "Schizophorites"
12817 "Stepanoconchus"
12818 "Striapustula"
12819 "Rhomboporella"
12820 "Trataucladia"
12821 "Uralotrypa"
12822 "Bajkuria"
12823 "Glossothyropsis"
12824 "Pseudolowenstamia"
12825 "Institella"
12826 "Eastonastraea"
12827 "Fedorowskiella"
12828 "Tuberculatella"
12829 "Toulapora"
12830 "Fuchungopora"
12831 "Hayasakaia"
12832 "Hornsundia"
12833 "Svalbardphyllum"
12834 "Liebea"
12835 "Arcullina"
12836 "Cryptacanthia"
12837 "Bailliena"
12838 "Anemonaria"
12839 "Timanotrypa"
12840 "Permofenestella"
12841 "Kingopora"
12842 "Anisotrypella"
12843 "Fedorowskiphyllum"
12844 "Dyasmya"
12845 "Parathetidicrinus"
12846 "Koivocrinus"
12847 "Moapacrinus"
12848 "Ogilviecoelia"
12849 "Domokhotia"
12850 "Tumarinia"
12851 "Yukonospirifer"
12852 "Bruntonia"
12853 "Liosotella"
12854 "Dyoros (Dyoros)"
12855 "Uraloproductus"
12856 "Spirovallum"
12857 "Marinurnula"
12858 "Taimyropsis"
12859 "Cheiropyge"
12860 "Jakutochonetes"
12861 "Neptunopecten"
12862 "Akatchania"
12863 "Costatoaphanaia"
12864 "Verchanogrammysia"
12865 "Doublatia"
12866 "Farmerella"
12867 "Capillaria"
12868 "Echinalosia"
12869 "Crockfordia"
12870 "Jimbacrinus"
12871 "Morrisipecten"
12872 "Aperispirifer"
12873 "Pustuloplica"
12874 "Papulinella"
12875 "Maorielasma"
12876 "Spironemella"
12877 "Coronopsis"
12878 "Cycloscena"
12879 "Walnichollsia"
12880 "Occidalia"
12881 "Neospirifer (Neospirifer)"
12882 "Woolagia"
12883 "Cundaria"
12884 "Syrella"
12885 "Carilya"
12886 "Mingenewia"
12887 "Arcticalosia"
12888 "Magniplicatina"
12889 "Acanthalosia"
12890 "Necopinocrinus"
12891 "Sundacrinus"
12892 "Eidosocrinus"
12893 "Eoindocrinus"
12894 "Johndearia"
12895 "Australaster"
12896 "Monaster"
12897 "Calycoblastus"
12898 "Bicamella"
12899 "Levifenestella"
12900 "Pseudopolypora"
12901 "Semilingula"
12902 "Gatia"
12903 "Anechocrinus"
12904 "Thaumatoblastus"
12905 "Lialosia"
12906 "Elimata"
12907 "Cunavella"
12908 "Tweedaleia"
12909 "Tabellina"
12910 "Sulcicosta"
12911 "Lipanteris"
12912 "Paucispinauria"
12913 "Lethamia"
12914 "Megasteges"
12915 "Liguloclema"
12916 "Robinella"
12917 "Paramaychella"
12918 "Tribrachyocrinus"
12919 "Glyptoleda"
12920 "Striochondria"
12921 "Calcicanicularia"
12922 "Paraplatyschisma"
12923 "Collabrina"
12924 "Spiraculinella"
12925 "Bicarinella"
12926 "Filiconcha"
12927 "Capillonia"
12928 "Glabauria"
12929 "Hentigia"
12930 "Simulopaladin"
12931 "Timoroblastus"
12932 "Deltoblastus"
12933 "Bullarina"
12934 "Pyramidathyris"
12935 "Heterelasma"
12936 "Pseudopolythecalis"
12937 "Trachypsammia"
12938 "Timorphyllum"
12939 "Pleramplexus"
12940 "Timorocidaris"
12941 "Mastocrinus"
12942 "Corrugatoblastus"
12943 "Sundablastus"
12944 "Waterhouseiella"
12945 "Perigeyerella"
12946 "Yochelsonia"
12947 "Tenuichonetes"
12948 "Jipuproductus"
12949 "Liraplecta"
12950 "Juxathyris"
12951 "Dictyoclostoidea"
12952 "Chonostegoides"
12953 "Costellarina"
12954 "Mistproductus"
12955 "Strigospina"
12956 "Linshuichonetes"
12957 "Metasinopora"
12958 "Cystomichelinia"
12959 "Szechuanophyllum"
12960 "Maoyingophyllum"
12961 "Yatsengia"
12962 "Polythecalis"
12963 "Anfractophyllum"
12964 "Torynechus"
12965 "Tautosia"
12966 "Tricoria"
12967 "Petasmatherus"
12968 "Lepidospirifer"
12969 "Metriolepis"
12970 "Plectelasma"
12971 "Anomalesia"
12972 "Texarina"
12973 "Chonosteges"
12974 "Glyptosteges"
12975 "Rhamnaria"
12976 "Spinifrons"
12977 "Planispina"
12978 "Oncosarina"
12979 "Hercosia"
12980 "Coscinophora"
12981 "Collemataria"
12982 "Xestosia"
12983 "Permoconcha"
12984 "Rugatia"
12985 "Synyphocrinus"
12986 "Stuartwellercrinus"
12987 "Arroyocrinus"
12988 "Elassocrinus"
12989 "Pentaxocrinus"
12990 "Ekteinocrinus"
12991 "Agnostocrinus"
12992 "Nevadacrinus"
12993 "Moscovicrinus"
12994 "Celonocrinus"
12995 "Aatocrinus"
12996 "Neozeacrinus"
12997 "Schedexocrinus"
12998 "Metorthonema"
12999 "Discotropis"
13000 "Sallya"
13001 "Discotomaria"
13002 "Dichostasia"
13003 "Nebraskacrinus"
13004 "Anisopyge"
13005 "Wilberrya"
13006 "Dyoros (Lissosia)"
13007 "Wendoverella"
13008 "Wexolina"
13009 "Grammatodon (Cosmetodon)"
13010 "Rimmyjimina"
13011 "Girtyana"
13012 "Trachyspira"
13013 "Platyworthenia"
13014 "Actinotrypella"
13015 "Minatolites"
13016 "Baliqliqia"
13017 "Tarimathyris"
13018 "Kepingia"
13019 "Pitakpaivania"
13020 "Huangia"
13021 "Polythecalis (Chusenophyllum)"
13022 "Mandulapora"
13023 "Towapteria"
13024 "Permoperna"
13025 "Pseudoactinodontophora"
13026 "Kasakhstania"
13027 "Pentamplexus"
13028 "Proindocrinus"
13029 "Synocladiella"
13030 "Epihalysiocrinus"
13031 "Hypermorphocrinus"
13032 "Belashovicrinus"
13033 "Yakovlevicrinus"
13034 "Hemiindocrinus"
13035 "Paratimorocidaris"
13036 "Oligobrachyocrinus"
13037 "Harrellicrinus"
13038 "Ufacrinus"
13039 "Gruntia"
13040 "Levinotothyris"
13041 "Overtoniina"
13042 "Lamnimargus"
13043 "Liaotarimella"
13044 "Demonedys"
13045 "Liaozhuotingia"
13046 "Ogbinofenestella"
13047 "Skolekophyllum"
13048 "Fasciculatia"
13049 "Kuvelousia"
13050 "Phragmophera"
13051 "Kallodictyon"
13052 "Nansenopora"
13053 "Pinegathyris"
13054 "Dyoros"
13055 "Permoheloclema"
13056 "Girtyporina"
13057 "Helenopora"
13058 "Linispinus"
13059 "Paraseptopora"
13060 "Hexalasma"
13061 "Paralleynia"
13062 "Stomiocrinus"
13063 "Kojvicrinus"
13064 "Kolvacrinus"
13065 "Himathyris"
13066 "Timaniella"
13067 "Nahoniella"
13068 "Tityrophoria"
13069 "Arctochonetes"
13070 "Primorewia"
13071 "Adatsagochonetes"
13072 "Parafenestralia"
13073 "Synocladia"
13074 "Maychella"
13075 "Maychellina"
13076 "Pentagrammysia"
13077 "Cigarella"
13078 "Kungaella"
13079 "Labuella"
13080 "Striochonetes"
13081 "Vigdalia"
13082 "Karnellia"
13083 "Neopolypora"
13084 "Kyutepia"
13085 "Mourlonopsis"
13086 "Anaglyptocrinus"
13087 "Maitaia"
13088 "Burriera"
13089 "Archaeoisocrinus"
13090 "Glendella"
13091 "Tricoelocrinus"
13092 "Pleurikodonta"
13093 "Dyschrestia"
13094 "Ambigaster"
13095 "Permaster"
13096 "Spheniscocrinus"
13097 "Occiducrinus"
13098 "Kolymia"
13099 "Kaibabella"
13100 "Triredimiculum"
13101 "Sedecularia"
13102 "Tigillumia"
13103 "Echinorbis"
13104 "Sergospirifer"
13105 "Marinopecten"
13106 "Iranaspidion"
13107 "Acanthophillipsia"
13108 "Paracaninia"
13109 "Liufaia"
13110 "Paraplicatifera"
13111 "Spinomarginifera"
13112 "Tyloplecta"
13113 "Ipciphyllum"
13114 "Waagenophyllum"
13115 "Permartella"
13116 "Shikamaia"
13117 "Saikraconcha (Dereconcha)"
13118 "Spirocyclina"
13119 "Loxisonia"
13120 "Acrospira"
13121 "Lacunospira"
13122 "Sinuozyga"
13123 "Protostylus"
13124 "Omphaloptychia"
13125 "Turristylus"
13126 "Prodiozoptyxis"
13127 "Eucycloscala"
13128 "Plerophyllum (Barbarella)"
13129 "Prosmilia"
13130 "Wentzelella (Wentzelella)"
13131 "Khmerophyllum"
13132 "Araxathyris"
13133 "Chaoina"
13134 "Monticulifera"
13135 "Urushtenoidea"
13136 "Chilianshania"
13137 "Polythecalis (Polythecalis)"
13138 "Magnicapitatus"
13139 "Titanothyris"
13140 "Pseudomultithecopora"
13141 "Iranophyllum"
13142 "Chihsiaphyllum"
13143 "Innixiphyllum"
13144 "Monothecalis"
13145 "Costicrura"
13146 "Anaptychius"
13147 "Aneuthelasma"
13148 "Chonetinetes"
13149 "Holotricharina"
13150 "Xenosteges"
13151 "Hercosestria"
13152 "Paucispinifera"
13153 "Pseudopermophorus"
13154 "Pegmavalvula"
13155 "Guizhoupecten"
13156 "Kinishbia"
13157 "Litothyris"
13158 "Whitspakia"
13159 "Pygmochonetes"
13160 "Ogbinia"
13161 "Hinganotrypa"
13162 "Huangophyllum"
13163 "Promyalina"
13164 "Delaria"
13165 "Vidria"
13166 "Novoameura"
13167 "Phrenophoria"
13168 "Amphipella"
13169 "Chaeniorhynchus"
13170 "Elassonia"
13171 "Ptygmactrum"
13172 "Trophisina"
13173 "Iotina"
13174 "Lirellaria"
13175 "Rallacosta"
13176 "Cruricella"
13177 "Scenesia"
13178 "Heteraria"
13179 "Sarganostega"
13180 "Niviconia"
13181 "Bothrostegium"
13182 "Agelesia"
13183 "Trigonoproductus"
13184 "Choanodus"
13185 "Dyoros (Tetragonetes)"
13186 "Loxophragmus"
13187 "Petasmaia"
13188 "Grandaurispina"
13189 "Spinarella"
13190 "Tschernyschewia"
13191 "Sowburia"
13192 "Rhytisia"
13193 "Siphonosia"
13194 "Taphrosestria"
13195 "Ramavectus"
13196 "Undellaria"
13197 "Scapharina"
13198 "Bellaclathrus"
13199 "Girtypora"
13200 "Bicorbis"
13201 "Myoconcha"
13202 "Novaculapermia"
13203 "Cassiavellia"
13204 "Eocamptonectes"
13205 "Permanomia"
13206 "Fransonia"
13207 "Hayasakapecten"
13208 "Heteroschizodus"
13209 "Procostatoria"
13210 "Scaphellina"
13211 "Diploconula"
13212 "Planotectus"
13213 "Labridens"
13214 "Byzantia"
13215 "Brochidium"
13216 "Manzanospira"
13217 "Chonetes (Paeckelmannia)"
13218 "Malpaisia"
13219 "Manzanella"
13220 "Strianematina"
13221 "Oncochilus"
13222 "Paraschizodus"
13223 "Araxopora"
13224 "Loczyella"
13225 "Sinoporella"
13226 "Pseudotetradium"
13227 "Huadianophyllum"
13228 "Posicomta"
13229 "Aldina"
13230 "Goleomixa"
13231 "Darvasia"
13232 "Pseudoharttina"
13233 "Gundarolasmina"
13234 "Lengwuella"
13235 "Echinauriella"
13236 "Gundaria"
13237 "Pseudoverbeekiella"
13238 "Timorocarinophyllum"
13239 "Craspedalosia"
13240 "Gilmouropora"
13241 "Spitzbergenia"
13242 "Archboldevia"
13243 "Cancrinelloides"
13244 "Kaninochonetes"
13245 "Parametelipora"
13246 "Stellahexaformis"
13247 "Vnigripecten"
13248 "Pseudosyringothyris"
13249 "Neoeridotrypella"
13250 "Iraidina"
13251 "Pseudobakewellia"
13252 "Vorkutopecten"
13253 "Pseudomonotis (Pseudomonotis)"
13254 "Kolymaella"
13255 "Mongolochonetes"
13256 "Saturnopecten"
13257 "Nephropsis"
13258 "Anomaloria"
13259 "Pictatella"
13260 "Evenia"
13261 "Vorkutella"
13262 "Neotumarinia"
13263 "Mongolosia"
13264 "Praekolymia"
13265 "Bocharella"
13266 "Spargospinosa"
13267 "Meganotocrinus"
13268 "Permoceramus"
13269 "Middalya"
13270 "Costatispirifer"
13271 "Dicystoconcha"
13272 "Septiconcha"
13273 "Strophorichthofenia"
13274 "Waagenophyllum (Waagenophyllum)"
13275 "Endothecium"
13276 "Shikamaia (Alatoconcha)"
13277 "Timoraspis"
13278 "Omaniphyllum"
13279 "Paraipciphyllum"
13280 "Praewentzelella"
13281 "Wentzelloides"
13282 "Yokoyamaella (Maoriphyllum)"
13283 "Uncinella"
13284 "Rorespirifer"
13285 "Pontielasma"
13286 "Streptopomum"
13287 "Bilotina"
13288 "Celebetes"
13289 "Neochonetes (Nongtaia)"
13290 "Globosobucina"
13291 "Otariella"
13292 "Asperlinus"
13293 "Ogbinopora"
13294 "Nematocrania"
13295 "Tipispirifer"
13296 "Bibatiola"
13297 "Ceocypea"
13298 "Costachonetina"
13299 "Paralyttonia"
13300 "Rigbyella"
13301 "Caricula"
13302 "Litocothia"
13303 "Costalosiella"
13304 "Pseudoantiquatonia"
13305 "Allotropiochisma (Allotropiochisma)"
13306 "Petraphyllum"
13307 "Wentzelella"
13308 "Iranophyllum (Laophyllum)"
13309 "Parawentzelella"
13310 "Wentzelellites"
13311 "Cathaysia"
13312 "Euchondrioides"
13313 "Parspaniocrinus"
13314 "Sphenosteges"
13315 "Ramovsina"
13316 "Megatschernyschewia"
13317 "Saikraconcha"
13318 "Holosia"
13319 "Bryorhynchus"
13320 "Divaricosta"
13321 "Madarosia"
13322 "Ptilotorhynchus"
13323 "Fascicosta"
13324 "Arionthia"
13325 "Ectoposia"
13326 "Ombonia"
13327 "Collumatus"
13328 "Echinosteges"
13329 "Undulella"
13330 "Ametoria"
13331 "Bothrionia"
13332 "Cactosteges"
13333 "Polymorpharia"
13334 "Simplicarina"
13335 "Craspedona"
13336 "Sestropoma"
13337 "Guadalupelosia"
13338 "Eotiaris"
13339 "Uncinulinoides"
13340 "Gloverilima"
13341 "Scaldia"
13342 "Ischnoptygma"
13343 "Bradyospira"
13344 "Timorina"
13345 "Seseloidia"
13346 "Entacanthadus"
13347 "Marmaronia"
13348 "Pseudophillipsia (Pseudophillipsia)"
13349 "Blasispirifer"
13350 "Fallaxoproductus"
13351 "Alula"
13352 "Pernotrochus"
13353 "Permoproetus"
13354 "Pseudowellerella"
13355 "Hybostenoscisma"
13356 "Waagenoconcha (Gruntoconcha)"
13357 "Permianella"
13358 "Laterispina"
13359 "Actinodontophora"
13360 "Bajtugania"
13361 "Odontospirifer"
13362 "Permopora"
13363 "Ruzhencevia"
13364 "Stuckenbergispira"
13365 "Kazankiella"
13366 "Gundarina"
13367 "Liauria"
13368 "Peltichia"
13369 "Chapursania"
13370 "Anchorhynchia"
13371 "Darbandia"
13372 "Iranophyllum (Iranophyllum)"
13373 "Permospirifer"
13374 "Pinegeria"
13375 "Pinegochonetes"
13376 "Triznella"
13377 "Pinegicrinus"
13378 "Permocossmannina"
13379 "Fetaspira"
13380 "Juvenispira"
13381 "Nemdaella"
13382 "Gruntelasma"
13383 "Tapetulasma"
13384 "Sokelasma"
13385 "Grigorjevaelasma"
13386 "Campbellelasma"
13387 "Compositelasma"
13388 "Calycelasma"
13389 "Sokella"
13390 "Sinkiangopora"
13391 "Zhurihephyllum"
13392 "Acaciaporella"
13393 "Septospirifer"
13394 "Melvillosia"
13395 "Kaninospirifer"
13396 "Hinganella"
13397 "Mongousia"
13398 "Taimyria"
13399 "Cyrtokolymia"
13400 "Okhotodesma"
13401 "Mesopunctia"
13402 "Nucundata"
13403 "Glabripecten"
13404 "Notomya"
13405 "Birchsella"
13406 "Pseudonucula"
13407 "Strotostoma"
13408 "Betaneospirifer"
13409 "Pteroplecta"
13410 "Licharewiella"
13411 "Selloproductus"
13412 "Lithodomina"
13413 "Pseudomonotis (Aviculomonotis)"
13414 "Aulohelia"
13415 "Stylonites"
13416 "Heterocoenites"
13417 "Omanilasma"
13418 "Kemeria"
13419 "Pavastehphyllum (Sakamotosawanella)"
13420 "Chombungia"
13421 "Siphogrammysia"
13422 "Khumerspira"
13423 "Takfaia"
13424 "Cambodgia"
13425 "Coeloconulus"
13426 "Eocalliostoma"
13427 "Parapulchratia"
13428 "Neoschizodus"
13429 "Trypanocochlea"
13430 "Curuckamara"
13431 "Alatorthotetina"
13432 "Bisolcatelasma"
13433 "Sarytchevinella"
13434 "Miyagiella"
13435 "Ruteha"
13436 "Praetachylasma"
13437 "Parairanophylloides"
13438 "Mictocystoides"
13439 "Striirichthofenia"
13440 "Paramonticulifera"
13441 "Songzichonetes"
13442 "Magniderbyia"
13443 "Zhexichonetes"
13444 "Sicelia"
13445 "Sicularia"
13446 "Gemmellaroia"
13447 "Embryocrinus"
13448 "Tunisiacrinus"
13449 "Strobocrinus"
13450 "Tetrabrachiocrinus"
13451 "Gigantocyclus"
13452 "Denguiria"
13453 "Acropyge"
13454 "Septospirigerella"
13455 "Michelinopora"
13456 "Wentzellophyllum (Armeniaphyllum)"
13457 "Xenosaria"
13458 "Aphaurosia"
13459 "Deltarina"
13460 "Strigirhynchia"
13461 "Bamberina"
13462 "Lamellosia"
13463 "Metaindocrinus"
13464 "Acanthorota"
13465 "Acanthoschizorota"
13466 "Hunanopecten"
13467 "Bellerophon (Sorobanobaca)"
13468 "Shikokuspira"
13469 "Ampulliglabella"
13470 "Pseudophillipsia (Nodiphillipsia)"
13471 "Jimbokranion"
13472 "Licharewina"
13473 "Neorichthofenia"
13474 "Kanokurachonetes"
13475 "Kitakamichonetes"
13476 "Pararigbyella"
13477 "Yakunopora"
13478 "Netschajewia"
13479 "Ensipteria"
13480 "Nipponomaria"
13481 "Morozoviella"
13482 "Shedhornia"
13483 "Epiphanophyllum"
13484 "Camarophorinella"
13485 "Mongolina"
13486 "Pseudojisuina"
13487 "Fusichonetes"
13488 "Carinowaagenophyllum"
13489 "Wentzelloides (Wentzelloides)"
13490 "Ussurirhynchia"
13491 "Gubleria"
13492 "Hexigtenichonetes"
13493 "Sakagamiina"
13494 "Wyatkina"
13495 "Contraspina"
13496 "Dalinuria"
13497 "Maichelasma"
13498 "Endamplexus"
13499 "Taimyrokolymia"
13500 "Globicarina"
13501 "Praeamonotis"
13502 "Kaibabella (Flattopia)"
13503 "Austroscalata"
13504 "Nothalosina"
13505 "Cancellospirifer"
13506 "Biplatyconcha"
13507 "Liveringia"
13508 "Dielasmina"
13509 "Rossopora"
13510 "Linoldhamina"
13511 "Xizangophyllum"
13512 "Xainzaphyllum"
13513 "Transcaucasathyris"
13514 "Prelissorhynchia"
13515 "Labaia"
13516 "Neochonetes (Zhongyingia)"
13517 "Strophalosiina"
13518 "Aridophyllum"
13519 "Choanoproductus"
13520 "Cyrtalosia"
13521 "Ansehia"
13522 "Ptychobellerophon"
13523 "Procerithiopsis"
13524 "Houchangocyathus"
13525 "Waagenophyllum (Huayunophyllum)"
13526 "Heteronodosus"
13527 "Gujocardita"
13528 "Paradoxipecten"
13529 "Entolium"
13530 "Lakkella"
13531 "Chenxianoproductus"
13532 "Tongzithyris"
13533 "Xizispirifer"
13534 "Zhejiangospirifer"
13535 "Zhinania"
13536 "Qinglongia"
13537 "Alatochonetes"
13538 "Zhuaconcha"
13539 "Zhejiangoproductus"
13540 "Liosomena"
13541 "Araeopora"
13542 "Numidiaphyllum"
13543 "Trinalicrinus"
13544 "Micheliopsis"
13545 "Neritoma"
13546 "Baissalosteges"
13547 "Striatospica"
13548 "Permolioclema"
13549 "Endops"
13550 "Permocerithium"
13551 "Trochonodus"
13552 "Asamiella"
13553 "Costataenia"
13554 "Akasakiella"
13555 "Cerithiozone"
13556 "Yochelsonistylus"
13557 "Protorcula"
13558 "Heterosubulites"
13559 "Astegosia"
13560 "Pleurelasma"
13561 "Pronechinus"
13562 "Aboculus"
13563 "Calclamnella"
13564 "Calclyra"
13565 "Cyclobathmus"
13566 "Wortheniopsis"
13567 "Gryphellina"
13568 "Ussuricamara"
13569 "Praeangustothyris"
13570 "Permicola"
13571 "Amurothyris"
13572 "Tavayzopora"
13573 "Etherella"
13574 "Epiactinotrypa"
13575 "Girlasia"
13576 "Tethysiella"
13577 "Neoeridocampylus"
13578 "Wentzellophyllum (Wentzellophyllum)"
13579 "Sphenalosia"
13580 "Subtaeniothaerus"
13581 "Magadania"
13582 "Myonia (Myonia)"
13583 "Penzhinella"
13584 "Trabeculatia"
13585 "Metacalceolispongia"
13586 "Notolosia"
13587 "Colemanosteges"
13588 "Gruntea"
13589 "Mayangella"
13590 "Neopsilocamara"
13591 "Pondospirifer"
13592 "Sulcirugaria"
13593 "Aurilinoproductus"
13594 "Marginalosia"
13595 "Calliomarginatia"
13596 "Jinomarginifera"
13597 "Sandrella"
13598 "Streptochetus"
13599 "Allophyllum"
13600 "Microphillipsia"
13601 "Kathwaia"
13602 "Ovispirifer"
13603 "Amygdalocosta"
13604 "Cardinocrania"
13605 "Reedosepta"
13606 "Geinitzella"
13607 "Philocrinus"
13608 "Permocidaris"
13609 "Pleurophorina"
13610 "Guizhouspira"
13611 "Leptochondria"
13612 "Claraia"
13613 "Claraioides"
13614 "Dicosmos"
13615 "Megapleuronia"
13616 "Schizopleuronia"
13617 "Rectambitus"
13618 "Matanoleptodus"
13619 "Falafer"
13620 "Fusiproductus"
13621 "Tetralasma"
13622 "Tambanella"
13623 "Costatoria"
13624 "Omphaloptycha"
13625 "Polygyrina"
13626 "Sinoglottidia"
13627 "Wellerellina"
13628 "Pseudolabaia"
13629 "Paraorthotetina"
13630 "Pseudostreptorhynchus"
13631 "Paryphella"
13632 "Niutoushania"
13633 "Ploughsharella"
13634 "Mirochiliticus"
13635 "Rhaphistomella"
13636 "Suprazonalia"
13637 "Glyptorhynchia"
13638 "Disphenia"
13639 "Cyndalia"
13640 "Epicelia"
13641 "Janiceps"
13642 "Araxilevis"
13643 "Neritomopsis (Catubrina)"
13644 "Notothyrina"
13645 "Dorashamia"
13646 "Chonopectella"
13647 "Jolfacaudina"
13648 "Praeeuphronides"
13649 "Punctatites"
13650 "Eremithyris"
13651 "Kalvariella"
13652 "Patella"
13653 "Tunstallia"
13654 "Coelostylina"
13655 "Dasyalosia"
13656 "Orthothrix"
13657 "Protheelia"
13658 "Bakewellia"
13659 "Chemnitzia"
13660 "Caucasoproductus"
13661 "Arcticopora"
13662 "Howseia"
13663 "Neochonetes (Zechiella)"
13664 "Ryhopora"
13665 "Turbonilla"
13666 "Lingularia"
13667 "Pleurohorridonia"
13668 "Calophyllum (Groenlandophyllum)"
13669 "Crassiconcha"
13670 "Allotropiochisma"
13671 "Burovia"
13672 "Nakimusiella"
13673 "Sulcispiriferina"
13674 "Yaonoiella"
13675 "Lazarevonia"
13676 "Guangia"
13677 "Fostericoncha"
13678 "Glabrichonetina"
13679 "Dolponella"
13680 "Plagiostoma"
13681 "Wannerispira"
13682 "Lampangella"
13683 "Chonopectoides"
13684 "Paracrurithyris"
13685 "Costisteges"
13686 "Stuoraxis"
13687 "Microlampra"
13688 "Heshanietta"
13689 "Trachybembix"
13690 "Naticasinus"
13691 "Laxella"
13692 "Luoguispira"
13693 "Xinanopecten"
13694 "Ladoliplica"
13695 "Chuanyanella"
13696 "Parapygmochonetes"
13697 "Parachonetella"
13698 "Chaohochonetes"
13699 "Ophioderma"
13700 "Eumorphotis"
13701 "Eosinocerithium"
13702 "Propupaspira"
13703 "Erwinispira"
13704 "Plicatus"
13705 "Ninglangella"
13706 "Luoguella"
13707 "Naticopsis (Vernelia)"
13708 "Lunoglossa"
13709 "Camerenteletes"
13710 "Eolaballa"
13711 "Sichuanothyris"
13712 "Meekellogeyerella"
13713 "Huatangia"
13714 "Huangzhishania"
13715 "Chlamys"
13716 "Ornithopecten"
13717 "Bakevellia (Bakevellia)"
13718 "Gruntallina"
13719 "Comelicothyris"
13720 "Comelicania"
13721 "Teserina"
13722 "Miocidaris"
13723 "Unionites"
13724 "Nikitinia"
13725 "Labaella"
13726 "Pectenoproductus"
13727 "Licharewiconcha"
13728 "Tectarea"
13729 "Enteletella"
13730 "Mimaria"
13731 "Subtilichonetes"
13732 "Parvichonetes"
13733 "Starostinella"
13734 "Protoclytiopsis"
13735 "Gerthia"
13736 "Aplocoma"
13737 "Crittendenia"
13738 "Baudicrinus"
13739 "Dicellonema"
13740 "Palaeonarica"
13741 "Chartronella"
13742 "Bositra"
13743 "Sinolingularia"
13744 "Laevorhynchia"
13745 "Lichuanorelloides"
13746 "Lissorhynchia"
13747 "Schafhaeutlia"
13748 "Austrotindaria"
13749 "Dacromya"
13750 "Guichiella"
13751 "Claraia (Pteroclaraia)"
13752 "Scythentolium"
13753 "Sinuarbullina"
13754 "Meishanorhynchia"
13755 "Bakevellia (Maizuria)"
13756 "Praeaplocoma"
13757 "Pleuronectites"
13758 "Pleuromya"
13759 "Cylindrobullina"
13760 "Neritaria"
13761 "Spirostylus"
13762 "Coelostylina (Gradiella)"
13763 "Undularia (Toxoconcha)"
13764 "Periallus"
13765 "Promysidiella"
13766 "Abrekia"
13767 "Entolioides"
13768 "Abrekopsis"
13769 "Anodontophora"
13770 "Anomia"
13771 "Enantiostreon"
13772 "Nucinella"
13773 "Cardinia"
13774 "Pseudocorbula"
13775 "Lepismatina"
13776 "Bittnerithyris"
13777 "Trigonucula"
13778 "Pteroclaraia"
13779 "Rugiclaraia"
13780 "Chuluaria"
13781 "Ifasya"
13782 "Ambilobeia"
13783 "Dimorphoconcha"
13784 "Eobuchia"
13785 "Ampezzopleura"
13786 "Atorcula"
13787 "Piarorhynchella"
13788 "Hoernesia"
13789 "Eumorphotis (Asoella)"
13790 "Elegantinia"
13791 "Trachynerita"
13792 "Myophoria (Leviconcha)"
13793 "Ladinaticella"
13794 "Periclaraia"
13795 "Holocrinus"
13796 "Nuculana (Dacryomya)"
13797 "Pinna (Pinna)"
13798 "Bakevellia (Neobakevellia)"
13799 "Mysidioptera"
13800 "Avichlamys"
13801 "Werfenella"
13802 "Litogaster"
13803 "Obnixia"
13804 "Protogusarella"
13805 "Vex"
13806 "Rhaetina"
13807 "Dyscritellopsis"
13808 "Isocrinus"
13809 "Lenticidaris"
13810 "Sementiconcha"
13811 "Sinbadiella"
13812 "Unicardium"
13813 "Protopis"
13814 "Confusionella"
13815 "Placunopsis"
13816 "Homomya"
13817 "Arcomya"
13818 "Promathildia"
13819 "Wortheniella"
13820 "Pachyomphalus"
13821 "Battenizyga"
13822 "Homalopoma (Boutillieria)"
13823 "Pseudotritonium"
13824 "Spirigerellina"
13825 "Arcavicula"
13826 "Praechlamys"
13827 "Scurriopsis"
13828 "Protonerita"
13829 "Spirochrysalis"
13830 "Pseudospiriferina"
13831 "Antezeilleria"
13832 "Hustedtiella"
13833 "Paranorellina"
13834 "Portneufia"
13835 "Osteocrinus"
13836 "Saccocoma"
13837 "Somphocrinus"
13838 "Bakevellia (Boreiobakevellia)"
13839 "Pseudolimea"
13840 "Cardinioides"
13841 "Taimyrodon"
13842 "Jupiteria"
13843 "Sarepta"
13844 "Malletia"
13845 "Streblopterinella"
13846 "Praeotapiria"
13847 "Aparimarhynchia"
13848 "Tahua"
13849 "Wairakirhynchia"
13850 "Etalia"
13851 "Diplodon"
13852 "Mellarium"
13853 "Maorirhynchia"
13854 "Murihikua"
13855 "Mamoeatomaria"
13856 "Aorhynchia"
13857 "Nudirostralina"
13858 "Tulungospirifer"
13859 "Koeveskallina"
13860 "Axicrinus"
13861 "Costirhynchopsis"
13862 "Diholkorhynchia"
13863 "Mentzelia"
13864 "Aeger"
13865 "Koryncheiros"
13866 "Tridactylastacus"
13867 "Yunnanopalinura"
13868 "Anisaeger"
13869 "Distaeger"
13870 "Schwagerispira"
13871 "Holcorhynchia"
13872 "Septaliphorioidea"
13873 "Sinorhynchia"
13874 "Crurirhynchia"
13875 "Costinorella"
13876 "Punctospirella"
13877 "Liaous"
13878 "Leiolepismatina"
13879 "Nudispiriferina"
13880 "Hirsutella"
13881 "Neocyrtina"
13882 "Thecocyrtelloidea"
13883 "Paralepismatina"
13884 "Qingyenia"
13885 "Sinucosta"
13886 "Madoia"
13887 "Adygella"
13888 "Silesiathyris"
13889 "Coenothyris"
13890 "Angustothyris"
13891 "Aulacothyris"
13892 "Triseptothyris"
13893 "Pentasmilia"
13894 "Radiophyllia"
13895 "Volzeia"
13896 "Distichophyllia"
13897 "Proretiophyllia"
13898 "Stylophyllopsis"
13899 "Pinacophyllum"
13900 "Margarophyllia"
13901 "Neoconophyllia"
13902 "Promargarosmilia"
13903 "Pamiroseris"
13904 "Semidistichophyllum"
13905 "Procyathophora"
13906 "Thamnasteria"
13907 "Montlivaltia"
13908 "Cyathocoenia"
13909 "Retiophyllia"
13910 "Encrinus"
13911 "Balanocrinus"
13912 "Tollmannicrinus"
13913 "Tyrolecrinus"
13914 "Bangtoupocrinus"
13915 "Silesiacrinus"
13916 "Qingyanocrinus"
13917 "Yunnanechinus"
13918 "Elegantarca"
13919 "Eophilobryoidella"
13920 "Pseudomyoconcha"
13921 "Curionia"
13922 "Coelopis (Coelopis)"
13923 "Leidapoconcha"
13924 "Waijiaoella"
13925 "Qingyaniola"
13926 "Botulopsis"
13927 "Prosoleptus"
13928 "Phaenodesmia"
13929 "Pterohalobia"
13930 "Enteropleura"
13931 "Cassianella"
13932 "Lopha"
13933 "Gervillaria"
13934 "Atrina"
13935 "Laternula"
13936 "Protostrea"
13937 "Newaagia"
13938 "Pseudoplacunopsis"
13939 "Plicatula"
13940 "Dianomya"
13941 "Osteomya (Yunnanomya)"
13942 "Langsonella"
13943 "Lilangina"
13944 "Guizhoumyophoria"
13945 "Pachycardia"
13946 "Teretrina"
13947 "Triassocirrus"
13948 "Euzone"
13949 "Allocosmia"
13950 "Tyrsoecus"
13951 "Sisenna"
13952 "Rinaldoella"
13953 "Delphinulopsis"
13954 "Fossariopsis"
13955 "Scurriopsis (Scurriopsis)"
13956 "Zygites"
13957 "Trochotoma (Discotoma)"
13958 "Vermicularia (Provermicularia)"
13959 "Hologyra"
13960 "Trypanostylus"
13961 "Discohelix (Discogonius)"
13962 "Cheilotomona"
13963 "Schizogonium"
13964 "Calliotropis (Riselloidea)"
13965 "Worthenia (Worthenia)"
13966 "Kittliconcha"
13967 "Worthenia (Humiliworthenia)"
13968 "Cryptonerita"
13969 "Tunethyris"
13970 "Ramonalina"
13971 "Emeithyris"
13972 "Myophoricardium"
13973 "Gervillia (Cultriopsis)"
13974 "Euryalox"
13975 "Tetractinella"
13976 "Pexidella"
13977 "Decurtella"
13978 "Volirhynchia"
13979 "Norella"
13980 "Anisactinella"
13981 "Piarorhynchia"
13982 "Ornatothyris"
13983 "Carnallicrinus"
13984 "Apiocrinus"
13985 "Dadocrinus"
13986 "Pentacrinus"
13987 "Cidaris"
13988 "Aspiduriella"
13989 "Rasatomaria"
13990 "Undularia"
13991 "Glottidia"
13992 "Caucasorhynchia"
13993 "Trigonirhynchella"
13994 "Holcorhynchella"
13995 "Dinarispira"
13996 "Balatonospira"
13997 "Thecocyrtella"
13998 "Sulcatinella"
13999 "Reptonoditrypa"
14000 "Vysokella"
14001 "Margarosmilia"
14002 "Protoheterastrea"
14003 "Conophyllia"
14004 "Zardinophyllum"
14005 "Echinus"
14006 "Triadotiaris"
14007 "Triadocidaris"
14008 "Acanthotheelia"
14009 "Jumaraina"
14010 "Binoculites"
14011 "Kuehnites"
14012 "Staurocumites"
14013 "Septifer"
14014 "Camptonectes"
14015 "Limea"
14016 "Stuorella"
14017 "Temnotropis"
14018 "Woehrmannia"
14019 "Euchrysalis (Coelochrysalis)"
14020 "Neodonaldina"
14021 "Tongweispira"
14022 "Ramina"
14023 "Neritopsis"
14024 "Platychilina"
14025 "Cortinaticopsis"
14026 "Tylotrochus"
14027 "Phragmotrypa"
14028 "Rhynchopterus"
14029 "Guineana"
14030 "Austriellula"
14031 "Ptychomentzelia"
14032 "Physocardia"
14033 "Vistilia"
14034 "Qilianoconcha"
14035 "Nucleusorhynchia"
14036 "Paranudirostralina"
14037 "Uniplicatorhynchia"
14038 "Qinghaispiriferina"
14039 "Tosuhuthyris"
14040 "Pirithyris"
14041 "Neoretzia"
14042 "Oxycolpella"
14043 "Triasorhynchia"
14044 "Sinucostella"
14045 "Aequspiriferina"
14046 "Yangkongia"
14047 "Qispiriferina"
14048 "Eoantiptychia"
14049 "Parasulcatinella"
14050 "Athyrorhynchia"
14051 "Parantiptychia"
14052 "Aequipecten"
14053 "Eopecten"
14054 "Oosterinkia"
14055 "Clytiopsis"
14056 "Pseudoglyphea"
14057 "Morycastraea"
14058 "Silesiastraea"
14059 "Eckastraea"
14060 "Trichasteropsis"
14061 "Pleuraster"
14062 "Migmaster"
14063 "Serpianotiaris"
14064 "Calclamna"
14065 "Calclamnoidea"
14066 "Stichopitella"
14067 "Arenorbis"
14068 "Semperites"
14069 "Arca"
14070 "Tancredia"
14071 "Tellina"
14072 "Myophoriopis"
14073 "Astartellopsis"
14074 "Mactromya"
14075 "Noetlingiconcha"
14076 "Philippiella"
14077 "Tretospira"
14078 "Polinices"
14079 "Pustulifer"
14080 "Koilocoenia"
14081 "Radiolus"
14082 "Calcancora"
14083 "Schlumbergerites"
14084 "Stichopites"
14085 "Terquemia"
14086 "Pseudomelania (Rhabdoconcha)"
14087 "Praecubanothyris"
14088 "Dareithyris"
14089 "Lissocardia"
14090 "Aspidogaster"
14091 "Pseudopemphix"
14092 "Arctocardinia"
14093 "Panopea"
14094 "Falcimytilus"
14095 "Lapteviella"
14096 "Nuculoma"
14097 "Taimyronectes"
14098 "Meleagrinella"
14099 "Gresslya"
14100 "Janaija"
14101 "Sulcorhynchia"
14102 "Magnolobia"
14103 "Halobia (Zittelihalobia)"
14104 "Janopecten"
14105 "Oxytoma"
14106 "Ochotochlamys"
14107 "Sakawairhynchia"
14108 "Alipunctifera"
14109 "Mentzeliopsis"
14110 "Timorhynchia"
14111 "Balantioselena"
14112 "Agonisca"
14113 "Kamupena"
14114 "Lepidotrochus"
14115 "Praegonia"
14116 "Aparimella"
14117 "Tebitopora"
14118 "Halobia"
14119 "Substuoresia"
14120 "Menathyris"
14121 "Liotrigonia"
14122 "Pseudokoninckina"
14123 "Laballa"
14124 "Sulcatothyris"
14125 "Submargarosmilia"
14126 "Coryphyllia"
14127 "Gablonzeria"
14128 "Procyclolites"
14129 "Traumatocrinus"
14130 "Pichleria"
14131 "Liostrea"
14132 "Parvamussium"
14133 "Seisia"
14134 "Guizhouia"
14135 "Cruratula"
14136 "Palaeocoma"
14137 "Waagenoperna"
14138 "Oxytoma (Oxytoma)"
14139 "Triaphorus"
14140 "Misunithyris"
14141 "Cassianospira"
14142 "Flabellocyrtia"
14143 "Albasphe"
14144 "Remismilia"
14145 "Toechastraea"
14146 "Chelocrinus"
14147 "Zardinicrinus"
14148 "Bittneria"
14149 "Aristerostrophia"
14150 "Pseudomelania"
14151 "Codinella"
14152 "Anticonulus"
14153 "Euchrysalis"
14154 "Coelochrysalis"
14155 "Dioristella"
14156 "Diplospirella"
14157 "Camerothyris"
14158 "Omphalophyllia"
14159 "Craspedophyllia"
14160 "Ossicrinus"
14161 "Nodolanx"
14162 "Euthystylus"
14163 "Cassianopsis"
14164 "Fedaiella"
14165 "Colubrellopsis"
14166 "Scurria"
14167 "Umbonium"
14168 "Astralium"
14169 "Kittlitrochus"
14170 "Eunemopsis"
14171 "Dentineritaria"
14172 "Trachyneritaria"
14173 "Euspira"
14174 "Amauropsis"
14175 "Purpuroidea"
14176 "Undularia (Orthostomia)"
14177 "Microschiza"
14178 "Eulima"
14179 "Ataxotrochus"
14180 "Moerkeia"
14181 "Loxotomella"
14182 "Ceriostella"
14183 "Mesomorpha"
14184 "Astraeomorpha"
14185 "Elysastraea"
14186 "Neomegalodon"
14187 "Ostrea"
14188 "Antiquilima"
14189 "Loxochlamys"
14190 "Nevadapecten"
14191 "Limaria"
14192 "Pemphix"
14193 "Antrimpos"
14194 "Bathysynactites"
14195 "Collbatothuria"
14196 "Strobilothyone"
14197 "Monilipsolus"
14198 "Oneirophantites"
14199 "Stephanouropsis"
14200 "Lobothyris"
14201 "Pennospiriferina"
14202 "Berckhemeraster"
14203 "Ampullina"
14204 "Pomatospirella"
14205 "Stefaninia"
14206 "Tethyspira"
14207 "Kaliobullites"
14208 "Aulacothyroides"
14209 "Furcophyllia"
14210 "Pachysolenia"
14211 "Tropiastraea"
14212 "Hiatella"
14213 "Arctothyris"
14214 "Gervillia (Gervillia)"
14215 "Gervillancea"
14216 "Somareoides"
14217 "Indopecten"
14218 "Paravolzeia"
14219 "Noriphyllia"
14220 "Zozariella"
14221 "Gosaukammerella"
14222 "Rhopalodendron"
14223 "Stuoresia"
14224 "Protocardia"
14225 "Palaeocardita"
14226 "Thracia"
14227 "Neritopsis (Hayamiella)"
14228 "Nasutocrinus"
14229 "Atalantia"
14230 "Lamellokoninckina"
14231 "Excavatorhynchia"
14232 "Lancangjiangia"
14233 "Allostrophia"
14234 "Scalaneritina"
14235 "Dimorphotectus"
14236 "Eosolariella"
14237 "Katosira"
14238 "Acrocosmia"
14239 "Heterospira"
14240 "Carinokoninckina"
14241 "Koninckina"
14242 "Halorella"
14243 "Yidunella"
14244 "Euxinella"
14245 "Neofascicosta"
14246 "Veghirhynchia"
14247 "Costirhynchia"
14248 "Mentzelioides"
14249 "Spinolepismatina"
14250 "Tylospiriferina"
14251 "Dentospiriferina"
14252 "Paramentzelia"
14253 "Paradoxothyris"
14254 "Costoconcha"
14255 "Triadithyris"
14256 "Sacothyris"
14257 "Lobothyroides"
14258 "Cubanothyris"
14259 "Epithyroides"
14260 "Catella"
14261 "Pomarangina"
14262 "Amonotis"
14263 "Badiotella"
14264 "Pergamidia"
14265 "Robinsonella"
14266 "Canadospira"
14267 "Tetrachela"
14268 "Bombur"
14269 "Glyphea"
14270 "Novocrania"
14271 "Spirigera"
14272 "Euractinella"
14273 "Amphiclina"
14274 "Anomactinella"
14275 "Pentactinella"
14276 "Homoeorhynchia"
14277 "Laevirhynchia"
14278 "Bittnerula"
14279 "Terebratula (Waldheimia)"
14280 "Terebratula"
14281 "Thecospira"
14282 "Thecidium"
14283 "Cellepora"
14284 "Braiesopora"
14285 "Corynotrypoides"
14286 "Cystitrypa"
14287 "Flustra"
14288 "Guembelastraea"
14289 "Tropidendron"
14290 "Pokljukosmilia"
14291 "Araiophyllum"
14292 "Myriophyllum"
14293 "Thamnasteriamorpha"
14294 "Thecosmilia"
14295 "Eocomoseris"
14296 "Pontebbastraea"
14297 "Protostylophyllum"
14298 "Actinastrea"
14299 "Andrazella"
14300 "Alpinophyllia"
14301 "Beneckastraea"
14302 "Quenstedtiphyllia"
14303 "Cuifia"
14304 "Margarastraea"
14305 "Microsolena"
14306 "Phacelostylophyllum"
14307 "Astrea"
14308 "Cassianocrinus"
14309 "Ainigmacrinus"
14310 "Laevigatocrinus"
14311 "Bakonycrinus"
14312 "Tulipacrinus"
14313 "Paurocidaris"
14314 "Leurocidaris"
14315 "Triassicidaris"
14316 "Rhabdocidaris"
14317 "Balanocidaris"
14318 "Polycidaris"
14319 "Mesodiadema"
14320 "Tiarechinus"
14321 "Zardinechinus"
14322 "Mikrocidaris"
14323 "Megaporocidaris"
14324 "Levicidaris"
14325 "Schizotheelia"
14326 "Synapta"
14327 "Calcligula"
14328 "Dictyobractites"
14329 "Hoferia"
14330 "Cucullaea"
14331 "Cardita"
14332 "Fimbria"
14333 "Cornucardia"
14334 "Pachyrisma"
14335 "Ennucula"
14336 "Bakevellia (Bakevelloides)"
14337 "Umbrostrea"
14338 "Cultriopsis"
14339 "Gryphaea"
14340 "Cercomya"
14341 "Filopecten"
14342 "Camptonectes (Camptochlamys)"
14343 "Eolimea"
14344 "Plicatula (Eoplicatula)"
14345 "Granulochlamys"
14346 "Spondylus"
14347 "Hinnites"
14348 "Monotis"
14349 "Anomalopleuroides"
14350 "Septihoernesia"
14351 "Antijanira"
14352 "Heminajas"
14353 "Gruenewaldia"
14354 "Laubeia"
14355 "Cristalloella (Wonwalica)"
14356 "Tofanella"
14357 "Camponaxis"
14358 "Promathilda (Promathilda)"
14359 "Racheliella"
14360 "Trachoecus"
14361 "Schartia"
14362 "Ampullina (Pseudamaura)"
14363 "Domerionina"
14364 "Chartroniella"
14365 "Ampezzamilda"
14366 "Ampezzogyra"
14367 "Bandelium"
14368 "Pseudoschizogonium"
14369 "Azyga"
14370 "Hypsipleura"
14371 "Kokenella"
14372 "Goniospira"
14373 "Zardinistylus"
14374 "Murchisonia (Cheilotoma)"
14375 "Tyrsoecus (Stephanocosmia)"
14376 "Pseudomelania (Oonia)"
14377 "Pseudorthonychia"
14378 "Cortinella"
14379 "Schwardtopsis"
14380 "Zardiniopsis"
14381 "Lancedellopsis"
14382 "Raphistomella"
14383 "Lancedellia"
14384 "Kittlidiscus"
14385 "Ampezzoscala"
14386 "Camposcala"
14387 "Prostylifer"
14388 "Cerithiozyga"
14389 "Teliochilus"
14390 "Ptychostoma"
14391 "Tenagodus"
14392 "Turritella"
14393 "Cryptaulax"
14394 "Thiara"
14395 "Kittlistylus"
14396 "Cassianebala"
14397 "Scalaria"
14398 "Pseudoclanculus"
14399 "Solarioconulus"
14400 "Ampezzotrochus"
14401 "Rinaldomphalus"
14402 "Emarginula"
14403 "Ruganeritaria"
14404 "Lacunina"
14405 "Spirocyclus"
14406 "Purpurina"
14407 "Ebala"
14408 "Loxebala"
14409 "Tirolthilda"
14410 "Stuorilda"
14411 "Misurinella"
14412 "Trochus"
14413 "Glyptochrysalis"
14414 "Triassurella"
14415 "Laubella"
14416 "Microcheilus"
14417 "Lamellox"
14418 "Neorthonema"
14419 "Rinaldoconchus"
14420 "Amphitomaria"
14421 "Alexogyra"
14422 "Bandellina"
14423 "Pseudochrysalis"
14424 "Sabrinella"
14425 "Cassianozyga"
14426 "Pseudowortheniella"
14427 "Paleunema"
14428 "Neoeunema"
14429 "Lacuna"
14430 "Lissochilina"
14431 "Angularia"
14432 "Palaeocollonia"
14433 "Chilocyclus"
14434 "Lithopoma"
14435 "Coelostylina (Pseudochrysalis)"
14436 "Bandelastraea"
14437 "Helenostylina"
14438 "Collonia"
14439 "Neritina"
14440 "Pseudoscalites"
14441 "Telleria"
14442 "Colostracon (Ovactaeonina)"
14443 "Calliostoma (Ziziphinus)"
14444 "Coelostylina (Siphonophyla)"
14445 "Nerita"
14446 "Ampezzonaticopsis"
14447 "Angaria"
14448 "Rotella"
14449 "Rostellaria (Fusus)"
14450 "Monodonta"
14451 "Dicosmus"
14452 "Hungarispira"
14453 "Stolzenburgiella"
14454 "Halorelloidea"
14455 "Amoenirhynchia"
14456 "Tibetothyris"
14457 "Gemerithyris"
14458 "Thecospirella"
14459 "Hungaritheca"
14460 "Anaulocidaris"
14461 "Hemipedina"
14462 "Fissobractites"
14463 "Praecaudina"
14464 "Rossiodus"
14465 "Gemmelarodus"
14466 "Atreta"
14467 "Hallstadtia"
14468 "Coleia"
14469 "Seriastraea"
14470 "Leadagmara"
14471 "Tosapecten"
14472 "Otapiria"
14473 "Frenguelliella"
14474 "Palaeopharus"
14475 "Khytrastrea"
14476 "Sakawanella"
14477 "Camptonectes (Camptonectes)"
14478 "Minetrigonia"
14479 "Zugmayerella"
14480 "Zeilleria"
14481 "Septocardia"
14482 "Nuculana (Thestyleda)"
14483 "Spondylospira"
14484 "Ampullina (Ampullospira)"
14485 "Minepharus"
14486 "Striazyga"
14487 "Sloeudaronia"
14488 "Aviculomyalina"
14489 "Propygope"
14490 "Laevithyris"
14491 "Palaeastraea"
14492 "Distichomeandra"
14493 "Propeamussium"
14494 "Bittnerella"
14495 "Planirhynchia"
14496 "Sinuplicorhynchia"
14497 "Pseudolaballa"
14498 "Taimyrolobia"
14499 "Murihikurhynchia"
14500 "Fissirhynchia"
14501 "Sulcirostra"
14502 "Manticula"
14503 "Oretia"
14504 "Monotis (Eomonotis)"
14505 "Styloclema"
14506 "Monotis (Inflatomonotis)"
14507 "Monotis (Pacimonotis)"
14508 "Monotis (Entomonotis)"
14509 "Metastenodiscus"
14510 "Dicyclocidaris"
14511 "Makoiamya"
14512 "Hokonuia"
14513 "Psioidiella"
14514 "Rastelligera"
14515 "Ouamouia"
14516 "Maoritrigonia"
14517 "Raha"
14518 "Clavigera"
14519 "Pseudocyrtina"
14520 "Eoheteropora"
14521 "Caledogonia"
14522 "Anthostylis"
14523 "Chondrocoenia"
14524 "Stuoresimorpha"
14525 "Alakiria"
14526 "Kuhnastraea"
14527 "Maeandrostylis"
14528 "Coccophyllum"
14529 "Ampakabastraea"
14530 "Myophorigonia"
14531 "Isopristes"
14532 "Planospirina"
14533 "Hagabirhynchia"
14534 "Himalairhynchia"
14535 "Eoseptaliphoria"
14536 "Pseudolepismatina"
14537 "Pamirothyris"
14538 "Eleganuculana"
14539 "Monotis (Monotis)"
14540 "Xizangospira"
14541 "Bavarosmilia"
14542 "Cycliphyllia"
14543 "Wallowaconcha"
14544 "Karatchastraea"
14545 "Cerioheterastraea"
14546 "Trigonia (Kumatrigonia)"
14547 "Misolia"
14548 "Lanternocrinus"
14549 "Leocrinus"
14550 "Bihaticrinus"
14551 "Palaxius"
14552 "Parafavreina"
14553 "Loboidothyris"
14554 "Eodallina"
14555 "Parastraeomorpha"
14556 "Campesteria"
14557 "Crassistella"
14558 "Eocomatula"
14559 "Diademopsis"
14560 "Vinchuscanchaia"
14561 "Parvicidaris"
14562 "Eonavicula"
14563 "Nicaniella"
14564 "Tutcheria"
14565 "Ostrea (Liostrea)"
14566 "Isocyprina (Eotrapezium)"
14567 "Cylindrobullina (Cylindrobullina)"
14568 "Conactaeon"
14569 "Andangularia"
14570 "Pareuryalox"
14571 "Tyrsoecus (Tyrsoecus)"
14572 "Zygopleura (Allostrophia)"
14573 "Rhabdocolpus"
14574 "Paracerithium"
14575 "Ladinula"
14576 "Rhynchocerithium"
14577 "Sororcula"
14578 "Solariella (Eosolariella)"
14579 "Callotrochus"
14580 "Protofusus"
14581 "Eucyclus"
14582 "Guidonia"
14583 "Hesperocirrus"
14584 "Calliostoma"
14585 "Aulacothyropsis"
14586 "Gervillella"
14587 "Rimirhynchopsis"
14588 "Apertirhynchella"
14589 "Pachythecalis"
14590 "Pachydendron"
14591 "Craspedosmilia"
14592 "Hydrasmilia"
14593 "Pseudospondylospira"
14594 "Pseudorhaetina"
14595 "Plectoconcha"
14596 "Minasteria"
14597 "Nevadoseris"
14598 "Oedalmia"
14599 "Areaseris"
14600 "Curtoseris"
14601 "Meandrovolzeia"
14602 "Flexastrea"
14603 "Margarogyra"
14604 "Trichites"
14605 "Dusa"
14606 "Acanthinopus"
14607 "Rosenfeldia"
14608 "Pseudocoleia"
14609 "Archaeopalinurus"
14610 "Glaessnericaris"
14611 "Stylophyllum"
14612 "Stueria"
14613 "Canisia"
14614 "Kozurella"
14615 "Palelpidia"
14616 "Triradites"
14617 "Uniramosa"
14618 "Dicerocardium"
14619 "Triadomegalodon"
14620 "Isognomon"
14621 "Paraclytiopsis"
14622 "Koninckella"
14623 "Amphiclinodonta"
14624 "Klipsteinella"
14625 "Carpathiphyllia"
14626 "Mysidiella"
14627 "Parangularia"
14628 "Gervilleia (Angustella)"
14629 "Krumbeckiella"
14630 "Vitimetula"
14631 "Astrocoenia"
14632 "Oppelismilia"
14633 "Cuifastraea"
14634 "Recticostastraea"
14635 "Volsella"
14636 "Crenamussium"
14637 "Erugonia"
14638 "Siphonilda"
14639 "Diatrypesis"
14640 "Weitschatopsis"
14641 "Nuetzelopsis"
14642 "Paradelphinulopsis"
14643 "Spinidelphinulopsis"
14644 "Wallowanerita"
14645 "Occidentocerithium"
14646 "Brochidiella"
14647 "Spiniomphalus"
14648 "Blodgettella"
14649 "Jurassiphorus"
14650 "Gudrunella"
14651 "Ueckerconulus"
14652 "Nodoconus"
14653 "Lamelliphorus"
14654 "Idahospira"
14655 "Praelittorina"
14656 "Undularia (Stereokion)"
14657 "Acanthochirana"
14658 "Noriaster"
14659 "Archaeosmilia"
14660 "Alpinoseris"
14661 "Gillastraea"
14662 "Distichopsis"
14663 "Distichomorpha"
14664 "Thamnomargarosmilia"
14665 "Tropiphyllum"
14666 "Thamnasterites"
14667 "Curvatella"
14668 "Frangerites"
14669 "Solopedatus"
14670 "Ramusites"
14671 "Cucumarites"
14672 "Ophioflabellum"
14673 "Biacumina"
14674 "Ampezzania"
14675 "Paramegalodus"
14676 "Rhaetomegalodon"
14677 "Gemmellarodus"
14678 "Hungariella"
14679 "Solariella"
14680 "Margarites"
14681 "Diaphragmopora"
14682 "Trigonucula (Gonionucula)"
14683 "Anulifera"
14684 "Dierisma"
14685 "Omolonella"
14686 "Paralaballa"
14687 "Pseudorugitela"
14688 "Quemocuomegalodon"
14689 "Lunarhynchia"
14690 "Saccorhynchia"
14691 "Septocyclothyris"
14692 "Psioidea"
14693 "Ornithella"
14694 "Jianchuania"
14695 "Purpurina (Purpurina)"
14696 "Rhaetavicula"
14697 "Burmesia"
14698 "Cassianopora"
14699 "Songdaella"
14700 "Mesoneilo"
14701 "Trigonia"
14702 "Langvophorus"
14703 "Xiaoshuiculana"
14704 "Distichoflabellum"
14705 "Carniaster"
14706 "Actinostreon"
14707 "Eomonotis"
14708 "Lyriochlamys"
14709 "Kompsasteria"
14710 "Weixiella"
14711 "Tulongocardium"
14712 "Healeya"
14713 "Praeconia"
14714 "Inoperna (Triasoperna)"
14715 "Nuculana (Nuculana)"
14716 "Mesosaccella"
14717 "Isognomon (Isognomon)"
14718 "Platymyoidea"
14719 "Entolium (Entolium)"
14720 "Serania"
14721 "Primahinnites"
14722 "Chlamys (Chlamys)"
14723 "Antiquicorbula"
14724 "Modesticoncha"
14725 "Ampezzalina"
14726 "Septamphiclina"
14727 "Moisseievia"
14728 "Yulongella"
14729 "Klipsteinelloidea"
14730 "Bolilaspirifer"
14731 "Pseudopygoides"
14732 "Zhidothyris"
14733 "Cystothyris"
14734 "Majkopella"
14735 "Pseudohalorella"
14736 "Maxillirhynchia"
14737 "Halorellina"
14738 "Adygellopsis"
14739 "Moorellina"
14740 "Sichuanophyllia"
14741 "Ornatospira"
14742 "Radulonectites"
14743 "Dagyspirifer"
14744 "Heteropora"
14745 "Paracuifia"
14746 "Pecten (Propeamusium)"
14747 "Triadispira"
14748 "Wittenburgella"
14749 "Worobievella"
14750 "Adygelloides"
14751 "Caucasothyris"
14752 "Kyushutrigonia"
14753 "Prorotrigonia"
14754 "Chulitnacula"
14755 "Gryphaea (Gryphaea)"
14756 "Buria"
14757 "Pamirotheca"
14758 "Pamirophyllum"
14759 "Chevalieria"
14760 "Ochotathyris"
14761 "Mytilus (Mytilus)"
14762 "Plicatula (Harpax)"
14763 "Lima (Lima)"
14764 "Orientospira"
14765 "Ochotomya"
14766 "Unio"
14767 "Heterastraea"
14768 "Rhaetiastraea"
14769 "Primorodendron"
14770 "Anadyrella"
14771 "Neopecten"
14772 "Viligella"
14773 "Kolymithyris"
14774 "Arctomytiloides"
14775 "Vincentirhynchia"
14776 "Herangirhynchia"
14777 "Torastarte"
14778 "Kalentera"
14779 "Talantodiscus"
14780 "Paracomatula"
14781 "Pholadomya (Pholadomya)"
14782 "Ryderia"
14783 "Promathilda (Clathrobaculus)"
14784 "Euconactaeon"
14785 "Calliostoma (Eocalliostoma)"
14786 "Discohelix"
14787 "Amphitrochus"
14788 "Ophiacantha"
14789 "Platykotta"
14790 "Mesomiltha"
14791 "Oxytoma (Palmoxytoma)"
14792 "Agerchlamys"
14793 "Carapezzia"
14794 "Austrirhynchia"
14795 "Osmarella"
14796 "Zugmayeria"
14797 "Bactrynium"
14798 "Reptomultisparsa"
14799 "Meandrostylophyllum"
14800 "Conchodon"
14801 "Ctenostreon"
14802 "Modiolus (Cyranus)"
14803 "Pteromya"
14804 "Isocyprina"
14805 "Pullastra"
14806 "Ophiolepis"
14807 "Ophiura"
14808 "Ostrea (Alectryonia)"
14809 "Pholadomya"
14810 "Anatina"
14811 "Taeniodon"
14812 "Longichela"
14813 "Satyrocaris"
14814 "Pinnacaris"
14815 "Calcirhynchia"
14816 "Gigantostylis"
14817 "Coryphyllina"
14818 "Lepiconus"
14819 "Luciniola"
14820 "Pseudopecten (Pseudopecten)"
14821 "Pseudopecten"
14822 "Corbula"
14823 "Ophiomusium"
14824 "Monstroseris"
14825 "Propeamussium (Parvamussium)"
14826 "Grammatodon (Grammatodon)"
14827 "Furcirhynchia"
14828 "Goniomya (Goniomya)"
14829 "Quadratojaworskiella"
14830 "Bourguetia"
14831 "Salgirella"
14832 "Liospiriferina"
14833 "Phymatothyris"
14834 "Cuneigervillia"
14835 "Ceratomya"
14836 "Plesiocyprina"
14837 "Eomiodon"
14838 "Tangarilda"
14839 "Coelodiscus"
14840 "Neridomus"
14841 "Hamusina"
14842 "Scurriopsis (Hennocquia)"
14843 "Diclidaster"
14844 "Plesiastropecten"
14845 "Pentacrinites"
14846 "Saubachia"
14847 "Cirpa"
14848 "Prionorhynchia"
14849 "Cuneirhynchia"
14850 "Tetrarhynchia"
14851 "Jakubirhynchia"
14852 "Callospiriferina"
14853 "Linguithyris"
14854 "Bakonyithyris"
14855 "Zeilleria (Zeilleria)"
14856 "Discocoenia"
14857 "Procidaris"
14858 "Seirocrinus"
14859 "Harpax"
14860 "Kolymonectes"
14861 "Prosogyrotrigonia"
14862 "Stolmorhynchia"
14863 "Parainoceramya"
14864 "Nuculana (Praesaccella)"
14865 "Mytiloceramus"
14866 "Cantallocostoma"
14867 "Grammatodon (Indogrammatodon)"
14868 "Cucullaea (Idonearca)"
14869 "Yokoyamaina"
14870 "Coelastarte"
14871 "Geratrigonia"
14872 "Vaugonia (Vaugonia)"
14873 "Chomatoseris"
14874 "Vaugonia (Hijitrigonia)"
14875 "Pseudomytiloides"
14876 "Caledorhynchia"
14877 "Trigonopis"
14878 "Seebachia (Eoseebachia)"
14879 "Sphaeriola"
14880 "Amberleya"
14881 "Gibbirhynchia"
14882 "Quadratirhynchia"
14883 "Cavilucina (Mesomiltha)"
14884 "Gryphaea (Bilobissa)"
14885 "Gervilleioperna"
14886 "Nanogyra"
14887 "Exogyra"
14888 "Aguilerella"
14889 "Pteroperna"
14890 "Exogyra (Exogyra)"
14891 "Weyla"
14892 "Antiquilima (Antiquilima)"
14893 "Weyla (Weyla)"
14894 "Weyla (Lywea)"
14895 "Osteomya"
14896 "Jaworskiella"
14897 "Groeberella"
14898 "Anisocardia"
14899 "Pseudotrapezium"
14900 "Striactaeonina"
14901 "Lithotrochus"
14902 "Exogyra (Aetostreon)"
14903 "Plicatula (Plicatula)"
14904 "Vaugonia"
14905 "Bathrotomaria"
14906 "Hispaniastraea"
14907 "Neocrassina"
14908 "Lithiotis"
14909 "Posidonotis"
14910 "Plesiechinus"
14911 "Merophricus"
14912 "Opisoma"
14913 "Pontaltorhynchia"
14914 "Apringia"
14915 "Cisnerospira"
14916 "Dispiriferina"
14917 "Rhapidothyris"
14918 "Antiptychina"
14919 "Cincta"
14920 "Wrangelleryon"
14921 "Stelidioseris"
14922 "Eryon"
14923 "Squamirhynchia"
14924 "Cuersithyris"
14925 "Haimeicyclus"
14926 "Allocoeniopsis"
14927 "Phacelophyllia"
14928 "Phacelepismilia"
14929 "Isastrea"
14930 "Duncanosmilia"
14931 "Rollieria"
14932 "Penaeus"
14933 "Cryptosepta"
14934 "Chladocrinus"
14935 "Palaeopedina"
14936 "Opis"
14937 "Perna"
14938 "Arcomytilus"
14939 "Goniomya"
14940 "Glossus"
14941 "Dicroloma"
14942 "Eryma"
14943 "Pustulina"
14944 "Mecochirus"
14945 "Koninckodonta"
14946 "Rhynchonellina"
14947 "Rimirhynchia"
14948 "Grestenella"
14949 "Securina"
14950 "Orthotoma"
14951 "Viallithyris"
14952 "Bakonithyris"
14953 "Arzonella"
14954 "Cosmatites"
14955 "Rhabdotites"
14956 "Astarte (Astarte)"
14957 "Aristerella"
14958 "Dentiterquemia"
14959 "Proceritella"
14960 "Ceritella"
14961 "Pentagonodiscus"
14962 "Neritopsis (Neritopsis)"
14963 "Pseudorhytidopilus"
14964 "Leptomaria"
14965 "Urkutitoma"
14966 "Trochotoma"
14967 "Pleurotomaria (Anodomaria)"
14968 "Trochotomaria"
14969 "Cerithinella"
14970 "Climacina"
14971 "Eucyclomphalus"
14972 "Asterohelix"
14973 "Austriacopsis (Austriacopsis)"
14974 "Proconulus"
14975 "Ataphrus"
14976 "Emarginula (Tauschia)"
14977 "Cirrus"
14978 "Spirocirrus"
14979 "Aptyxiella"
14980 "Ambercyclus"
14981 "Tricarilda"
14982 "Levipleura"
14983 "Kosmopleura"
14984 "Colpomphalus"
14985 "Lensataphrus"
14986 "Palinurina"
14987 "Trachysoma"
14988 "Venipagurus"
14989 "Schobertella"
14990 "Diastopora"
14991 "Discocoeniopsis"
14992 "Trocharea"
14993 "Germanasterias"
14994 "Hystrixasterias"
14995 "Terminaster"
14996 "Amaltheocrinus"
14997 "Eodiadema"
14998 "Cidarites (Diadema)"
14999 "Palaeoypsilus"
15000 "Acutisclerus"
15001 "Sinosura"
15002 "Cubitostrea"
15003 "Mytiloperna"
15004 "Solen"
15005 "Turritelloidea"
15006 "Bandelopsis"
15007 "Cerithium"
15008 "Costataphrus"
15009 "Metriomphalus"
15010 "Angulataphrus"
15011 "Natica (Ampullaria)"
15012 "Tornatella"
15013 "Platyacra"
15014 "Solarium"
15015 "Phasianella"
15016 "Lambis"
15017 "Pileopsis"
15018 "Meiersia"
15019 "Triangaphrus"
15020 "Gerasimovcyclus"
15021 "Lewisiella"
15022 "Pseudastarte"
15023 "Pseudosaxicava"
15024 "Veteranella"
15025 "Hunanonectes"
15026 "Arabatia"
15027 "Grandirhynchia"
15028 "Protocardia (Protocardia)"
15029 "Lopha (Actinostreon)"
15030 "Crenotrapezium"
15031 "Stylosmilia"
15032 "Pachysmilia"
15033 "Intersmilia"
15034 "Prodonacosmilia"
15035 "Archaeosmiliopsis"
15036 "Cylismilia"
15037 "Proaplophyllia"
15038 "Placophyllia"
15039 "Stephanastrea"
15040 "Ochotorhynchia"
15041 "Pseudaucella"
15042 "Aucklandirhynchia"
15043 "Peristerothyris"
15044 "Microphyllia"
15045 "Lycettia"
15046 "Myophorella"
15047 "Myophorella (Myophorella)"
15048 "Globularia"
15049 "Procerithium"
15050 "Procerithium (Infacerithium)"
15051 "Inoperna"
15052 "Gervilleioperna (Gervilleignoma)"
15053 "Pachymya (Pachymya)"
15054 "Pulvinites"
15055 "Rudirhynchia"
15056 "Alloiteausmilia"
15057 "Psilotrigonia"
15058 "Calamophylliopsis"
15059 "Durga"
15060 "Cercomya (Capillimya)"
15061 "Nerinella"
15062 "Nerinea"
15063 "Hesperithyris"
15064 "Parapleurosmilia"
15065 "Plesiophyllum"
15066 "Epismilia"
15067 "Epismiliopsis"
15068 "Rodinosmilia"
15069 "Coenastraea"
15070 "Cyclophyllopsis"
15071 "Omphalophylliopsis"
15072 "Cladophyllia"
15073 "Goniocora"
15074 "Trigerastraea"
15075 "Funginella"
15076 "Dimorphastrea"
15077 "Proleptophyllia"
15078 "Epistreptophyllum"
15079 "Brachyseris"
15080 "Lithioperna"
15081 "Paraphyllogyra"
15082 "Comoseris"
15083 "Tricycloseris"
15084 "Comophyllia"
15085 "Synastrea"
15086 "Actinaraea"
15087 "Nannirhynchia"
15088 "Capillirostra"
15089 "Bodrakella"
15090 "Kericserella"
15091 "Tetrarhynchia (Rostrirhynchia)"
15092 "Nucleata"
15093 "Sphaeroidothyris"
15094 "Securithyris"
15095 "Inaequalis"
15096 "Canadonectites"
15097 "Lupherella"
15098 "Arctotis"
15099 "Cochlearites"
15100 "Cadomella"
15101 "Alebusirhynchia"
15102 "Suessia"
15103 "Praesphaeroidothyris"
15104 "Lychnothyris"
15105 "Telothyris"
15106 "Plesiothyris"
15107 "Tauromenia"
15108 "Pyrgotrochus"
15109 "Lokutella"
15110 "Pseudogibbirhynchia"
15111 "Eplenyithyris"
15112 "Thecactinastraea"
15113 "Siderosmilia"
15114 "Dichopsammia"
15115 "Rhabdophyllia"
15116 "Loriolella"
15117 "Syneuphronides"
15118 "Ophioliassica"
15119 "Schafbergia"
15120 "Laevitomaria"
15121 "Emarginula (Emarginula)"
15122 "Plectotrochus"
15123 "Ataphrus (Ataphrus)"
15124 "Megapringia"
15125 "Serratapringia"
15126 "Fenyveskutella"
15127 "Paronarhynchia"
15128 "Papodina"
15129 "Buckmanithyris"
15130 "Ceratocoenia"
15131 "Trochocyathus"
15132 "Cyclostomaria"
15133 "Trochopsidea"
15134 "Orhomalus"
15135 "Eocarcinus"
15136 "Scalpellirhynchia"
15137 "Pycinaster"
15138 "Stauraster"
15139 "Inoceramus"
15140 "Cirsostylus"
15141 "Cryptopagurus"
15142 "Tropidaster"
15143 "Plumaster"
15144 "Eudesicrinus"
15145 "Mesophiomusium"
15146 "Sigsbeia"
15147 "Eirenura"
15148 "Inexpectacantha"
15149 "Limopsis"
15150 "Limopsis (Limopsis)"
15151 "Nicaniella (Nicaniella)"
15152 "Pressastarte"
15153 "Isoarca"
15154 "Anningella"
15155 "Cuspidaria"
15156 "Coelocyprina"
15157 "Usedomella"
15158 "Kalchreuthia"
15159 "Pterotrachea"
15160 "Lamellaerhynchia"
15161 "Deslongchampsithyris"
15162 "Cooperithyris"
15163 "Fimbriothyris"
15164 "Quenstedtia"
15165 "Hippopodium"
15166 "Venericardia"
15167 "Pseudentolium"
15168 "Tornatellaea"
15169 "Trochopsis"
15170 "Ooliticia"
15171 "Conusella"
15172 "Carboninia"
15173 "Mistelgauia"
15174 "Maturifusus"
15175 "Falsoebala"
15176 "Orlovirhynchia"
15177 "Viligothyris"
15178 "Camptonectes (Maclearnia)"
15179 "Peregrinelloidea"
15180 "Chlamys (Camptochlamys)"
15181 "Tainuirhynchia"
15182 "Striatoconulus"
15183 "Neuquenitrigonia"
15184 "Scaphorella"
15185 "Hypodiadema"
15186 "Burmirhynchia"
15187 "Calyptoria"
15188 "Thecocyathus"
15189 "Acrosalenia"
15190 "Echinotiara"
15191 "Ceratomyopsis"
15192 "Harpagodes"
15193 "Flabellothyris"
15194 "Kallirhynchia"
15195 "Rhactorhynchia"
15196 "Coelopis"
15197 "Cryptocoenia"
15198 "Stylina"
15199 "Integricardium"
15200 "Kobayashites"
15201 "Somapecten"
15202 "Pholadomya (Bucardiomya)"
15203 "Trigonia (Trigonia)"
15204 "Vacekia"
15205 "Soaresirhynchia"
15206 "Monsardithyris"
15207 "Kedonella"
15208 "Choffatirhynchia"
15209 "Praemonticlarella"
15210 "Neozeilleria"
15211 "Stroudithyris"
15212 "Andemantastraea"
15213 "Axotrochus"
15214 "Cardiastraea"
15215 "Ellipsoidastraea"
15216 "Goldfussastrea"
15217 "Pietteia"
15218 "Rhynchonelloidella"
15219 "Ptyctorhynchia"
15220 "Microeciella"
15221 "Comptoniaster"
15222 "Galbaster"
15223 "Poncetaster"
15224 "Geocoma"
15225 "Ophiotrapezium"
15226 "Corbicellopsis"
15227 "Pseudomiltha"
15228 "Pterocardia"
15229 "Jurassicorbula"
15230 "Gryphaea (Catinula)"
15231 "Costigervillia"
15232 "Lima (Mantellum)"
15233 "Pecten (Plesiopecten)"
15234 "Spondylopecten"
15235 "Cingentolium"
15236 "Myopholas"
15237 "Corbulomima"
15238 "Girardotia"
15239 "Pachymya"
15240 "Rollierella"
15241 "Pronoella"
15242 "Rissoina (Buvignieria)"
15243 "Discohelix (Discohelix)"
15244 "Proeryon"
15245 "Septocrurella"
15246 "Globirhynchia"
15247 "Obovothyris"
15248 "Mytiloides"
15249 "Scaphotrigonia"
15250 "Lucinopsis"
15251 "Costatrochus"
15252 "Ventricaria"
15253 "Austriacopsis (Balinula)"
15254 "Pietteia (Trietteia)"
15255 "Propeamussium (Striatoamussium)"
15256 "Camptonectes (Costicamptonectes)"
15257 "Sakalavastraea"
15258 "Callianassa"
15259 "Palaeopagurus"
15260 "Terebratella"
15261 "Procomaster"
15262 "Praetetracrinus"
15263 "Chiridotites"
15264 "Costactaeon"
15265 "Toarctocera"
15266 "Palaeorissoina"
15267 "Graphis"
15268 "Collignonastraea"
15269 "Inoperna (Inoperna)"
15270 "Propeamussium (Propeamussium)"
15271 "Omolonothyris"
15272 "Laevitrigonia (Malagasitrigonia)"
15273 "Retroceramus"
15274 "Tetorimya"
15275 "Myophorella (Scaphogonia)"
15276 "Orthotrigonia"
15277 "Acanthothiris"
15278 "Sphenorhynchia"
15279 "Druganirhynchia"
15280 "Thracia (Thracia)"
15281 "Claughtonia"
15282 "Latomeandra"
15283 "Dermosmilia"
15284 "Fungiastraea"
15285 "Litharaeopsis"
15286 "Lochmaeosmilia"
15287 "Thamnoseris"
15288 "Haplaraea"
15289 "Kobyastraea"
15290 "Clausastrea"
15291 "Pseudocoeniopsis"
15292 "Rugitela"
15293 "Lophrothyris"
15294 "Tylostoma"
15295 "Eucycloidea"
15296 "Pseudoglossothyris"
15297 "Cryptorhynchia"
15298 "Parvirhynchia"
15299 "Dictyothyris (Tegulithyris)"
15300 "Gigantothyris"
15301 "Muricotrochus"
15302 "Zircia"
15303 "Fischeriella"
15304 "Odoardia"
15305 "Crossostoma"
15306 "Planicollonia"
15307 "Zebinostoma"
15308 "Ptyctothyris"
15309 "Lacunaerhynchia"
15310 "Flabellirhynchia"
15311 "Trichorhynchia"
15312 "Cymatorhynchia"
15313 "Conarothyris"
15314 "Euidothyris"
15315 "Heterocidaris"
15316 "Pseudisocardia"
15317 "Mytilus (Pharomytilus)"
15318 "Perotrochus"
15319 "Palaeastacus"
15320 "Curtirhynchia"
15321 "Epithyris"
15322 "Chariocrinus"
15323 "Ophiuricoma"
15324 "Cingentolium (Cingentolium)"
15325 "Tuberotropis"
15326 "Dimorphomeandra"
15327 "Periseris"
15328 "Acrosmilia"
15329 "Axosmilia"
15330 "Latiphyllia"
15331 "Trochoplegma"
15332 "Complexastrea"
15333 "Dimorpharaea"
15334 "Stibastrea"
15335 "Mytilaster (Persiaster)"
15336 "Corbula (Corbula)"
15337 "Phyllogyra"
15338 "Rhynchonelloidea (Aalenirhynchia)"
15339 "Capillirhynchia"
15340 "Granulirhynchia"
15341 "Plectothyris"
15342 "Plectoidothyris"
15343 "Petalothyris"
15344 "Enallothecidea"
15345 "Pachymoorellina"
15346 "Paracidaris (Anisocidaris)"
15347 "Parvulactaeon"
15348 "Mathilda"
15349 "Sulcoactaeon"
15350 "Acanthothyropsis"
15351 "Kutchithyris"
15352 "Buchia"
15353 "Neuquinosmilia"
15354 "Complexastraeopsis"
15355 "Mapucheastrea"
15356 "Araucanastrea"
15357 "Garateastrea"
15358 "Cyathophylliopsis"
15359 "Astraraea"
15360 "Pictavia"
15361 "Exelissa"
15362 "Brachytrema"
15363 "Amphiastrea"
15364 "Cyathophora"
15365 "Tancredia (Tancredia)"
15366 "Nanogyra (Nanogyra)"
15367 "Indocorbula"
15368 "Agrawalimya"
15369 "Rugalindrites"
15370 "Otostoma"
15371 "Echyrosia"
15372 "Schizoria"
15373 "Amydroptychus"
15374 "Nastosia"
15375 "Tubithyris"
15376 "Eudesia (Sphriganaria)"
15377 "Apiocrinites"
15378 "Holectypus"
15379 "Recrosalenia"
15380 "Disaster (Nucleolites)"
15381 "Bothryopneustes"
15382 "Clypeus"
15383 "Eligmus"
15384 "Obornella"
15385 "Aporrhais"
15386 "Deltarhynchia"
15387 "Baeorhynchia"
15388 "Strongyloria"
15389 "Lirellarina"
15390 "Stiphrothyris"
15391 "Parathyridina"
15392 "Discocyathus"
15393 "Ovalastraeopsis"
15394 "Leioechinus"
15395 "Polycyphus"
15396 "Sphaerotiaris"
15397 "Pseudocidaris"
15398 "Anchura"
15399 "Indotrigonia"
15400 "Hemisphaeranthos"
15401 "Heligmus"
15402 "Ceromya (Ceromyopsis)"
15403 "Daghanirhynchia"
15404 "Cererithyris"
15405 "Eudesia"
15406 "Musculus"
15407 "Regulifer"
15408 "Africogryphaea"
15409 "Phyllocheilus"
15410 "Torquirhynchia"
15411 "Caucasella"
15412 "Calvirhynchia"
15413 "Millythyris"
15414 "Wattonithyris"
15415 "Muirwoodella"
15416 "Goniothyris"
15417 "Radulopecten"
15418 "Psephechinus"
15419 "Diplopodia"
15420 "Hemicidaris"
15421 "Gymnocidaris"
15422 "Pirper"
15423 "Biarmatoidella"
15424 "Spinigera"
15425 "Striirhynchia"
15426 "Arcelinithyris"
15427 "Lissajousithyris"
15428 "Morrisithyris"
15429 "Karadagithyris"
15430 "Mondegia"
15431 "Gnathorhynchia"
15432 "Boeckhia"
15433 "Bakonyia"
15434 "Adeorbisina"
15435 "Ochetochilus"
15436 "Acanthostrophia"
15437 "Rissocerithium"
15438 "Lamprotula"
15439 "Stomechinus"
15440 "Pseudodiadema"
15441 "Thecomeandra"
15442 "Prorokia"
15443 "Astarte (Coelastarte)"
15444 "Opis (Trigonopis)"
15445 "Myophorella (Haidaia)"
15446 "Platymya"
15447 "Lyosoma"
15448 "Cossmannea"
15449 "Acanthorhynchia (Acanthorhynchia)"
15450 "Acanthorhynchia"
15451 "Rectirhynchia"
15452 "Apodosia"
15453 "Sharpirhynchia"
15454 "Lusitanina"
15455 "Lusothyris"
15456 "Heimia"
15457 "Cheniothyris"
15458 "Rugithyris"
15459 "Charltonithyris"
15460 "Dictyothyris"
15461 "Confusastrea"
15462 "Donacosmilia"
15463 "Phylloseris"
15464 "Diplocidaris"
15465 "Laurenticidaris"
15466 "Pedina"
15467 "Purpurina (Pseudalaria)"
15468 "Cardinirhynchia"
15469 "Ferrythyris"
15470 "Rocheithyris"
15471 "Strongylobrochus"
15472 "Tegulithyris"
15473 "Entalophora"
15474 "Ceriocava"
15475 "Mecynoecia"
15476 "Mesenteripora"
15477 "Plagioecia"
15478 "Dendraraea"
15479 "Polyastropsis"
15480 "Peplosmilia"
15481 "Meandrophyllia"
15482 "Atelophyllia"
15483 "Argoviaster"
15484 "Dermaster"
15485 "Advenaster"
15486 "Pentasteria (Pentasteria)"
15487 "Noviaster"
15488 "Mesotremaster"
15489 "Sphaeriaster"
15490 "Testudinaster"
15491 "Xandarosaster"
15492 "Trochotiara"
15493 "Paracidaris"
15494 "Caenocidaris"
15495 "Pelanechinus"
15496 "Pseudopedina"
15497 "Polydiadema"
15498 "Hessotiara"
15499 "Asterocidaris"
15500 "Menopygus"
15501 "Aulacopygus"
15502 "Holothuriopsis"
15503 "Dermocoma"
15504 "Ophiopeza"
15505 "Eriphyla"
15506 "Jurilda"
15507 "Angulasina"
15508 "Rissoina"
15509 "Etalotrochus"
15510 "Purpurina (Globipurpurina)"
15511 "Karadagella"
15512 "Cubanirhynchia"
15513 "Paraacanthothyris"
15514 "Ovalastrea"
15515 "Kobya"
15516 "Gervillaria (Platygervillaria)"
15517 "Isognomon (Iranognomon)"
15518 "Isognomon (Semignomon)"
15519 "Praeexogyra"
15520 "Paracucumarites"
15521 "Maccoyella"
15522 "Teutonica"
15523 "Calliotropis"
15524 "Hudlestoniella"
15525 "Latitrigonia"
15526 "Nipponitrigonia"
15527 "Ptilorhynchia"
15528 "Notoastarte"
15529 "Oxyloma"
15530 "Antarctica"
15531 "Hemimenia"
15532 "Terebratulina"
15533 "Vallimeandra"
15534 "Ivanoviella"
15535 "Septaliphoria"
15536 "Aromasithyris"
15537 "Dorsoplicathyris"
15538 "Calamophyllia"
15539 "Dimorphoseris"
15540 "Diplocoenia"
15541 "Aggomorphastraea"
15542 "Macgeopsis"
15543 "Keriophyllia"
15544 "Plesiocoenia"
15545 "Naricopsina"
15546 "Kutchirhynchia"
15547 "Adelocoenia"
15548 "Heliocoenia"
15549 "Craterastraea"
15550 "Gregorycoenia"
15551 "Cymosmilia"
15552 "Coelosmilia"
15553 "Indiaster"
15554 "Isocrinites"
15555 "Vermicularia"
15556 "Procerithium (Cosmocerithium)"
15557 "Nododelphinula"
15558 "Rimulopsis"
15559 "Quadrinervus"
15560 "Obsoletirhynchia"
15561 "Somalirhynchia"
15562 "Avonothyris"
15563 "Barbatia"
15564 "Brachidontes (Arcomytilus)"
15565 "Colpotoria"
15566 "Pycnoria"
15567 "Eurysites"
15568 "Farquharsonia"
15569 "Stegoconcha"
15570 "Vermetus"
15571 "Genabacia"
15572 "Cylichna"
15573 "Ptygmatis"
15574 "Bactroptyxis"
15575 "Heteromychus"
15576 "Arapsothyris"
15577 "Xenorina"
15578 "Isastrocoenia"
15579 "Pseudosalenia"
15580 "Pterodonta"
15581 "Russirhynchia"
15582 "Eudesia (Eudesia)"
15583 "Sinaithyris"
15584 "Arctostrea"
15585 "Gryphaeligmus"
15586 "Jordanocaudina"
15587 "Pseudoexlinella"
15588 "Spinopriscopedatus"
15589 "Huniella"
15590 "Frizzellus"
15591 "Helfriedella"
15592 "Mactromyopsis"
15593 "Holcothyris"
15594 "Sogxianthyris"
15595 "Melikerona"
15596 "Edwardsoseris"
15597 "Plegiocidaris"
15598 "Burmirhynchia (Burmirhynchia)"
15599 "Opis (Coelopis)"
15600 "Goniorhynchia"
15601 "Collyrites"
15602 "Neomiodon"
15603 "Antiquicyprina"
15604 "Helicacanthus"
15605 "Vitrinella"
15606 "Simplicidium"
15607 "Patulopora"
15608 "Hyporosopora"
15609 "Gypsonicus"
15610 "Gracilimanus"
15611 "Pylopagurus"
15612 "Eupagurus"
15613 "Bradfordirhynchia"
15614 "Isjuminella"
15615 "Burmirhynchia (Hopkinsirhynchia)"
15616 "Disculina"
15617 "Digonella"
15618 "Rioultina"
15619 "Thecidea"
15620 "Epistomia"
15621 "Terebellaria"
15622 "Ripisoecia"
15623 "Apsendesia"
15624 "Multisparsa"
15625 "Idmonea"
15626 "Spiropora"
15627 "Allocoenia"
15628 "Pseudocoenia"
15629 "Polymorphastraea"
15630 "Digitosmilia"
15631 "Bathycoenia"
15632 "Enallhelia"
15633 "Paramontlivaltia"
15634 "Dendrastrea"
15635 "Semeloseris"
15636 "Meandraraea"
15637 "Edwardsomeandra"
15638 "Thamnocoenia"
15639 "Asterias"
15640 "Lambertella"
15641 "Astropecten"
15642 "Lophidiaster"
15643 "Plesiosolaster"
15644 "Cottreauaster"
15645 "Pulcinellaster"
15646 "Tylasteria"
15647 "Asteriaceros"
15648 "Valettaster"
15649 "Arthraster"
15650 "Magnosia"
15651 "Ophiohybris"
15652 "Ophiopetra"
15653 "Ophiurella"
15654 "Jurassicardium"
15655 "Astarte (Neocrassina)"
15656 "Astarte (Trautscholdia)"
15657 "Astarte (Eriphylopsis)"
15658 "Mesolinga"
15659 "Gastrochaenopsis"
15660 "Mytilus (Falcimytilus)"
15661 "Nucula (Nucula)"
15662 "Ostrea (Catinula)"
15663 "Chlamys (Radulopecten)"
15664 "Hypotrema"
15665 "Myophorella (Orthotrigonia)"
15666 "Eocallista"
15667 "Viviparus"
15668 "Ceritella (Fibula)"
15669 "Palaeohydatina"
15670 "Aphanoptyxis"
15671 "Endiaplocus"
15672 "Conorhytis"
15673 "Trochotoma (Trochotoma)"
15674 "Thierachella"
15675 "Diempterus"
15676 "Valvata"
15677 "Pileolus"
15678 "Calliomphalus"
15679 "Endianaulax"
15680 "Nummocalcar (Platybasis)"
15681 "Nummocalcar"
15682 "Puncturella"
15683 "Notodelphinula"
15684 "Chartrionella"
15685 "Lotharingella"
15686 "Arceythyris"
15687 "Leptaster"
15688 "Cimoliocentrum"
15689 "Gissaromya"
15690 "Praemytilus"
15691 "Urlocella"
15692 "Angulathilda"
15693 "Carinathilda"
15694 "Levihelix"
15695 "Gymnothilda"
15696 "Rhabdocolpus (Rhabdocolpus)"
15697 "Turcica"
15698 "Pseudoturcica"
15699 "Cosmocerithium"
15700 "Gnaszynium"
15701 "Astandes"
15702 "Eudaronia"
15703 "Bralitzia"
15704 "Parvitomella"
15705 "Spiniloma"
15706 "Torallochus"
15707 "Chrysallida"
15708 "Doggerostra"
15709 "Globulitopa"
15710 "Pommerozygia"
15711 "Costazygia"
15712 "Littorina"
15713 "Ueckeritzella"
15714 "Eunerinea"
15715 "Puschastraea"
15716 "Haastina"
15717 "Kawhiarhynchia"
15718 "Xestosina"
15719 "Pseudodiplocoenia"
15720 "Pygaster"
15721 "Akera"
15722 "Septirhynchia"
15723 "Trichothyris"
15724 "Pygurus (Mepygurus)"
15725 "Brianella"
15726 "Sastriella"
15727 "Sowerbya"
15728 "Sphaera"
15729 "Tellurimya"
15730 "Inoceramus (Inoceramus)"
15731 "Turnus"
15732 "Lithophaga (Lithophaga)"
15733 "Indonuculana"
15734 "Rastellum (Arctostrea)"
15735 "Acesta (Acesta)"
15736 "Machomya"
15737 "Acirsa"
15738 "Cuphotifer"
15739 "Brachidontes"
15740 "Latiastrea"
15741 "Millericrinus"
15742 "Mytilus (Modiola)"
15743 "Architectonica"
15744 "Thadiqithyris"
15745 "Magharithyris"
15746 "Bihenithyris"
15747 "Somalithyris"
15748 "Striithyris"
15749 "Monodiadema"
15750 "Heterosalenia"
15751 "Tendagurium"
15752 "Procyprina"
15753 "Bulla"
15754 "Habrobrochus"
15755 "Apatecosia"
15756 "Pygurus"
15757 "Pseudopygurus"
15758 "Nanogyra (Palaeogyra)"
15759 "Cryptoplocus"
15760 "Mycerosia"
15761 "Bothrothyris"
15762 "Talexirhynchia"
15763 "Zittelina"
15764 "Pseudisastraea"
15765 "Bussonastrea"
15766 "Bathmosmilia"
15767 "Microphylliopsis"
15768 "Codonosmilia"
15769 "Gythemon"
15770 "Lessinirhynchia"
15771 "Dienope"
15772 "Dolichobrochus"
15773 "Caryona"
15774 "Enakomusium"
15775 "Solemya (Petrasma)"
15776 "Trautscholdia"
15777 "Laevigaterhynchia"
15778 "Robustirhynchia"
15779 "Paretallonia"
15780 "Apocladophyllia"
15781 "Solenocoenia"
15782 "Anditrigonia"
15783 "Pentasteria (Archastropecten)"
15784 "Proacirsa"
15785 "Erratothilda"
15786 "Gordenella"
15787 "Ringicula"
15788 "Heteronerita"
15789 "Tripartella"
15790 "Retusa"
15791 "Erratopleura"
15792 "Ibotrigonia"
15793 "Inversithyris"
15794 "Boreiothyris"
15795 "Oxyeurax"
15796 "Crispithyris"
15797 "Acesta"
15798 "Austrocardilanx"
15799 "Australoseris"
15800 "Etallonasteria"
15801 "Herzogina"
15802 "Microschiza (Cloughtonia)"
15803 "Praebuchia"
15804 "Malayomaorica"
15805 "Elasmophora"
15806 "Jeannetia"
15807 "Perampliata"
15808 "Venilicardia"
15809 "Arctica"
15810 "Astartopsis"
15811 "Pygorhytis"
15812 "Megacucullaea"
15813 "Trigonastarte"
15814 "Habonucula"
15815 "Risselloidea"
15816 "Pleurostylina"
15817 "Latusastrea"
15818 "Romanocidaris"
15819 "Deltoideum (Deltoideum)"
15820 "Trochalia"
15821 "Chenopus"
15822 "Trigonithyris"
15823 "Sellithyris"
15824 "Starostinia"
15825 "Columnocoenia"
15826 "Colosia"
15827 "Vallimeandropsis"
15828 "Koilomorpha"
15829 "Acropeltis"
15830 "Acrocidaris"
15831 "Brachthelia"
15832 "Animonithyris"
15833 "Goniodromites"
15834 "Cycloprosopon"
15835 "Planoprosopon"
15836 "Pithonoton"
15837 "Cheirothyris"
15838 "Trigonellina"
15839 "Polyplectella"
15840 "Goliathyris"
15841 "Radicipora"
15842 "Ceriopora"
15843 "Tetrapora"
15844 "Trochoplegmopsis"
15845 "Myriophyllia"
15846 "Mixastraea"
15847 "Pleurophyllia"
15848 "Smilostylia"
15849 "Tiaradendron"
15850 "Diceras"
15851 "Lophosmilia"
15852 "Pomatocrinus"
15853 "Prionocidaris"
15854 "Discomiltha"
15855 "Rostroperna"
15856 "Neritoplica"
15857 "Lacunosella"
15858 "Monticlarella"
15859 "Aplosmilia"
15860 "Rhipidogyra"
15861 "Phytogyra"
15862 "Placogyra"
15863 "Krainastraea"
15864 "Dermoseris"
15865 "Dimorphocoenia"
15866 "Ellipsocoenia"
15867 "Stolmorhynchia (Praelacunosella)"
15868 "Moeschia"
15869 "Thurmannella"
15870 "Aulastraea"
15871 "Haldonia"
15872 "Acanthogyra"
15873 "Psammogyra"
15874 "Juranomia"
15875 "Placothyris"
15876 "Argovithyris"
15877 "Thecoseris"
15878 "Cheilosmilia"
15879 "Cardiolampas"
15880 "Procardia"
15881 "Pseudovola"
15882 "Myrene"
15883 "Grandifavia"
15884 "Rutorhynchia"
15885 "Aethirhynchia"
15886 "Eokainaster"
15887 "Goniochirus"
15888 "Archeosolenocera"
15889 "Rhodanicaris"
15890 "Udora"
15891 "Hellerocaris"
15892 "Cycleryon"
15893 "Pseudastacus"
15894 "Willemoesiocaris"
15895 "Tanidromites"
15896 "Acanthorhynchia (Echinirhynchia)"
15897 "Galliennithyris"
15898 "Cruralina"
15899 "Ornithella (Delmontanella)"
15900 "Dictyothyropsis"
15901 "Postepithyris"
15902 "Juralina"
15903 "Glyphisaria"
15904 "Glossothyris"
15905 "Perrierithyris"
15906 "Microecia"
15907 "Oncousoecia"
15908 "Microsmilia"
15909 "Aplophyllia"
15910 "Stylohelia"
15911 "Trochophyllia"
15912 "Morphastrea"
15913 "Protoseris"
15914 "Crateroseris"
15915 "Gyrodendron"
15916 "Aulophyllia"
15917 "Stereocaenia"
15918 "Psammohelia"
15919 "Plesiosmilia"
15920 "Parepismilia"
15921 "Montlivaltia (Plesiomontlivaltia)"
15922 "Columactinastraea"
15923 "Trigerastraeopsis"
15924 "Palaeomussa"
15925 "Savignasterias"
15926 "Jurapecten"
15927 "Chrispaulia"
15928 "Pentasteria"
15929 "Hessaster"
15930 "Miopentagonaster"
15931 "Savignaster"
15932 "Decacuminaster"
15933 "Solanocrinites"
15934 "Tetracrinus"
15935 "Eugeniacrinites"
15936 "Lonchocrinus"
15937 "Cyrtocrinus"
15938 "Gammarocrinites"
15939 "Phyllocrinus"
15940 "Rhodanometra"
15941 "Solanocrinus"
15942 "Dolichocrinus"
15943 "Glypticus"
15944 "Nudicidaris"
15945 "Merocidaris"
15946 "Phymopedina"
15947 "Milnia"
15948 "Phymechinus"
15949 "Disaster"
15950 "Collyrites (Cardiopelta)"
15951 "Hemitiaris"
15952 "Costigerites"
15953 "Auricularites"
15954 "Micradites"
15955 "Synaptites"
15956 "Ornaticannula"
15957 "Parvioctoidus"
15958 "Mortensenites"
15959 "Amphitriodites"
15960 "Exlinella"
15961 "Pedatopriscus"
15962 "Soodanella"
15963 "Prisculatrites"
15964 "Spandelites"
15965 "Myriotrochites"
15966 "Sclerothurites"
15967 "Ophiopholis"
15968 "Ophiothrix"
15969 "Ophiopinna"
15970 "Ophiotrigonum"
15971 "Gastrochaena"
15972 "Corbicella"
15973 "Amphidonte"
15974 "Deltoideum"
15975 "Pernostrea"
15976 "Eonomia"
15977 "Jouannetia"
15978 "Myacites"
15979 "Helcion"
15980 "Conotomaria"
15981 "Chilodonta"
15982 "Platyacra (Asperilla)"
15983 "Endiatrachelus"
15984 "Nodoprosopon"
15985 "Prosopon"
15986 "Stenogmus"
15987 "Dactylaraea"
15988 "Archaeometra"
15989 "Swabiaina"
15990 "Barbatia (Barbatia)"
15991 "Stenocolpus"
15992 "Nemodon (Nemodon)"
15993 "Eodiceras"
15994 "Plesiodiceras"
15995 "Cingentolium (Colpentolium)"
15996 "Bilaminella"
15997 "Turkmenithyris"
15998 "Ismenia"
15999 "Psebajithyris"
16000 "Zeillerina"
16001 "Gusarella"
16002 "Hamptonina"
16003 "Theonoa"
16004 "Sphaeraster"
16005 "Pilocrinus"
16006 "Margocrinus"
16007 "Brevimaeandra"
16008 "Columnaphyllia"
16009 "Pachygyra"
16010 "Homoya"
16011 "Camptodocis"
16012 "Caryophyllia"
16013 "Semiometra"
16014 "Gastrochaena (Spengleria)"
16015 "Carterochaena"
16016 "Ceritella (Ceritellopsis)"
16017 "Symmetrocapulus"
16018 "Shurovites"
16019 "Prisciphora"
16020 "Falsataphrus"
16021 "Lissochilus"
16022 "Rissoa"
16023 "Praeorbitestella"
16024 "Klebyella"
16025 "Maxwellella"
16026 "Frederikella"
16027 "Fortunella"
16028 "Mitrodendron"
16029 "Macrodiceras"
16030 "Epidiceras"
16031 "Elatioriella"
16032 "Brookula (Aequispirella)"
16033 "Craniscus"
16034 "Argutostrea"
16035 "Lopatinia"
16036 "Camptonectes (Boreionectes)"
16037 "Minutulirhynchia"
16038 "Diplaraea"
16039 "Taimyrothyris"
16040 "Waikatorhynchia"
16041 "Maputrigonia"
16042 "Seebachia"
16043 "Laevitrigonia"
16044 "Opisthotrigonia"
16045 "Pseudonerinea"
16046 "Chrysostoma"
16047 "Rhytidopilus"
16048 "Rutitrigonia"
16049 "Bihendulirhynchia"
16050 "Somalitela"
16051 "Modiola (Lithophagus)"
16052 "Aulacomyella"
16053 "Plectomya"
16054 "Hinnites (Pleuronectites)"
16055 "Cuphosolenus"
16056 "Halysitastraea"
16057 "Ptychomya"
16058 "Eocallista (Eocallista)"
16059 "Rastellum"
16060 "Stoyanowella"
16061 "Castiglionastrea"
16062 "Magila"
16063 "Neothecidella"
16064 "Pruvostastraea"
16065 "Convexastrea"
16066 "Stylocyathus"
16067 "Nanonavis"
16068 "Caestocorbula"
16069 "Tornatina"
16070 "Sequania"
16071 "Liotia"
16072 "Colostracon"
16073 "Amplovalvata"
16074 "Multiptyxis"
16075 "Polyptyxis"
16076 "Polyphylloseris"
16077 "Mycetaraea"
16078 "Angulocrinus"
16079 "Ceratothecia"
16080 "Venericyprina"
16081 "Tibia"
16082 "Buergerocaris"
16083 "Bylgia"
16084 "Harthofia"
16085 "Hefriga"
16086 "Pseudodusa"
16087 "Erymastacus"
16088 "Galicia"
16089 "Palaeopentacheles"
16090 "Etallonia"
16091 "Koelga"
16092 "Eristenosia"
16093 "Hexapetalum"
16094 "Heterocoenia"
16095 "Pleurosmilia"
16096 "Plicatocrinus"
16097 "Crassicoma"
16098 "Comaturella"
16099 "Hypelasma"
16100 "Heterodiceras"
16101 "Circunula"
16102 "Helvetostrea"
16103 "Ctenolima"
16104 "Bittium"
16105 "Buckmanina"
16106 "Reptoclausa"
16107 "Phymosoma"
16108 "Tetragramma"
16109 "Fibuloptygmatis"
16110 "Lewinskia"
16111 "Cerkesia"
16112 "Pseudoironella"
16113 "Etalloniopsis"
16114 "Heterobrochus"
16115 "Baryphyllia"
16116 "Orthopsis"
16117 "Tubegatanella"
16118 "Dicranodonta"
16119 "Solecurtus"
16120 "Somapteria"
16121 "Ctenoides"
16122 "Neoburmesia"
16123 "Somarctica"
16124 "Khetella"
16125 "Australobuchia"
16126 "Austrocyprina"
16127 "Praeaucellina"
16128 "Pterotrigonia (Pterotrigonia)"
16129 "Iotrigonia"
16130 "Anopaea"
16131 "Pygurus (Pygurus)"
16132 "Huncalotis"
16133 "Steinmanella"
16134 "Pterotrigonia"
16135 "Pisotrigonia"
16136 "Zittelia"
16137 "Stephanocoenia"
16138 "Phyllobrissus"
16139 "Pygope"
16140 "Felixigyra"
16141 "Epistreptum"
16142 "Triangope"
16143 "Requienia"
16144 "Hartwellia"
16145 "Valanginella"
16146 "Diarthema"
16147 "Amphiphora"
16148 "Bodeurina"
16149 "Monnieria"
16150 "Gyraulus"
16151 "Eomunidopsis"
16152 "Dioratiopus"
16153 "Stolonicella"
16154 "Pseudarchaster"
16155 "Paludina"
16156 "Buccinum"
16157 "Gabriella"
16158 "Cyclothyris"
16159 "Megerlia"
16160 "Ellipsosmilia"
16161 "Parasmilia"
16162 "Riedaster"
16163 "Oreaster"
16164 "Lithaster"
16165 "Pterocoma"
16166 "Pleurodiadema"
16167 "Dysaster"
16168 "Arca (Arca)"
16169 "Paradiceras"
16170 "Loripes (Loripes)"
16171 "Loripes"
16172 "Pachymytilus"
16173 "Ditremaria"
16174 "Cyclothyreus"
16175 "Paragalathea"
16176 "Weberithyris"
16177 "Tropeothyris"
16178 "Terebrataliopsis"
16179 "Carpatothyris"
16180 "Zeuschneria"
16181 "Cladocora"
16182 "Amphiaulastrea"
16183 "Meandrastrea"
16184 "Hykeliphyllum"
16185 "Pseudopisthophyllum"
16186 "Bilaterocoenia"
16187 "Misistella"
16188 "Opisthophyllum"
16189 "Simplexastraea"
16190 "Selenegyra"
16191 "Rhipidosmilia"
16192 "Carolastraea"
16193 "Lamellomeandra"
16194 "Itieria"
16195 "Aphanotaenia"
16196 "Phaneroptyxis"
16197 "Diptyxis"
16198 "Uralella"
16199 "Rouillieria"
16200 "Lyapinella"
16201 "Codakia"
16202 "Discoloripes"
16203 "Turbitrigonia"
16204 "Aucellina"
16205 "Pseudomonticlarella"
16206 "Fusirhynchia"
16207 "Tetoria"
16208 "Uralorhynchia"
16209 "Pinaxiothyris"
16210 "Lenothyris"
16211 "Hoploparia"
16212 "Carpathoporella"
16213 "Trapezium"
16214 "Cyclorisma"
16215 "Moutonithyris"
16216 "Psilothyris"
16217 "Loriolithyris"
16218 "Prothrissacanthias"
16219 "Toxaster"
16220 "Cyathophyllia"
16221 "Neocomiceramus"
16222 "Praelongithyris"
16223 "Reptocavea"
16224 "Archimedea"
16225 "Auroraella"
16226 "Coptothyris"
16227 "Eurystrotos"
16228 "Defranciopora"
16229 "Chartecytis"
16230 "Voigticytis"
16231 "Dendroecia"
16232 "Diplocava"
16233 "Hydrobia"
16234 "Pygites"
16235 "Conocrania"
16236 "Belbekella"
16237 "Tonasirhynchia"
16238 "Symphythyris"
16239 "Praeargyrotheca"
16240 "Evargyrotheca"
16241 "Krimargyrotheca"
16242 "Dimorphocoeniopsis"
16243 "Parasynastraea"
16244 "Heberticrinus"
16245 "Burdigalocrinus"
16246 "Loriolicrinus"
16247 "Umbocrinus"
16248 "Thiolliericrinus"
16249 "Conoideocrinus"
16250 "Linotrigonia"
16251 "Jaccardiella"
16252 "Favriella"
16253 "Sulcirhynchia"
16254 "Mclearnia"
16255 "Pachycythara"
16256 "Okathyris"
16257 "Spasskothyris"
16258 "Vanikoro"
16259 "Teredo"
16260 "Linearis"
16261 "Miltha"
16262 "Corbula (Varicorbula)"
16263 "Cyrtothyris"
16264 "Seductorithyris"
16265 "Tehamatea"
16266 "Cretaxinus"
16267 "Siberiothyris"
16268 "Deltoideum (Boreiodeltoideum)"
16269 "Ophiolancea"
16270 "Thetironia"
16271 "Meyerella"
16272 "Columastrea"
16273 "Nodomytilus"
16274 "Amphidonte (Ceratostreon)"
16275 "Prohinnites"
16276 "Chlamys (Mimachlamys)"
16277 "Neuquenella"
16278 "Aphrodina"
16279 "Acteon"
16280 "Protohemichenopus"
16281 "Neithea"
16282 "Buchotrigonia"
16283 "Paraglauconia"
16284 "Thamnarea"
16285 "Lyubasha"
16286 "Siderastreites"
16287 "Oedalmiopsis"
16288 "Peregrinella"
16289 "Eugyra"
16290 "Siderofungia"
16291 "Microsolenastraea"
16292 "Palaeopsammia"
16293 "Confusaforma"
16294 "Dimorphastraeopsis"
16295 "Coenholectypus"
16296 "Corthya"
16297 "Metaporinus"
16298 "Megadiceras"
16299 "Monopleura"
16300 "Caprina"
16301 "Thetis"
16302 "Diplodonta"
16303 "Semisolarium"
16304 "Gyrodes"
16305 "Tiarasmilia"
16306 "Agathelia"
16307 "Dictuophyllia"
16308 "Smilotrochus"
16309 "Ptilorhynchia (Proteorhynchia)"
16310 "Placocoenia"
16311 "Roveacrinus"
16312 "Goniopygus"
16313 "Phyllacanthus"
16314 "Pygopyrina"
16315 "Holaster"
16316 "Pyrina"
16317 "Salenia"
16318 "Heterodiadema"
16319 "Nucleolites (Pygorhynchus)"
16320 "Collyropsis"
16321 "Pachytraga"
16322 "Matheronia"
16323 "Neithea (Neithea)"
16324 "Pecten (Janira)"
16325 "Leviathania"
16326 "Rhynchostreon"
16327 "Thecidiopsis"
16328 "Coulonia"
16329 "Hemicrinus"
16330 "Plagiochasma"
16331 "Lucina (Cyclas)"
16332 "Astacodes"
16333 "Plicarostrum"
16334 "Lepidorhynchia"
16335 "Oblongarcula"
16336 "Lobomesenteripora"
16337 "Perfodiastopora"
16338 "Tetragonoecia"
16339 "Spirentalophora"
16340 "Petalopora"
16341 "Leiosoecia"
16342 "Mesonopora"
16343 "Wassypora"
16344 "Poriceata"
16345 "Truncatulipora"
16346 "Tetrocycloecia"
16347 "Multizonopora"
16348 "Coelospiropora"
16349 "Filisparsa"
16350 "Zonopora"
16351 "Radiopora"
16352 "Reptomulticava"
16353 "Acanthopora"
16354 "Frondipora"
16355 "Multifascigera"
16356 "Multitubigera"
16357 "Reptomulticlausa"
16358 "Unitubigera"
16359 "Reptonodicava"
16360 "Protothyraster"
16361 "Chaetasterina"
16362 "Arbacia"
16363 "Codiopsis"
16364 "Porosoma"
16365 "Psammechinus"
16366 "Botriopygus"
16367 "Clypeopygus"
16368 "Pygaulus"
16369 "Xanthamphiura"
16370 "Anadara (Cunearca)"
16371 "Gari (Psammobia)"
16372 "Lovetchenia"
16373 "Toucasia"
16374 "Agriopleura"
16375 "Venus"
16376 "Mactra"
16377 "Colombellina"
16378 "Strombus"
16379 "Harpagodes (Jaccardites)"
16380 "Onkospira"
16381 "Pachythecophyllia"
16382 "Cuneocorbula"
16383 "Musculina"
16384 "Middlemissithyris"
16385 "Iberithyris"
16386 "Eichwaldithyris"
16387 "Cycloseris"
16388 "Favia"
16389 "Quadratotrigonia"
16390 "Litschkovitrigonia"
16391 "Atresius"
16392 "Pycnodonte"
16393 "Gryphaeostrea"
16394 "Tuba"
16395 "Anisomyon"
16396 "Schroederium"
16397 "Tomaszoviella"
16398 "Adeuomphalus"
16399 "Dzikella"
16400 "Vatopsis"
16401 "Turriscala (Claviscala)"
16402 "Opaliopsis"
16403 "Zebina"
16404 "Leucotina"
16405 "Cyclothyca"
16406 "Atelithyris"
16407 "Akopovorhynchia"
16408 "Anisocardioides"
16409 "Melanoides"
16410 "Cassiope (Cassiope)"
16411 "Pseudomyriophyllia"
16412 "Eohydnophora"
16413 "Pulsidis"
16414 "Hudlestonella"
16415 "Chuelskia"
16416 "Isodomella"
16417 "Chondrodonta"
16418 "Torynocrinus"
16419 "Labiocrinus"
16420 "Discoides"
16421 "Hyposalenia"
16422 "Holocoenia"
16423 "Vertinomia"
16424 "Filosina"
16425 "Neoptyxis"
16426 "Mesalia"
16427 "Eustoma"
16428 "Mesoglauconia"
16429 "Confusiscala"
16430 "Hanaispira"
16431 "Proscala"
16432 "Glosseudesia"
16433 "Temnocidaris (Stereocidaris)"
16434 "Heteraster"
16435 "Homarus"
16436 "Glyphocyphus"
16437 "Peltastes"
16438 "Venerupis"
16439 "Pyrene (Alia)"
16440 "Floriastrea"
16441 "Paraclausastraea"
16442 "Tricassastraea"
16443 "Isognomon (Mulletia)"
16444 "Cretadmete"
16445 "Trilemma"
16446 "Costocyrena"
16447 "Batissa"
16448 "Protocallianassa"
16449 "Megatrigonia"
16450 "Anthonya"
16451 "Phelopteria"
16452 "Argenticyprina"
16453 "Dimorphosoma"
16454 "Allomma"
16455 "Leptosalenia"
16456 "Syrotrigonia"
16457 "Offneria"
16458 "Praecaprina"
16459 "Polytremacis"
16460 "Pachyphyllia"
16461 "Lamellofungia"
16462 "Lunatia"
16463 "Crassatella"
16464 "Phacellocoenia"
16465 "Amphitriscoelus"
16466 "Epicyprina"
16467 "Gymnocerithium"
16468 "Prisconatica"
16469 "Antulanella"
16470 "Timacella"
16471 "Fungiastraea (Fungiastraeopsis)"
16472 "Holocystis"
16473 "Trochoidomeandra"
16474 "Truncoconus"
16475 "Tirnovimeandra"
16476 "Wellsimeandra"
16477 "Paracarolastraea"
16478 "Heterosmilia"
16479 "Pleuroaulastrea"
16480 "Tithonia"
16481 "Paraboubeithyris"
16482 "Boubeithyris"
16483 "Dipsacaster"
16484 "Marocaster"
16485 "Betelgeusia"
16486 "Preverastraea"
16487 "Stiboriopsis"
16488 "Astraeofungia"
16489 "Huetamia"
16490 "Pantojaloria"
16491 "Trochactaeon"
16492 "Pyrazus"
16493 "Isocrania"
16494 "Kingena"
16495 "Lichenopora"
16496 "Multigalea"
16497 "Melicertites"
16498 "Siphodictyum"
16499 "Cardioecia"
16500 "Ceata"
16501 "Elea"
16502 "Clausa"
16503 "Tholopora"
16504 "Pseudopolytremacis"
16505 "Rhipidomeandra"
16506 "Pentacoenia"
16507 "Hydnophoromeandraraea"
16508 "Aspidaster"
16509 "Caletaster"
16510 "Decameros"
16511 "Comatulina"
16512 "Percevalicrinus"
16513 "Nucleopygus"
16514 "Tylocidaris"
16515 "Ophiozonella"
16516 "Ophiotitanos"
16517 "Arcopagia"
16518 "Debrunia"
16519 "Chama"
16520 "Gouldia"
16521 "Avellana"
16522 "Neocylindrites"
16523 "Acteocina"
16524 "Metacerithium"
16525 "Atractostoma"
16526 "Urgonella"
16527 "Diozoptyxis"
16528 "Nerineopsis"
16529 "Cirsocerithium"
16530 "Pseudanchura"
16531 "Sensuitrochus"
16532 "Nummogaultina"
16533 "Costatomphalus"
16534 "Cenocampoides"
16535 "Bleytonella"
16536 "Eoranella"
16537 "Favria"
16538 "Lychnus"
16539 "Palaeocypraea (Palaeocypraea)"
16540 "Bernaya (Protocypraea)"
16541 "Plesioptyxis"
16542 "Fissurella"
16543 "Cretirhynchia"
16544 "Burrirhynchia"
16545 "Orbirhynchia"
16546 "Actinacis"
16547 "Summigaraea"
16548 "Eosiderastrea"
16549 "Ksiazkiewiczia"
16550 "Diplocoeniella"
16551 "Campichia"
16552 "Diplogyra"
16553 "Columellogyra"
16554 "Glenarea"
16555 "Malbalnella"
16556 "Cerithiopsis"
16557 "Acirsa (Hemiacirsa)"
16558 "Tessarolax"
16559 "Cantharulus"
16560 "Cymbula"
16561 "Xanthosia"
16562 "Nucula (Leionucula)"
16563 "Acharax"
16564 "Phanerolepida"
16565 "Cryptolucina"
16566 "Portlandia"
16567 "Ezonuculana"
16568 "Eriptycha"
16569 "Hayamia"
16570 "Cassiope (Cassiopella)"
16571 "Brunonia"
16572 "Ceratosiphon"
16573 "Perissoptera"
16574 "Vanikoropsis"
16575 "Quoiecchia"
16576 "Dagysorhynchia"
16577 "Peculneithyris"
16578 "Convexothyris"
16579 "Helvetella"
16580 "Prochlidonophora"
16581 "Penzhinothyris"
16582 "Palaeomoera"
16583 "Eyrena"
16584 "Pseudavicula"
16585 "Fissilunula"
16586 "Tatella"
16587 "Enoploclytia"
16588 "Actinoceramus"
16589 "Dzirulina"
16590 "Sphenotrigonia"
16591 "Veniella"
16592 "Glycymeris"
16593 "Ringinella"
16594 "Neocaeniopsis"
16595 "Hexamphiastrea"
16596 "Brachymeandra"
16597 "Eselaevitrigonia"
16598 "Diploastrea"
16599 "Paulckella"
16600 "Laevigyra"
16601 "Horiopleura"
16602 "Eoradiolites"
16603 "Sellaea"
16604 "Glossomyophorus"
16605 "Tricarina"
16606 "Trochosmilia"
16607 "Paracycloseris"
16608 "Trochodiadema"
16609 "Pseudoholaster"
16610 "Hemiaster"
16611 "Enallaster"
16612 "Arcullaea"
16613 "Granocardium"
16614 "Nemocardium"
16615 "Protodonax"
16616 "Maghrebella"
16617 "Amphiaraus"
16618 "Crassatella (Pachythaerus)"
16619 "Mediraon"
16620 "Xenocardita"
16621 "Callucina"
16622 "Mutiella"
16623 "Botula"
16624 "Pseudoptera"
16625 "Parmicorbula"
16626 "Caryocorbula"
16627 "Protocyprina"
16628 "Agapella"
16629 "Geltena"
16630 "Ampullina (Ampullina)"
16631 "Torquesia"
16632 "Diastoma"
16633 "Palinurus"
16634 "Roemerus"
16635 "Panopea (Myopsis)"
16636 "Stylangia"
16637 "Budaia"
16638 "Didymotis"
16639 "Montastraea"
16640 "Acanthocoenia"
16641 "Hydnophora"
16642 "Aulastraeopora"
16643 "Polyconites"
16644 "Himeraelites"
16645 "Tortoflabellum"
16646 "Diplocteniopsis (Diplocteniopsis)"
16647 "Diplocteniopsis (Ondadiplocteniopsis)"
16648 "Paradiplocteniopsis"
16649 "Palaeosiderofungia"
16650 "Aulosmilia"
16651 "Budiopsis"
16652 "Brachyphyllia"
16653 "Yuezhuella"
16654 "Meyeria"
16655 "Plesiastrea"
16656 "Loboseris"
16657 "Elasmocoenia"
16658 "Saltocyathus"
16659 "Coalcomana"
16660 "Douvillelia"
16661 "Cassiope"
16662 "Craginia"
16663 "Hemidiadema"
16664 "Epiaster"
16665 "Palaemon"
16666 "Siderastrea"
16667 "Codechinus"
16668 "Mathesia"
16669 "Adaptyxis"
16670 "Orbignygyra"
16671 "Cyathocidaris"
16672 "Conulus"
16673 "Archiacia"
16674 "Pecten (Vola)"
16675 "Nucleatina"
16676 "Rectithyris"
16677 "Heliopora"
16678 "Eocolumastrea"
16679 "Pleurocora"
16680 "Nudacolumastrea"
16681 "Thalamocaeniopsis"
16682 "Agrostyliastraea"
16683 "Hexasmiliopsis"
16684 "Archaeoradiolites"
16685 "Pseudotoucasia"
16686 "Praeradiolites"
16687 "Flustrella"
16688 "Cellulipora"
16689 "Semimulticavea"
16690 "Clavitubigera"
16691 "Chisma"
16692 "Seminodicrescis"
16693 "Neuropora"
16694 "Echinocava"
16695 "Cunnolites"
16696 "Trochocyathus (Platycyathus)"
16697 "Placosmilia"
16698 "Lophomeandra"
16699 "Caprotina"
16700 "Pholas"
16701 "Pseudocassis"
16702 "Murex"
16703 "Charonia"
16704 "Infundibulum"
16705 "Iteria"
16706 "Lobachevina"
16707 "Kudrjavzevina"
16708 "Septatoechia"
16709 "Rennensismilia"
16710 "Paraplacocoenia"
16711 "Maeandrella"
16712 "Turnsekophyllia"
16713 "Nefocoenia"
16714 "Astrogyra"
16715 "Macraster"
16716 "Petalodontia"
16717 "Acila (Truncacila)"
16718 "Pterotrigonia (Scabrotrigonia)"
16719 "Glaessnerella"
16720 "Mithracites"
16721 "Linuparus"
16722 "Vectis"
16723 "Enodicarcinus"
16724 "Vectella"
16725 "Rhombothyris"
16726 "Aniabrochus"
16727 "Gemmarcula"
16728 "Arenaciarcula"
16729 "Bifolium"
16730 "Etyus"
16731 "Choristopetalum"
16732 "Diaperoecia"
16733 "Tretocycloecia"
16734 "Oculina"
16735 "Brightonia"
16736 "Catopygus"
16737 "Eozonella"
16738 "Noramya"
16739 "Aptolinter"
16740 "Cryptochasma"
16741 "Scittila"
16742 "Freiastarte"
16743 "Pseudocardia"
16744 "Fenestricardita"
16745 "Trapezicardita"
16746 "Cuneolus"
16747 "Diploschiza"
16748 "Goniochasma"
16749 "Senis"
16750 "Yaadia"
16751 "Resatrix"
16752 "Vectianella"
16753 "Pseudaphrodina"
16754 "Proveniella"
16755 "Tortarctica"
16756 "Seendia"
16757 "Pugilina (Mayeria)"
16758 "Acmaea"
16759 "Galericulus"
16760 "Hipponix"
16761 "Loxotoma"
16762 "Tridactylus"
16763 "Plethopora"
16764 "Echinopsis"
16765 "Astartemya"
16766 "Ludbrookia"
16767 "Radiolites"
16768 "Bathraspira"
16769 "Gilbertina"
16770 "Paraturbo"
16771 "Amauropsina"
16772 "Nemodon"
16773 "Pectinucula"
16774 "Amphidonte (Amphidonte)"
16775 "Leptosolen"
16776 "Pterotrigonia (Acanthotrigonia)"
16777 "Sinopsammobia"
16778 "Homolopsis"
16779 "Necrocarcinus"
16780 "Bantamia"
16781 "Glycymeris (Hanaia)"
16782 "Nemocardium (Nemocardium)"
16783 "Globocardium"
16784 "Eriphyla (Eriphyla)"
16785 "Praecaprotina"
16786 "Lucinoma"
16787 "Lecompteus"
16788 "Amygdalum"
16789 "Periplomya"
16790 "Neithea (Neithella)"
16791 "Spondylus (Spondylus)"
16792 "Periploma"
16793 "Nippononaia"
16794 "Nagaoella"
16795 "Scurriopsis (Dietrichiella)"
16796 "Pyrgulifera"
16797 "Cimolithium"
16798 "Trajanella"
16799 "Discotectus"
16800 "Afrollonia"
16801 "Shikamacirrus"
16802 "Trypanotrochus"
16803 "Hanaibursa"
16804 "Arrhoges (Latiala)"
16805 "Drepanochilus"
16806 "Prototurbo"
16807 "Ozodochilus"
16808 "Homalopoma"
16809 "Adiozoptyxis"
16810 "Hemioon"
16811 "Inopinatarcula"
16812 "Cinulia"
16813 "Nototrigonia"
16814 "Pacitrigonia"
16815 "Arcinella"
16816 "Torynomma"
16817 "Tillocheles"
16818 "Mckenziephyllia"
16819 "Ophioglyphoida"
16820 "Icanotia"
16821 "Astartoides"
16822 "Yoldioides"
16823 "Calva"
16824 "Concinnithyris"
16825 "Cocculina"
16826 "Cornirostridae (Tomura)"
16827 "Entomope"
16828 "Latiala"
16829 "Conjectura"
16830 "Mahajangina"
16831 "Delpeya"
16832 "Palaeohomarus"
16833 "Aplopsammia"
16834 "Calostylopsis"
16835 "Turbinolia"
16836 "Pseudholaster"
16837 "Douvillaster"
16838 "Discoidea"
16839 "Trigonarca"
16840 "Modiolatus"
16841 "Cytherea"
16842 "Conus"
16843 "Fossarus"
16844 "Potamides"
16845 "Gyrodes (Gyrodes)"
16846 "Scala"
16847 "Euchelus"
16848 "Magallanesia"
16849 "Oscillopha"
16850 "Ilymatogyra (Afrogyra)"
16851 "Merklinia"
16852 "Liopistha"
16853 "Paphia"
16854 "Epitonium"
16855 "Trachycardium"
16856 "Neithea (Neitheops)"
16857 "Micrabacia"
16858 "Anorthopygus"
16859 "Mecaster"
16860 "Pedinopsis"
16861 "Echinoconus"
16862 "Neocaprina"
16863 "Icthyosarcolites"
16864 "Curvostrea"
16865 "Oscillolopha"
16866 "Gyrostrea"
16867 "Tenea"
16868 "Paraesa"
16869 "Flaventia"
16870 "Venus (Venus)"
16871 "Megalocardia"
16872 "Acteonella"
16873 "Globiconcha"
16874 "Cerithium (Uchauxia)"
16875 "Cerithiella"
16876 "Drepanocheilus"
16877 "Tudicla"
16878 "Parakingena"
16879 "Dendrosmilia"
16880 "Protaegla"
16881 "Tepexicarcinus"
16882 "Paleopentacta"
16883 "Parapsolus"
16884 "Ophiactis"
16885 "Sauvagesia"
16886 "Caprinuloidea"
16887 "Kimbleia"
16888 "Texicaprina"
16889 "Mexicaprina"
16890 "Jalpania"
16891 "Guzzyella"
16892 "Muellerriedia"
16893 "Pacificaprina"
16894 "Tepeyacia"
16895 "Peruviella"
16896 "Gymnentome"
16897 "Apoplacophyllia"
16898 "Paraacanthogyra"
16899 "Neocoenia"
16900 "Echinobathra"
16901 "Megalonoda"
16902 "Trochactaeon (Neocylindrites)"
16903 "Pagurus"
16904 "Epiphaxum"
16905 "Adkinsella"
16906 "Pseudopetalodontia"
16907 "Youngicaprina"
16908 "Exogyra (Costagyra)"
16909 "Pycnodonte (Phygraea)"
16910 "Camerogalerus"
16911 "Micropenaeus"
16912 "Parvocaris"
16913 "Huxleycaris"
16914 "Alburnia"
16915 "Kugleria"
16916 "Strotogyra"
16917 "Purpura (Tritonalia)"
16918 "Matsumotoa"
16919 "Myrtea (Myrtea)"
16920 "Acila"
16921 "Crassostrea"
16922 "Nipponicorbula"
16923 "Pterotrigonia (Ptilotrigonia)"
16924 "Trigonioides"
16925 "Goshoraia"
16926 "Pharella"
16927 "Pseudasaphis"
16928 "Biplica"
16929 "Hesperosia"
16930 "Thecidiosmilia"
16931 "Kobyphyllia"
16932 "Conicosmilotrochus"
16933 "Texigryphaea"
16934 "Luisogalathea"
16935 "Cenomanocarcinus"
16936 "Aplousina"
16937 "Conopeum"
16938 "Membraniporidra"
16939 "Stamenocella"
16940 "Thyracella"
16941 "Discofascigera"
16942 "Fungella"
16943 "Homaeosolen"
16944 "Petrophyllia"
16945 "Alkaidia"
16946 "Washitaster"
16947 "Pleuriocardia"
16948 "Crassatellina"
16949 "Neokimbleia"
16950 "Curtocaprina"
16951 "Peilinia"
16952 "Gervilliopsis"
16953 "Nicaisolopha"
16954 "Cyprimeria"
16955 "Hillites"
16956 "Steorrosia"
16957 "Raninella"
16958 "Dawsonius"
16959 "Paraxiopsis"
16960 "Plioaxius"
16961 "Oncopareia"
16962 "Paranecrocarcinus"
16963 "Crateraster"
16964 "Fomalhautia"
16965 "Denebia"
16966 "Altairia"
16967 "Capellia"
16968 "Poecilocrinus"
16969 "Loriolia"
16970 "Remondia"
16971 "Eoursivivas"
16972 "Stearnsia"
16973 "Corbicula"
16974 "Vicarya"
16975 "Axosmiliopsis"
16976 "Laevicardium"
16977 "Sphaerulites"
16978 "Psilomya"
16979 "Mesocallista"
16980 "Cernina"
16981 "Diaulax"
16982 "Scyllarella"
16983 "Scyllarides"
16984 "Terebrirostra"
16985 "Modestella"
16986 "Heterocyathus"
16987 "Palaeohelia"
16988 "Labrotaxis"
16989 "Goniophorus"
16990 "Terebrimya"
16991 "Martesia"
16992 "Xylophagella"
16993 "Petricola"
16994 "Gegania"
16995 "Eomorea"
16996 "Haustator"
16997 "Crepidula"
16998 "Crucibulum"
16999 "Turboidea"
17000 "Calyptraea"
17001 "Bellerophina"
17002 "Podoseris"
17003 "Ovatathyris"
17004 "Harmatosia"
17005 "Capillithyris"
17006 "Lyria (Pseudolyria)"
17007 "Pterinella"
17008 "Apiotrigonia"
17009 "Palaeocypraea"
17010 "Membranipora"
17011 "Breviarca"
17012 "Arcopagella"
17013 "Crassinella"
17014 "Pirsila"
17015 "Latheticocarcinus"
17016 "Notopocorystes"
17017 "Notopocorystes (Eucorystes)"
17018 "Palaeodromites"
17019 "Grasirhynchia"
17020 "Dereta"
17021 "Murravia"
17022 "Magas"
17023 "Walkerithyris"
17024 "Inversaria"
17025 "Phocidaster"
17026 "Glenotremites"
17027 "Styracocrinus"
17028 "Discocrinus"
17029 "Pygoyrina"
17030 "Glycymeris (Glycymerita)"
17031 "Glycymeris (Glycymeris)"
17032 "Clisocolus"
17033 "Crenella"
17034 "Linotrigonia (Oistotrigonia)"
17035 "Callistina"
17036 "Chimela"
17037 "Culmia"
17038 "Paramorea"
17039 "Semipirum"
17040 "Tantunia"
17041 "Trophon (Sipho)"
17042 "Orthochetus"
17043 "Blackdownia"
17044 "Disoketa"
17045 "Forator"
17046 "Helicocryptus"
17047 "Lacrimiforma"
17048 "Pseudoliotina"
17049 "Pterocerella"
17050 "Turbonilla (Pyrgiscus)"
17051 "Urceolabrum"
17052 "Callista"
17053 "Thyasira"
17054 "Nipponothracia"
17055 "Onestia"
17056 "Caryophyllia (Acanthocyathus)"
17057 "Talovkorhynchia"
17058 "Alabushevothyris"
17059 "Comptonia"
17060 "Multicolumnastraea"
17061 "Tethyoceramus"
17062 "Nullamphiura"
17063 "Echinimathilda"
17064 "Goniocylichna"
17065 "Amuletum"
17066 "Granosolarium"
17067 "Cyclocardia"
17068 "Pleurotrigonia"
17069 "Cryptorhytis"
17070 "Volutoderma"
17071 "Amaea"
17072 "Pugnellus"
17073 "Malwirhynchia"
17074 "Rapa"
17075 "Neptunea"
17076 "Cottaldia"
17077 "Cardiaster"
17078 "Heteroconopeum"
17079 "Micropedina"
17080 "Aspidiscus"
17081 "Emiratia"
17082 "Thylechinus"
17083 "Meretrix"
17084 "Sabinia"
17085 "Ambigostrea"
17086 "Telamonocarcinus"
17087 "Corazzatocarcinus"
17088 "Striadiogenes"
17089 "Sinaimeandra"
17090 "Rachiosoma"
17091 "Sinaecidaris"
17092 "Micraster"
17093 "Hemiaster (Hemiaster)"
17094 "Trochalosoma"
17095 "Gentilia"
17096 "Septapedatus"
17097 "Octopedatus"
17098 "Tripuscucumis"
17099 "Aenona"
17100 "Apricardia"
17101 "Biradiolites"
17102 "Caprinula"
17103 "Bournonia"
17104 "Rostrocardia"
17105 "Brachidontes (Brachidontes)"
17106 "Gyrostrea (Vatonnei)"
17107 "Nayadina"
17108 "Poromya"
17109 "Dosinia"
17110 "Pollex"
17111 "Cyclina"
17112 "Coronatica"
17113 "Mrhilaia"
17114 "Caricella"
17115 "Palaeatractus"
17116 "Campanile (Campanile)"
17117 "Campanile"
17118 "Calliomphalus (Calliomphalus)"
17119 "Torinia (Climacopoma)"
17120 "Pchelinsevia"
17121 "Checchiaia"
17122 "Pterodonticeras"
17123 "Alithyris"
17124 "Blastozopsammia"
17125 "Psilogyra"
17126 "Rhipidastraea"
17127 "Cretapenaeus"
17128 "Galathea"
17129 "Cancer"
17130 "Cretagalathea"
17131 "Neoradiolites"
17132 "Sphaerucaprina"
17133 "Schiosia"
17134 "Durania"
17135 "Distefanella"
17136 "Globator"
17137 "Graptocarcinus"
17138 "Erymnaria"
17139 "Costerymnaria"
17140 "Orthoptychus"
17141 "Plesioptygmatis"
17142 "Palaeocypraea (Pustulariopsis)"
17143 "Medeella"
17144 "Fossulites"
17145 "Antiguastrea"
17146 "Heliastrea"
17147 "Hippurites"
17148 "Korobkovitrigonia"
17149 "Pitar"
17150 "Itruvia"
17151 "Aplocus"
17152 "Protocardia (Pachycardium)"
17153 "Meekia (Meekia)"
17154 "Nelltia"
17155 "Myrtea"
17156 "Cymbophora"
17157 "Trigonocallista"
17158 "Calva (Egelicalva)"
17159 "Retusa (Cylichnina)"
17160 "Scaphander"
17161 "Arrhoges"
17162 "Vulsella"
17163 "Legumen"
17164 "Graphidula"
17165 "Eunaticina"
17166 "Rathbunopon"
17167 "Woodbinax"
17168 "Trochoseris"
17169 "Areopsammia"
17170 "Placotrochus"
17171 "Astrangia (Coenangia)"
17172 "Sanoarca (Sanoarca)"
17173 "Protarca"
17174 "Solyma"
17175 "Trachycardium (Trachycardium)"
17176 "Sexta"
17177 "Panis"
17178 "Aguileria"
17179 "Anatimya"
17180 "Ursirivus"
17181 "Opertochasma"
17182 "Sinonia"
17183 "Pitar (Lamelliconcha)"
17184 "Fulpia"
17185 "Priscomactra"
17186 "Aliomactra"
17187 "Dentonia"
17188 "Pharodina"
17189 "Fictoacteon"
17190 "Carota"
17191 "Paleopsephaea"
17192 "Fusinus"
17193 "Caveola"
17194 "Aliofusus"
17195 "Volutomorpha"
17196 "Voysa"
17197 "Hemicerithium"
17198 "Lispodesthes"
17199 "Velatella"
17200 "Bernaya (Bernaya)"
17201 "Ambonicardia"
17202 "Fasciolaria"
17203 "Mesoparapylocheles"
17204 "Cretatrizocheles"
17205 "Annuntidiogenes"
17206 "Porcellana"
17207 "Lithophylax"
17208 "Phaseolina"
17209 "Fascipora"
17210 "Radiocavea"
17211 "Stelloria"
17212 "Synhelia"
17213 "Tethyaster"
17214 "Calliderma"
17215 "Nymphaster"
17216 "Hadranderaster"
17217 "Spenceraster"
17218 "Metopaster"
17219 "Fredaster"
17220 "Cenomanaster"
17221 "Mastaster"
17222 "Glyptocyphus"
17223 "Claviaster"
17224 "Ochetes"
17225 "Nucleopygus (Jolyclypus)"
17226 "Poriocidaris"
17227 "Temnocidaris"
17228 "Cardiotaxis"
17229 "Echinogalerus"
17230 "Coptodiscus"
17231 "Salenidia"
17232 "Periaster"
17233 "Tiaromma"
17234 "Oolopygus"
17235 "Gyropleura"
17236 "Acutostrea"
17237 "Ilymatogyra"
17238 "Columellophora"
17239 "Trochoseropsis"
17240 "Eothelia"
17241 "Leptophyllaraea"
17242 "Negoporites"
17243 "Elephantaria"
17244 "Vexillum"
17245 "Ageria"
17246 "Margarita"
17247 "Parisis"
17248 "Onchotrochus"
17249 "Glycymeris (Pseudoveletuceta)"
17250 "Pinctada"
17251 "Veloritina"
17252 "Clinura"
17253 "Cantharus"
17254 "Parvilucina"
17255 "Nymphalucina"
17256 "Brachiodontes"
17257 "Flemingostrea"
17258 "Plesiopinna"
17259 "Admetopsis"
17260 "Pyropsis"
17261 "Cerithioderma"
17262 "Sanoarca"
17263 "Arcuatothyris"
17264 "Wilmingtonia"
17265 "Pseudonecrocarcinus"
17266 "Etyxanthosia"
17267 "Gibbithyris"
17268 "Ehrhardina"
17269 "Tomidaster"
17270 "Stauranderaster"
17271 "Amphiura"
17272 "Ophiocoma"
17273 "Turritella (Turritella)"
17274 "Tympanotonus (Exechocirsus)"
17275 "Gibbula"
17276 "Deikella"
17277 "Turbo (Marmarostoma)"
17278 "Tectus"
17279 "Margarella (Promargarita)"
17280 "Thalotia"
17281 "Frydatinus"
17282 "Colombellina (Columbellaria)"
17283 "Galeodea"
17284 "Reptomultelea"
17285 "Biforicula"
17286 "Reptoforicula"
17287 "Moltkia"
17288 "Stephanophyllia"
17289 "Somalica"
17290 "Placohelia"
17291 "Haccourtaster"
17292 "Geinitzaster"
17293 "Ophiosmilax"
17294 "Araeopleura"
17295 "Simacia"
17296 "Plagioptychus"
17297 "Cryptaulia"
17298 "Stelzneria"
17299 "Armenostoma"
17300 "Eodorippe"
17301 "Meekia"
17302 "Apiotrigonia (Apiotrigonia)"
17303 "Pleurobema"
17304 "Trachytriton"
17305 "Inoceramus (Sphenoceramus)"
17306 "Roudairia"
17307 "Petalobrissus"
17308 "Cremnoceramus"
17309 "Rhyssomytiloides"
17310 "Sergipia"
17311 "Agelasina"
17312 "Voluta"
17313 "Mesorhytis"
17314 "Pseudocucullaea"
17315 "Platyceramus"
17316 "Hyotissa"
17317 "Pseudoperna"
17318 "Linthia"
17319 "Rigaudites"
17320 "Hexapriscopedatus"
17321 "Vaccinites"
17322 "Sogdianella"
17323 "Lapeirousella"
17324 "Hippuritella"
17325 "Milovanovicia"
17326 "Petkovicia"
17327 "Jerinella"
17328 "Rajka"
17329 "Orbignya"
17330 "Rhedensia"
17331 "Rostrocerithium"
17332 "Parapolytremacis"
17333 "Goniopora"
17334 "Ogilviastraea"
17335 "Phyllosmilia"
17336 "Phragmosmilia"
17337 "Pseudovaccinites"
17338 "Aspidastraea"
17339 "Lopha (Lopha)"
17340 "Kafirnigania"
17341 "Ascensovoluta"
17342 "Rostellana"
17343 "Torquesiella"
17344 "Siphonalia"
17345 "Alarimella"
17346 "Margarella"
17347 "Isomicraster"
17348 "Dochmocardia"
17349 "Pleuriocardia (Dochmocardia)"
17350 "Gymnarus"
17351 "Xenophora"
17352 "Upogebia"
17353 "Cretacoranina"
17354 "Gourretia"
17355 "Woodwardirhynchia"
17356 "Gyrosoria"
17357 "Diploctenium"
17358 "Vultogryphaea"
17359 "Coelobolma"
17360 "Helicaulax"
17361 "Harpospira"
17362 "Ancistrocrania"
17363 "Praelacazella"
17364 "Latereschara"
17365 "Onychocella"
17366 "Marginaria"
17367 "Tyloporella"
17368 "Wilbertopora"
17369 "Desmepora"
17370 "Osculipora"
17371 "Voigtopora"
17372 "Barysmilia"
17373 "Canleria"
17374 "Manfredaster"
17375 "Bourgueticrinus"
17376 "Remesimetra"
17377 "Cyathidium"
17378 "Panopea (Panopea)"
17379 "Salenocidaris"
17380 "Bathycyathus"
17381 "Clisocolus (Clisocolus)"
17382 "Nippononectes"
17383 "Periploma (Periploma)"
17384 "Meekia (Mygallia)"
17385 "Opis (Hesperopis)"
17386 "Louella"
17387 "Pteroluter"
17388 "Willimactra (Willimactra)"
17389 "Trochactaeon (Trochactaeon)"
17390 "Pseudocymia"
17391 "Trophon"
17392 "Eocypraea (Eocypraea)"
17393 "Igonoia"
17394 "Gyrodes (Sohlella)"
17395 "Magadiceramus"
17396 "Weeksia"
17397 "Bellifusus"
17398 "Lutema"
17399 "Paleopsephea"
17400 "Pyktes"
17401 "Gyrotropis"
17402 "Codellaster"
17403 "Discradisca"
17404 "Parapholas"
17405 "Siliqua"
17406 "Tapes"
17407 "Cretirhynchia (Lewesirhynchia)"
17408 "Placometra"
17409 "Orthogonocrinus"
17410 "Roveacrinoides"
17411 "Sternotaxis"
17412 "Echinocorys"
17413 "Cretirhynchia (Cretirhynchia)"
17414 "Najdinothyris"
17415 "Infulaster"
17416 "Pravuscucumis"
17417 "Inoceramus (Heroceramus)"
17418 "Notopocorystes (Notopocorystes)"
17419 "Metahomola"
17420 "Archaeopus"
17421 "Patelloida"
17422 "Inoceramus (Cordiceramus)"
17423 "Afraster"
17424 "Fragum"
17425 "Acanthocardia"
17426 "Euptera"
17427 "Costacopluma"
17428 "Bizarrus"
17429 "Aechmella"
17430 "Paronella"
17431 "Parametopaster"
17432 "Talecaster"
17433 "Bugarachaster"
17434 "Offaster"
17435 "Proraster"
17436 "Gorjanovicia"
17437 "Nefophyllia"
17438 "Corbariastraea"
17439 "Kuehnia"
17440 "Praelapeirousia"
17441 "Pseudopolyconites"
17442 "Lapeirousia"
17443 "Lysis"
17444 "Volviceramus"
17445 "Inoceramus (Volviceramus)"
17446 "Reticrisina"
17447 "Ophryaster"
17448 "Vologesia"
17449 "Inoceramus (Platyceramus)"
17450 "Cladoceramus"
17451 "Bullina"
17452 "Christitys"
17453 "Perissitys"
17454 "Murphitys"
17455 "Cerithidea"
17456 "Haydenia"
17457 "Uintacrinus"
17458 "Tucetona (Bellaxinaea)"
17459 "Cucullaea (Cucullastis)"
17460 "Bucardium"
17461 "Lahillia"
17462 "Mya"
17463 "Mixtipecten"
17464 "Procancellaria"
17465 "Struthioptera"
17466 "Wellsotrochus"
17467 "Grammatodon (Nordenskjoldia)"
17468 "Zenatia"
17469 "Cyclorismina"
17470 "Protodolium"
17471 "Pleurotomaria (Pleurotomaria)"
17472 "Bittiscala"
17473 "Conchothyra"
17474 "Eohemithyris"
17475 "Protegulorhynchia"
17476 "Tegulorhynchia"
17477 "Liothyrella"
17478 "Zenobiathyris"
17479 "Gisilina"
17480 "Bouchardiella"
17481 "Ceratotrochus"
17482 "Giraliaster"
17483 "Anomalofusus"
17484 "Liopeplum"
17485 "Beisselia"
17486 "Muteluma"
17487 "Pyrifusus"
17488 "Schizofusus"
17489 "Exechocirsus"
17490 "Archimediella"
17491 "Spirocolpus"
17492 "Microgaza"
17493 "Afrocypraea"
17494 "Parapygus"
17495 "Praebarrettia"
17496 "Torreites"
17497 "Forbesiaster"
17498 "Chariaster"
17499 "Sladenia"
17500 "Valliculastraea"
17501 "Coralliochama"
17502 "Clypeolampas"
17503 "Bayleia"
17504 "Tetravaccinites"
17505 "Biflustra"
17506 "Akatopora"
17507 "Alderina"
17508 "Disporella"
17509 "Rhabdopsammia"
17510 "Flabellosmilia"
17511 "Balanophyllia"
17512 "Spatangus"
17513 "Miseia"
17514 "Pseudosabinia"
17515 "Radiolitella"
17516 "Katzeria"
17517 "Ambocardia"
17518 "Liocarenus"
17519 "Woodsella"
17520 "Gosavia"
17521 "Keilostoma"
17522 "Pirenella"
17523 "Hexaglauconia"
17524 "Dircella"
17525 "Armenocerithium"
17526 "Endoptygma"
17527 "Turboella"
17528 "Biculteriala"
17529 "Pletzachia"
17530 "Harpodactylus"
17531 "Rhombovomeria"
17532 "Corallium"
17533 "Fatina (Avia)"
17534 "Lopha (Arctostrea)"
17535 "Inoceramus (Endocostea)"
17536 "Morea"
17537 "Pyripora"
17538 "Ramphonotus"
17539 "Etea"
17540 "Streptaria"
17541 "Smittipora"
17542 "Semieschara"
17543 "Hagenowia"
17544 "Cibaster"
17545 "Regoria"
17546 "Trochacanthus"
17547 "Ogiva"
17548 "Chiplonkarina"
17549 "Nielsenicrinus"
17550 "Marsupites"
17551 "Cataceramus"
17552 "Electroma"
17553 "Paxitropis"
17554 "Minytropis"
17555 "Homaletarhynchia"
17556 "Neoliothyrina"
17557 "Rhynchorina"
17558 "Semicytella"
17559 "Neilo"
17560 "Taioma"
17561 "Gigantocapulus"
17562 "Turris"
17563 "Purpurocardia"
17564 "Eburneopecten"
17565 "Aphrodina (Tikia)"
17566 "Brookula"
17567 "Metanephrops"
17568 "Paguristes"
17569 "Munidopsis"
17570 "Retrorsichela"
17571 "Plagiophthalmous"
17572 "Rhinopoupinia"
17573 "Cristafrons"
17574 "Rossithyris"
17575 "Huttonechinus"
17576 "Dozyia"
17577 "Actinophyma"
17578 "Volutilithes"
17579 "Turritella (Zaria)"
17580 "Priscoficus"
17581 "Stephanosmilia"
17582 "Deltocyathus"
17583 "Physa"
17584 "Cyathoceras"
17585 "Reussicoenia"
17586 "Madracis"
17587 "Dendrophyllia"
17588 "Vaughanoseris"
17589 "Anofia"
17590 "Strepsidura"
17591 "Vepricardium"
17592 "Isselicrinus"
17593 "Pygurostoma"
17594 "Iraniaster"
17595 "Monopilarites"
17596 "Dictyoptychus"
17597 "Agerostrea"
17598 "Monticulastraea"
17599 "Eodictyoptychus"
17600 "Trochactaeon (Mexicotrochactaeon)"
17601 "Paracaprinula"
17602 "Vautrinia"
17603 "Pironaea"
17604 "Hatayia"
17605 "Cardiomya"
17606 "Bonellitia"
17607 "Amaea (Undiscala)"
17608 "Thyrastylon"
17609 "Antillocaprina"
17610 "Titanosarcolites"
17611 "Tampsia"
17612 "Barrettia"
17613 "Chiapasella"
17614 "Mitrocaprina"
17615 "Parastroma"
17616 "Macgillavryia"
17617 "Barnumia"
17618 "Stegaster"
17619 "Micraster (Plesiaster)"
17620 "Joufia"
17621 "Hindeastraea"
17622 "Stephanaxophyllia"
17623 "Dasmosmilia"
17624 "Colpophyllia"
17625 "Apulites"
17626 "Favus"
17627 "Pseudopironaea"
17628 "Branislavia"
17629 "Terebralia"
17630 "Ethmocardium"
17631 "Potosites"
17632 "Liothyris"
17633 "Bathytormus"
17634 "Cymella"
17635 "Brachymeris"
17636 "Ovulechinus"
17637 "Almerarhynchia"
17638 "Meonia"
17639 "Rugia"
17640 "Carneithyris"
17641 "Vincularia"
17642 "Lunulites"
17643 "Discoflustrellaria"
17644 "Escharifora"
17645 "Porina"
17646 "Reticulipora"
17647 "Truncatula"
17648 "Laterotubigera"
17649 "Unicytis"
17650 "Grammanotosoecia"
17651 "Multicavea"
17652 "Applinocrinus"
17653 "Platelicrinus"
17654 "Gauthieria"
17655 "Faujasia"
17656 "Galerites"
17657 "Hemipneustes"
17658 "Opisopneustes"
17659 "Hemiaster (Bolbaster)"
17660 "Diplodetus"
17661 "Cyclaster"
17662 "Darendeella"
17663 "Rosellia"
17664 "Trochoceramus"
17665 "Pezantia"
17666 "Stylophora"
17667 "Astreopora"
17668 "Taxogyra"
17669 "Elasmophyllia"
17670 "Dermosmiliopsis"
17671 "Dasmiopsis"
17672 "Batolites"
17673 "Osculigera"
17674 "Parabournonia"
17675 "Yvaniella"
17676 "Heterogyra"
17677 "Pseudofavia"
17678 "Trinacria"
17679 "Popenoella"
17680 "Willimactra (Petromactra)"
17681 "Loxo"
17682 "Nonactaeonina"
17683 "Ellipsoscapha"
17684 "Eripachya"
17685 "Pentzia"
17686 "Opalia"
17687 "Zimmerella"
17688 "Astrocratis"
17689 "Harduinia"
17690 "Linter"
17691 "Nemocardium (Brevicardium)"
17692 "Cuna"
17693 "Ctena"
17694 "Phacoides"
17695 "Caestocorbula (Caestocorbula)"
17696 "Ringicula (Ringicula)"
17697 "Beretra"
17698 "Buccinopsis"
17699 "Ecphora"
17700 "Haplovoluta"
17701 "Lirosoma"
17702 "Paladmete"
17703 "Sargana"
17704 "Schizobasis"
17705 "Ornopsis"
17706 "Stantonella"
17707 "Drilluta"
17708 "Lomirosa"
17709 "Mataxa"
17710 "Napulus"
17711 "Medionapus"
17712 "Remnita"
17713 "Hercorhyncus"
17714 "Laxispira"
17715 "Melanatria"
17716 "Graciliala"
17717 "Banis"
17718 "Belliscala"
17719 "Creonella"
17720 "Striaticostatum"
17721 "Troostella"
17722 "Lupira"
17723 "Tryonia"
17724 "Diacanthopora"
17725 "Stictostega"
17726 "Striarca"
17727 "Nemoarca"
17728 "Scambula"
17729 "Ascaulocardium"
17730 "Paranomia"
17731 "Juliacorbula"
17732 "Lemniscolittorina"
17733 "Cylindrotruncatum"
17734 "Oligoptycha"
17735 "Fulgerca"
17736 "Longoconcha"
17737 "Remera"
17738 "Boltenella"
17739 "Fusimilis"
17740 "Hercorhyncus (Hercorhyncus)"
17741 "Hydrotribulus"
17742 "Latiaxis"
17743 "Mitridomus"
17744 "Parafusus"
17745 "Parvivoluta"
17746 "Protobusycon"
17747 "Ptychosyca"
17748 "Tectaplica"
17749 "Tympanotonus (Tympanotonus)"
17750 "Nudivagus"
17751 "Amaurellina"
17752 "Calliomphalus (Planolateralus)"
17753 "Thylacus"
17754 "Solariorbis"
17755 "Tundora"
17756 "Alvania"
17757 "Anteglosia"
17758 "Variseila"
17759 "Pseudomalaxis"
17760 "Eoacteon"
17761 "Aciculiscala"
17762 "Ceratia"
17763 "Damesia"
17764 "Ecclesiogyra"
17765 "Gyrineum"
17766 "Heliacus"
17767 "Hyala"
17768 "Neamphitomaria"
17769 "Nozeba"
17770 "Pseudoclaviscala"
17771 "Punctiscala"
17772 "Sassia"
17773 "Stosicia"
17774 "Teinostoma (Idioraphie)"
17775 "Trichotropis"
17776 "Acirsa (Plesioacirsa)"
17777 "Parietiplicatum"
17778 "Seila"
17779 "Tintorium"
17780 "Postligata"
17781 "Tellinimera"
17782 "Uddenia"
17783 "Vetericardiella"
17784 "Radiopecten"
17785 "Tetracarcinus"
17786 "Astrangia"
17787 "Eufistulana"
17788 "Glycimeris"
17789 "Ripleyella"
17790 "Odontofusus"
17791 "Pachymelania"
17792 "Margaritella"
17793 "Cretirhynchia (Harmignirhynchia)"
17794 "Leptothyrellopsis"
17795 "Aemula"
17796 "Dalligas"
17797 "Dracius"
17798 "Scumulus"
17799 "Recurvaster"
17800 "Chomataster"
17801 "Pteraster"
17802 "Amphorometra"
17803 "Hertha"
17804 "Gauthiosoma"
17805 "Zeuglopleurus"
17806 "Galeola"
17807 "Peroniaster"
17808 "Ophioplinthaca"
17809 "Deckersamphiura"
17810 "Stegophiura"
17811 "Pecten (Syncyclonema)"
17812 "Dhondtichlamys"
17813 "Syrnola"
17814 "Burtinella"
17815 "Diploria"
17816 "Echinophyllia"
17817 "Austinocrinus"
17818 "Lampadocorys"
17819 "Rispolia"
17820 "Seunaster"
17821 "Ganbirretia"
17822 "Coraster"
17823 "Pseudoffaster"
17824 "Acar"
17825 "Spyridoceramus"
17826 "Scaphella"
17827 "Turricula"
17828 "Architectonica (Solariaxis)"
17829 "Cryptoporella"
17830 "Pleurogrammatodon"
17831 "Izumicardia"
17832 "Nucula (Lamellinucula)"
17833 "Micronectes"
17834 "Yeharella"
17835 "Microtrigonia"
17836 "Izumia"
17837 "Nipponitys"
17838 "Elmira"
17839 "Pegaster"
17840 "Mediaster"
17841 "Bullamirifica"
17842 "Haliotis"
17843 "Atira"
17844 "Garzasia"
17845 "Tegula"
17846 "Lyropecten"
17847 "Teredina"
17848 "Sulcoretusa"
17849 "Tibiaporrhais"
17850 "Eurysalenia"
17851 "Eucalathis"
17852 "Vesicomya (Calyptogena)"
17853 "Bathyacmaea"
17854 "Serradonta"
17855 "Calliax"
17856 "Neocallichirus"
17857 "Longusorbis"
17858 "Dosiniopsis"
17859 "Goniobasis"
17860 "Cretacocarcinus"
17861 "Serrifusus"
17862 "Fungiacyathus"
17863 "Bothrophoria"
17864 "Alveolocyathus"
17865 "Palocyathus"
17866 "Conchocele"
17867 "Australoneilo"
17868 "Seymourtula"
17869 "Heteroterma"
17870 "Struthiochenopus"
17871 "Fungiacyathus (Bathyactis)"
17872 "Conotrochus"
17873 "Flabellum"
17874 "Giraliapecten"
17875 "Skwarkoella"
17876 "Austrocardium"
17877 "Neiloides"
17878 "Haumuriaegla"
17879 "Notodonax"
17880 "Profragum"
17881 "Protagelus"
17882 "Baluchicardia"
17883 "Nevenulora (Jagonoma)"
17884 "Cretocardia"
17885 "Mesocallista (Mesocallista)"
17886 "Tellina (Tellinella)"
17887 "Divalinga (Stchepinskya)"
17888 "Costagyra"
17889 "Clavagella"
17890 "Hypoxytoma"
17891 "Lobonotus"
17892 "Ctenocheles"
17893 "Pteromyrtea"
17894 "Mytilaster"
17895 "Gregariella"
17896 "Ledina"
17897 "Neilonella"
17898 "Ostrea (Turkostrea)"
17899 "Plicacesta"
17900 "Bicorbula"
17901 "Deltamya"
17902 "Austrotrigonia"
17903 "Patagocardia"
17904 "Disparilia"
17905 "Mulinoides"
17906 "Ceroniola"
17907 "Sycostoma"
17908 "Austroaporrhais"
17909 "Galeropsis"
17910 "Tephlon"
17911 "Pustulopora"
17912 "Crisisina"
17913 "Pseudotervia"
17914 "Serpentipora"
17915 "Canalipora"
17916 "Crisina"
17917 "Leptocyathus"
17918 "Heligmina"
17919 "Xenothyris"
17920 "Bonarelliella"
17921 "Brachycerithium"
17922 "Xanthopsis"
17923 "Henricia"
17924 "Coelopleurus"
17925 "Eusebia"
17926 "Subvenericardia"
17927 "Dechaseauxia"
17928 "Hardaghia"
17929 "Haimesiastraea"
17930 "Tellidora"
17931 "Perustrombus"
17932 "Peruarca"
17933 "Pettersia"
17934 "Perucardia"
17935 "Macrodonax"
17936 "Sechurina"
17937 "Pseudoheligmus"
17938 "Pseudogibbithyris"
17939 "Hattopsis"
17940 "Noetlingaster"
17941 "Stigmatopygus"
17942 "Zuffardia"
17943 "Arnaudaster"
17944 "Glyphopneustes"
17945 "Lyria"
17946 "Colveraia"
17947 "Dacrydium"
17948 "Pethopecten"
17949 "Chalmasia"
17950 "Tarturia"
17951 "Athleta (Volutocorbis)"
17952 "Claibornites"
17953 "Goniastrea"
17954 "Venericardia (Venericor)"
17955 "Stirpulina"
17956 "Zorrita"
17957 "Raeta"
17958 "Desmophyllum"
17959 "Labrostrea"
17960 "Abruptolopha"
17961 "Cameleolopha"
17962 "Dubertretia"
17963 "Gitolampas"
17964 "Odontogryphaea"
17965 "Actinhelia"
17966 "Cyathoseris"
17967 "Filkornia"
17968 "Dichocoenia"
17969 "Eriphylopsis"
17970 "Palaeoxanthopsis"
17971 "Lophoranina"
17972 "Cretasterias"
17973 "Fundinia"
17974 "Medeela"
17975 "Megayoldia (Portlandella)"
17976 "Neithella"
17977 "Balabania"
17978 "Kurtinia"
17979 "Rochatorhynchia"
17980 "Praeneothyris"
17981 "Laluzia"
17982 "Cancellaria"
17983 "Potamides (Ptychopotamides)"
17984 "Jponsia"
17985 "Holospira"
17986 "Opalia (Opalia)"
17987 "Acanthoxenophora"
17988 "Rimella"
17989 "Eocalyptraphorus"
17990 "Mexopus"
17991 "Torgnellus"
17992 "Anisoria"
17993 "Acanthechinus"
17994 "Rhynchopygus"
17995 "Galeaster"
17996 "Ovulaster"
17997 "Diplotagma"
17998 "Artigesia"
17999 "Tenuipteria"
18000 "Cyclophorus"
18001 "Pupa"
18002 "Melanopsis"
18003 "Periaulax"
18004 "Guettaria"
18005 "Homoeaster"
18006 "Ophiurites"
18007 "Arcopsis"
18008 "Flexicorbula"
18009 "Krimella"
18010 "Nicella"
18011 "Graphularia"
18012 "Adelodonex"
18013 "Aphaea"
18014 "Frurionella"
18015 "Wadeopsammia"
18016 "Eufistulina"
18017 "Perrisonota"
18018 "Pecten (Pecten)"
18019 "Anomia (Anomia)"
18020 "Costellacesta"
18021 "Pholadidea"
18022 "Clavipholas"
18023 "Ramsetia"
18024 "Cuspidaria (Cuspidaria)"
18025 "Dreissena"
18026 "Miocardiopsis"
18027 "Mathilda (Echinimathilda)"
18028 "Spironema"
18029 "Deussenia"
18030 "Hercorhynchus"
18031 "Piestochilus"
18032 "Ancilla (Ancillus)"
18033 "Myobarbum"
18034 "Turritella (Sohlitella)"
18035 "Teinostoma"
18036 "Avitelmessus"
18037 "Menippe"
18038 "Carinatus"
18039 "Parapaguristes"
18040 "Dakoticancer"
18041 "Cristipluma"
18042 "Palaeoxantho"
18043 "Prehepatus"
18044 "Ophthalmoplax"
18045 "Linuparus (Podocrates)"
18046 "Callopora"
18047 "Amphiblestrum"
18048 "Ammatophora"
18049 "Micropora"
18050 "Membraniporella"
18051 "Gephyrotes"
18052 "Dysnoetopora"
18053 "Solenophragma"
18054 "Ellisina"
18055 "Dionella"
18056 "Cheethamia"
18057 "Castanopora"
18058 "Tricephalopora"
18059 "Pleuronea"
18060 "Polyascosoecia"
18061 "Stenocyathus"
18062 "Dictyaraea"
18063 "Clarkiella"
18064 "Barbatia (Cucullaearca)"
18065 "Sourimis"
18066 "Kummelia"
18067 "Caprinella"
18068 "Dimya"
18069 "Scobinidola"
18070 "Zikkuratia"
18071 "Siphonaria"
18072 "Volvulella"
18073 "Cylichnella"
18074 "Sulcoretusa (Moniloretusa)"
18075 "Bullopsis"
18076 "Hippocampoides"
18077 "Odontobasis"
18078 "Dolicholatirus"
18079 "Gemmula"
18080 "Rhombopsis"
18081 "Ornopsis (Pornosis)"
18082 "Paleofusimitra"
18083 "Amuletum (Amuletum)"
18084 "Trigonostoma"
18085 "Plesiotriton"
18086 "Eoharpa"
18087 "Conorbis"
18088 "Exilia"
18089 "Falsifusus"
18090 "Anteglossia"
18091 "Trobus"
18092 "Acrilla"
18093 "Perissolax"
18094 "Serpulorbis"
18095 "Leiostraca"
18096 "Odostomia (Odostomia)"
18097 "Aldebarania"
18098 "Choristothyris"
18099 "Cyproglobina (Cyproglobina)"
18100 "Eumorphocorystes"
18101 "Dromiopsis"
18102 "Glyptodynomene"
18103 "Aulacopodia"
18104 "Jagtia"
18105 "Megathiris"
18106 "Trigonosemus"
18107 "Kingenella"
18108 "Ruegenella"
18109 "Maastrichtiella"
18110 "Nerthebrochus"
18111 "Mosaethyris"
18112 "Eolacazella"
18113 "Kunradina"
18114 "Montipora"
18115 "Cheiraster"
18116 "Dunnicrinus"
18117 "Jaekelometra"
18118 "Birgelenocrinus"
18119 "Veugelersia"
18120 "Winkleria"
18121 "Procassidulus"
18122 "Rhyncholampas"
18123 "Leymeriaster"
18124 "Phymotaxis"
18125 "Felderophiura"
18126 "Isis"
18127 "Madrepora"
18128 "Teichaster"
18129 "Democrinus"
18130 "Hemithylus"
18131 "Palaeodiadema"
18132 "Hygrosoma"
18133 "Brissopneustes"
18134 "Trematrochus"
18135 "Priscolongatus"
18136 "Pseudogrammatodon"
18137 "Bathyarca"
18138 "Septifer (Septifer)"
18139 "Yoldiella"
18140 "Corbulamella"
18141 "Halonympha"
18142 "Verticordia"
18143 "Euciroa"
18144 "Birkelundita"
18145 "Sita"
18146 "Meiocardia"
18147 "Euthriofusus"
18148 "Athleta (Volutospina)"
18149 "Bittium (Semibittium)"
18150 "Lemintina"
18151 "Gibbula (Colliculus)"
18152 "Kaunhowenia"
18153 "Tibia (Tibia)"
18154 "Tudicla (Tudicla)"
18155 "Biplex"
18156 "Cnestriella"
18157 "Paraplacuna"
18158 "Tashiroella"
18159 "Agnomyax"
18160 "Mesochione"
18161 "Globularia (Globularia)"
18162 "Pseudoperissitys"
18163 "Calorebama"
18164 "Nekewis"
18165 "Taniella"
18166 "Pycnodonte (Pycnodonte)"
18167 "Callistalox"
18168 "Cidarina"
18169 "Bulbificopsis"
18170 "Macrocallista"
18171 "Pseudogaleodea"
18172 "Vasjugania"
18173 "Spaniorinus"
18174 "Hindsiella"
18175 "Cyrtodaria"
18176 "Semitriton"
18177 "Stephanocyathus"
18178 "Cucullaea (Cucullona)"
18179 "Gari (Gari)"
18180 "Pleuromeris"
18181 "Spissatella"
18182 "Spineilo"
18183 "Talochlamys"
18184 "Dosinia (Dosinobia)"
18185 "Marwickia"
18186 "Kaitangata"
18187 "Wangacteon"
18188 "Priscaphander"
18189 "Pseudofax"
18190 "Tudiclana"
18191 "Zeacolpus (Leptocolpus)"
18192 "Colposigma"
18193 "Zeacolpus (Zeacolpus)"
18194 "Polinices (Polinices)"
18195 "Magnatica (Spelaenacca)"
18196 "Perissodonta"
18197 "Polinices (Polinella)"
18198 "Cirsotrema"
18199 "Conominolia"
18200 "Tulochilus"
18201 "Lophelia"
18202 "Saxolucina"
18203 "Cylichnania"
18204 "Marshallaria"
18205 "Levifusus"
18206 "Probuccinum"
18207 "Austrosphaera"
18208 "Zygomelon"
18209 "Cosmasyrinx (Tholitoma)"
18210 "Colus"
18211 "Bittium (Bittium)"
18212 "Cassis"
18213 "Antarctodarwinella"
18214 "Antarctiranella"
18215 "Fyfea"
18216 "Pseudotylostoma"
18217 "Jagolucina"
18218 "Delectopecten"
18219 "Proterocarcinus"
18220 "Xanthilites"
18221 "Thaumastoplax"
18222 "Micropsis"
18223 "Schizaster"
18224 "Gomphechinus"
18225 "Pygopistes"
18226 "Idmidronea"
18227 "Tubulipora"
18228 "Gryphus"
18229 "Caryosmilia"
18230 "Leptoria"
18231 "Manicina"
18232 "Axinus"
18233 "Ostrea (Ostrea)"
18234 "Chrysodomus"
18235 "Borsonia"
18236 "Heligmotoma"
18237 "Kapalmerella"
18238 "Libycerithium"
18239 "Erato"
18240 "Cypraea"
18241 "Ringicula (Ringiculella)"
18242 "Andicula"
18243 "Pseudaulicina"
18244 "Buccinofusus"
18245 "Hubachia"
18246 "Orthosurcula"
18247 "Surculites"
18248 "Hataiella (Merriamella)"
18249 "Woodsalia"
18250 "Ficopsis (Fulguroficus)"
18251 "Odostomia"
18252 "Glyptoactis"
18253 "Torcula"
18254 "Stylocoenia"
18255 "Triphora"
18256 "Glyptoactis (Claibornicardia)"
18257 "Sideroseris"
18258 "Agathiphyllia"
18259 "Asterosmilia"
18260 "Brachiatusmilia"
18261 "Periplacotrochus"
18262 "Pattalophyllia"
18263 "Tubicora"
18264 "Jeronia"
18265 "Isopneustes"
18266 "Rhizangia"
18267 "Euphyllia"
18268 "Basiliocostella"
18269 "Isaster"
18270 "Acabaria"
18271 "Faksephyllia"
18272 "Schizocyathus"
18273 "Kaluginella"
18274 "Corbula (Caryocorbula)"
18275 "Cythara (Mangelia)"
18276 "Pseudoliva"
18277 "Calyptraphorus"
18278 "Lacunaria"
18279 "Eocypraea"
18280 "Platytrochus"
18281 "Paracyathus"
18282 "Septastrea"
18283 "Lucinisca"
18284 "Epilucina"
18285 "Calorhadia"
18286 "Corbula (Notocorbula)"
18287 "Kelliella"
18288 "Bornia"
18289 "Katherinella"
18290 "Aliculastrum"
18291 "Atys"
18292 "Athleta"
18293 "Nassarius"
18294 "Laevibuccinum"
18295 "Agaronia"
18296 "Coronia"
18297 "Nassarius (Tritiaria)"
18298 "Colubraria"
18299 "Latirus"
18300 "Eupleura"
18301 "Clavilithes"
18302 "Eosurcula"
18303 "Olivella"
18304 "Protosurcula"
18305 "Raphitoma"
18306 "Pleurotomella"
18307 "Colwellia"
18308 "Eopleurotoma"
18309 "Lirofusus"
18310 "Metula"
18311 "Terebrifusus"
18312 "Litiopa"
18313 "Ranularia"
18314 "Naticarius"
18315 "Scalina"
18316 "Melanella"
18317 "Ranella"
18318 "Sigatica"
18319 "Pyramidella"
18320 "Sinum"
18321 "Euritina"
18322 "Nellia"
18323 "Hippoporina"
18324 "Bathosella"
18325 "Echanthus"
18326 "Rhopostoma"
18327 "Gagaria"
18328 "Toulminella"
18329 "Conomitra"
18330 "Pseudolatirus"
18331 "Rhinoclavis"
18332 "Neverita"
18333 "Odostomia (Amaura)"
18334 "Crommium"
18335 "Oleneothyris"
18336 "Acrocoelum"
18337 "Lacinia"
18338 "Medoriopsis"
18339 "Sigmesalia"
18340 "Cyclostremiscus"
18341 "Pasitheola"
18342 "Menestho"
18343 "Gari"
18344 "Semimodiola"
18345 "Ostrea (Bellostrea)"
18346 "Lentidium"
18347 "Cyrtopleura"
18348 "Bothrocorbula"
18349 "Corbicula (Loxoptychodon)"
18350 "Polymesoda"
18351 "Scrobiculabra"
18352 "Tellinocyclas"
18353 "Cantharus (Pollia)"
18354 "Brotia"
18355 "Tympanotonos"
18356 "Paludomus"
18357 "Benoistia"
18358 "Clithon (Pictoneritina)"
18359 "Bythinella"
18360 "Lapparentia"
18361 "Sigapatella"
18362 "Raniliformis"
18363 "Floridina"
18364 "Pachythecella"
18365 "Columnotheca"
18366 "Pithodella"
18367 "Pliophloea"
18368 "Semiescharinella"
18369 "Puncturiella"
18370 "Amphiblestrella"
18371 "Taenioporina"
18372 "Adelopneustes"
18373 "Bibophiura"
18374 "Barbatia (Rostarca)"
18375 "Loxocardium"
18376 "Plagiocardium"
18377 "Parvicardium"
18378 "Sportella"
18379 "Arcopagia (Bertinella)"
18380 "Glans"
18381 "Pleuromeris (Choniocardia)"
18382 "Plastomiltha"
18383 "Monitilora"
18384 "Barbierella"
18385 "Here"
18386 "Cavilinga"
18387 "Callucinopsis"
18388 "Gibbolucina (Eomiltha)"
18389 "Pholadopsis"
18390 "Arcoperna"
18391 "Arcuatula"
18392 "Isognomon (Hippochaeta)"
18393 "Sphenia"
18394 "Chama (Cipliacella)"
18395 "Recticardo"
18396 "Goossensia"
18397 "Loparia"
18398 "Callista (Microcallista)"
18399 "Pitar (Chionella)"
18400 "Miodomeris"
18401 "Polymesoda (Geloina)"
18402 "Fulcrella"
18403 "Erycina"
18404 "Divarikellia"
18405 "Adansonella"
18406 "Praerangia"
18407 "Ringicula (Ringiculina)"
18408 "Tiberia"
18409 "Coemansia"
18410 "Poirieria (Paziella)"
18411 "Columbarium"
18412 "Penion"
18413 "Exilifusus"
18414 "Clavilithes (Cosmolithes)"
18415 "Latirulus"
18416 "Eopsephaea"
18417 "Leptoscapha"
18418 "Lyria (Harpella)"
18419 "Houzeauia"
18420 "Sulcobuccinum"
18421 "Fusimitra"
18422 "Mitreola"
18423 "Unitas"
18424 "Turricula (Crenaturricula)"
18425 "Kelletia"
18426 "Mitra"
18427 "Columbellopsis"
18428 "Cominella"
18429 "Cantharus (Eocantharus)"
18430 "Olivancillaria"
18431 "Mitra (Strigatella)"
18432 "Athleta (Neoathleta)"
18433 "Montia"
18434 "Montia (Houzeauia)"
18435 "Gibberula"
18436 "Cryptoconus"
18437 "Berthella"
18438 "Scutellastra"
18439 "Proscutum"
18440 "Clava (Pseudovertagus)"
18441 "Clava (Semivertagus)"
18442 "Clava (Striovertagus)"
18443 "Pseudoaluco (Globulocerithium)"
18444 "Bayania"
18445 "Cornetia"
18446 "Hemisinus"
18447 "Telescopium"
18448 "Vicinocerithium"
18449 "Diastomella"
18450 "Harrisianella"
18451 "Tenuicerithium"
18452 "Thericium"
18453 "Gourmya"
18454 "Entomella"
18455 "Clypidina (Montfortula)"
18456 "Diodora"
18457 "Praescissurella"
18458 "Pareuchelus"
18459 "Danilia"
18460 "Planolateralus"
18461 "Jujubinus (Strigosella)"
18462 "Leucorhynchia"
18463 "Corsania"
18464 "Notoseila"
18465 "Briardia"
18466 "Archicypraea"
18467 "Circulus"
18468 "Scissurella"
18469 "Rimula"
18470 "Astele"
18471 "Jujubinus"
18472 "Dissochilus"
18473 "Hydrobia (Peringia)"
18474 "Pseudamnicola"
18475 "Stenothyra"
18476 "Bouryia"
18477 "Nystia"
18478 "Alvania (Arsenia)"
18479 "Goniatogyra"
18480 "Rissoina (Zebinella)"
18481 "Tiburnus"
18482 "Eumetula"
18483 "Halloysia"
18484 "Triforis"
18485 "Aclis"
18486 "Melanella (Polygyreulima)"
18487 "Rostreulima"
18488 "Tectonatica"
18489 "Ficopsis"
18490 "Drupa"
18491 "Odostomia (Megastomia)"
18492 "Syrnola (Puposyrnola)"
18493 "Carychium"
18494 "Melampus"
18495 "Proplecotrema"
18496 "Ovatella"
18497 "Ellobium"
18498 "Antropora"
18499 "Ogivalina"
18500 "Canupora"
18501 "Beisselina"
18502 "Sphenotrochus"
18503 "Orthaster"
18504 "Cottreaucorys"
18505 "Cucullaria"
18506 "Kuphus"
18507 "Suessonia"
18508 "Ancilla"
18509 "Cochlespira"
18510 "Epitonium (Coniscala)"
18511 "Araeodactylus"
18512 "Faxegalathea"
18513 "Eohomola"
18514 "Dromia"
18515 "Cryptopora"
18516 "Gwyniella"
18517 "Platidia"
18518 "Coscinopleura"
18519 "Balantiostoma"
18520 "Crassicellepora"
18521 "Psilosecos"
18522 "Allantopora"
18523 "Anornithopora"
18524 "Monoceratopora"
18525 "Gargantua"
18526 "Cryptostomella"
18527 "Fissuricella"
18528 "Systenostoma"
18529 "Pachydera"
18530 "Phractoporella"
18531 "Leptocheilopora"
18532 "Rhagasostoma"
18533 "Thalamoporella"
18534 "Lepralia"
18535 "Monoporella"
18536 "Kleidionella"
18537 "Filifascigera"
18538 "Bidiastopora"
18539 "Crisidmonea"
18540 "Bisidmonea"
18541 "Hornera"
18542 "Retecava"
18543 "Cerioporella"
18544 "Discocytis"
18545 "Primnoa"
18546 "Skiaster"
18547 "Tylocidaris (Tylocidaris)"
18548 "Nucleolites (Cassidulus)"
18549 "Flabellipecten"
18550 "Nipteraxis"
18551 "Faxetrochus"
18552 "Conradconfusus"
18553 "Pterochelus"
18554 "Admetula"
18555 "Tatara"
18556 "Ataxocerithium"
18557 "Trypanaxis"
18558 "Anatoma"
18559 "Osilinus"
18560 "Stomatella"
18561 "Skeneoides"
18562 "Collonia (Circulopsis)"
18563 "Vexinia"
18564 "Littoraria (Littorinopsis)"
18565 "Sansonia"
18566 "Faxia"
18567 "Pseudotaphrus"
18568 "Caecum"
18569 "Sigaretornus"
18570 "Monoplex"
18571 "Laeviphitus"
18572 "Eoatlanta"
18573 "Johnstrupia"
18574 "Cerithiscala"
18575 "Triphora (Ogivia)"
18576 "Eocolina"
18577 "Retilaskeya"
18578 "Krachia"
18579 "Specula"
18580 "Cerithiopsidella"
18581 "Thereitis"
18582 "Trituba"
18583 "Rissoella"
18584 "Pseudotorinia"
18585 "Orbitestella"
18586 "Cypraedia (Cypraedia)"
18587 "Thyasira (Conchocele)"
18588 "Crenilabium"
18589 "Roxania"
18590 "Haminoea"
18591 "Ancilla (Sparella)"
18592 "Genota"
18593 "Kangilioptera"
18594 "Aporrhais (Aporrhais)"
18595 "Globisinum"
18596 "Mytilon"
18597 "Arcticlam"
18598 "Metacrinus"
18599 "Circophyllia"
18600 "Togocyamus"
18601 "Carditella"
18602 "Anodontia"
18603 "Sootryenella"
18604 "Spisula"
18605 "Kitsonia"
18606 "Costacallista"
18607 "Transennella"
18608 "Tivelina"
18609 "Janiopsis"
18610 "Cornulina"
18611 "Pugilina"
18612 "Vincenturris"
18613 "Clinuropsis"
18614 "Marginella (Cryptospira)"
18615 "Rapana"
18616 "Hexaplex"
18617 "Wendella"
18618 "Druidwilsonia"
18619 "Reymentella"
18620 "Ewekoroia"
18621 "Planaxis"
18622 "Velates"
18623 "Norrisia"
18624 "Mirachelus"
18625 "Cyclomolops"
18626 "Gisortia"
18627 "Cypraedia"
18628 "Bursa"
18629 "Tibia (Tibiochilus)"
18630 "Thecidellina"
18631 "Lacazella"
18632 "Lirodiscus"
18633 "Litorhadia"
18634 "Fulgurofusus"
18635 "Narona"
18636 "Pterynotus (Pterynotus)"
18637 "Papillina"
18638 "Umbraculum"
18639 "Sceptrum"
18640 "Cochlodesma"
18641 "Pitar (Pitar)"
18642 "Cylichna (Cylichnopsis)"
18643 "Mnestia"
18644 "Pleuroploca"
18645 "Palaeorhaphis"
18646 "Eoancilla"
18647 "Cochliolepis (Tylaxis)"
18648 "Saulella"
18649 "Brachysphingus"
18650 "Rogueus"
18651 "Camarocarcinus"
18652 "Laternula (Laternulina)"
18653 "Lyonsia"
18654 "Circe"
18655 "Mathilda (Fimbricatella)"
18656 "Fimbriatella"
18657 "Ravniella"
18658 "Actaeonidea"
18659 "Actaeopyramis"
18660 "Cyclodostomia"
18661 "Busycon"
18662 "Urosalpinx"
18663 "Pseudoandonia"
18664 "Fusulculus"
18665 "Cancellaria (Kroisbachia)"
18666 "Brocchinia"
18667 "Admete"
18668 "Sveltella"
18669 "Babylonella"
18670 "Pseudocochlespira"
18671 "Genotia"
18672 "Genota (Pseudotoma)"
18673 "Cordieria"
18674 "Astyris"
18675 "Streptochetus (Streptolathyrus)"
18676 "Clavella"
18677 "Cyclostrema"
18678 "Cingulina"
18679 "Opalia (Pliciscala)"
18680 "Amauropsella"
18681 "Chrysallida (Parthenina)"
18682 "Cancellaria (Merica)"
18683 "Parvisipho"
18684 "Ancillarina"
18685 "Cancelrana"
18686 "Hemisurcula"
18687 "Coptochetus"
18688 "Searlesia"
18689 "Muricopsis"
18690 "Fulgoraria (Psephaea)"
18691 "Coptostoma"
18692 "Mitra (Tiara)"
18693 "Potamides (Potamidopsis)"
18694 "Alaba"
18695 "Emarginula (Semperia)"
18696 "Ficus"
18697 "Emarginulina"
18698 "Cossmannia"
18699 "Protocypraea"
18700 "Basilissa"
18701 "Clanculus"
18702 "Chevallieria"
18703 "Manzonia (Alvinia)"
18704 "Microtaphrus"
18705 "Zonaria"
18706 "Grandipatula"
18707 "Cernina (Eocernina)"
18708 "Molopophorus"
18709 "Venericardia (Rotundicardia)"
18710 "Serripecten"
18711 "Comitileda"
18712 "Tenuiactaeon"
18713 "Raulinia"
18714 "Microfulgur"
18715 "Proximitra"
18716 "Zemacies"
18717 "Cosmasyrinx"
18718 "Spiratella"
18719 "Cirsochilus"
18720 "Botelloides"
18721 "Guildfordia"
18722 "Nemocardium (Pratulum)"
18723 "Hedecardium"
18724 "Angulus"
18725 "Aulacomya"
18726 "Mactra (Maorimactra)"
18727 "Superstes"
18728 "Pristimerica"
18729 "Notoplejona"
18730 "Inquisitor"
18731 "Zeacolpus"
18732 "Amauropsona"
18733 "Friginatica"
18734 "Magnatica"
18735 "Struthiolaria"
18736 "Taniella (Pristinacca)"
18737 "Niso"
18738 "Meandrina"
18739 "Trachyphyllia"
18740 "Pironastrea"
18741 "Pavona"
18742 "Venericardia (Venericardia)"
18743 "Cardiomya (Cardiomya)"
18744 "Lyriopsis"
18745 "Haedropleura"
18746 "Lyrischapa"
18747 "Acropora"
18748 "Dendracis"
18749 "Pachycrommium"
18750 "Volema (Hemifusus)"
18751 "Faunus"
18752 "Batillaria"
18753 "Euspirocrommium"
18754 "Tibia (Africoterebellum)"
18755 "Eovasum"
18756 "Chione"
18757 "Sphaerocypraea"
18758 "Cypraeorbis"
18759 "Rostellaria (Veatchia)"
18760 "Trochita"
18761 "Platygyra"
18762 "Caulastrea"
18763 "Pyrazopsis"
18764 "Pseudoaluco"
18765 "Maussenetia"
18766 "Semiterebellum"
18767 "Cerastoderma"
18768 "Gyrodes (Sigaretopsis)"
18769 "Vokesula"
18770 "Paraverrucoides"
18771 "Panopeus"
18772 "Matutites"
18773 "Quasilaeviranina"
18774 "Notosceles"
18775 "Macroacaena"
18776 "Galenopsis"
18777 "Rhytisoria"
18778 "Acanthocardia (Schedocardia)"
18779 "Basterotia"
18780 "Donax"
18781 "Ervilia"
18782 "Saxicavella"
18783 "Semele"
18784 "Calorhadia (Calorhadia)"
18785 "Montacuta"
18786 "Mysella"
18787 "Bullia (Buccinanops)"
18788 "Glyptostyla"
18789 "Mazzalina"
18790 "Lyrosurcula"
18791 "Bullia"
18792 "Cantharus (Endopachychilus)"
18793 "Fusitoma"
18794 "Odontopolys"
18795 "Sveltia"
18796 "Evalea"
18797 "Transovula"
18798 "Isognomon (Melina)"
18799 "Sphenaster"
18800 "Alveopora"
18801 "Bacarella"
18802 "Cyclocorystes"
18803 "Schizaster (Schizaster)"
18804 "Tudicla (Pseudoperissolax)"
18805 "Chedevillia"
18806 "Eotibia"
18807 "Turricula (Leptosurcula)"
18808 "Marginella"
18809 "Mitrella"
18810 "Pleurofusia"
18811 "Adrana"
18812 "Pitaria (Pitaria)"
18813 "Phos (Buccitriton)"
18814 "Dorsanum"
18815 "Adeorbis"
18816 "Calappilia"
18817 "Zanthopsis"
18818 "Glans (Glans)"
18819 "Coralliophaga"
18820 "Diplodonta (Diplodonta)"
18821 "Spirancilla"
18822 "Nucellopsis"
18823 "Micrancilla"
18824 "Brotia (Tinnyea)"
18825 "Tympanotonos (Eotympanotonus)"
18826 "Tylochilus"
18827 "Paraseraphs"
18828 "Wateletia"
18829 "Natica (Nacca)"
18830 "Hydrobia (Hydrobia)"
18831 "Cerithiopsis (Cerithiopsis)"
18832 "Costhyrella"
18833 "Poirieria"
18834 "Bathytoma"
18835 "Melongena"
18836 "Pseudolivella"
18837 "Raphitoma (Amblyacrum)"
18838 "Cerithium (Ptychocerithium)"
18839 "Alocaxis"
18840 "Exechestoma"
18841 "Acirsa (Acirsella)"
18842 "Lyncina"
18843 "Sigaretus (Naticina)"
18844 "Tellina (Peronaea)"
18845 "Tellina (Moerella)"
18846 "Pseudomiltha (Pseudomiltha)"
18847 "Eosolen"
18848 "Eomeretrix"
18849 "Tellina (Megangulus)"
18850 "Gari (Gobraeus)"
18851 "Priscofusus"
18852 "Ovula"
18853 "Cristispira"
18854 "Austrofusus"
18855 "Lyreidus"
18856 "Hemithiris"
18857 "Notosaria"
18858 "Basiliola"
18859 "Paraplicirhynchia"
18860 "Seymourella"
18861 "Bouchardia"
18862 "Magellania"
18863 "Magella"
18864 "Stethothyris"
18865 "Macandrevia"
18866 "Laquethiris"
18867 "Crispatotrochus"
18868 "Tubastraea"
18869 "Austrocidaris"
18870 "Anisodonta"
18871 "Eucrassatella"
18872 "Parathyasira"
18873 "Axinopsida"
18874 "Mytilosootus"
18875 "Australoportlandia"
18876 "Jupiteria (Surojupiteria)"
18877 "Mya (Arenomya)"
18878 "Mya (Geramya)"
18879 "Oxyperas"
18880 "Standella"
18881 "Eurhomalea"
18882 "Cockburnia"
18883 "Eumarcia (Eumarcia)"
18884 "Eumarcia (Atamarcia)"
18885 "Nymphactra"
18886 "Gaimardia"
18887 "Gomphina"
18888 "Sudonassarius"
18889 "Zelandiella"
18890 "Eoscaphella"
18891 "Pachymelon (Palomelon)"
18892 "Alcithoe (Alcithoe)"
18893 "Mitra (Eumitra)"
18894 "Austrotoma"
18895 "Austrosullivania"
18896 "Xymene"
18897 "Cyrtochetus"
18898 "Eobuccinella"
18899 "Pareuthria"
18900 "Austrobuccinum"
18901 "Aeneator"
18902 "Splendrillia"
18903 "Neoguraleus (Fusiguraleus)"
18904 "Caelobassus"
18905 "Lenitrophon"
18906 "Struthiolarella"
18907 "Ficus (Diconoficus)"
18908 "Austroficopsis"
18909 "Orinella"
18910 "Gumina"
18911 "Agatha"
18912 "Calliostoma (Calliostoma)"
18913 "Zegalerus"
18914 "Wangaloa"
18915 "Antarctohoges"
18916 "Turbonilla (Mormula)"
18917 "Epitonium (Epitonium)"
18918 "Amaea (Discoscala)"
18919 "Trematotrochus"
18920 "Volutomitra"
18921 "Mauidrillia"
18922 "Drepanocheilus (Tulochilus)"
18923 "Kakanuiella"
18924 "Probolarina"
18925 "Campages"
18926 "Chathamithyris"
18927 "Flustrellaria"
18928 "Caleschara"
18929 "Hoplitaechmella"
18930 "Chondriovelum"
18931 "Aspidostoma"
18932 "Cellaria"
18933 "Smitticellaria"
18934 "Melychocella"
18935 "Arachnopusia"
18936 "Hippopleurifera"
18937 "Chataimulosia"
18938 "Immergentia"
18939 "Stomatoporina"
18940 "Cinctipora"
18941 "Eucidaris"
18942 "Apatopygus"
18943 "Quadrilatera"
18944 "Elliptotellina"
18945 "Glyptoactis (Fasciculicardia)"
18946 "Pycnodonte (Crenostrea)"
18947 "Cyclopecten (Cyclochlamys)"
18948 "Limatula (Limatuletta)"
18949 "Haliris"
18950 "Falsicolus"
18951 "Teremelon"
18952 "Chelotia"
18953 "Pareora"
18954 "Kotakaia"
18955 "Zoila"
18956 "Cirsotrema (Tioria)"
18957 "Plicirhynchia"
18958 "Neothyris"
18959 "Isechinus"
18960 "Hypechinus"
18961 "Platypygus"
18962 "Iheringiella"
18963 "Jorgechlamys"
18964 "Brachidontes (Hormomya)"
18965 "Lamelliconcha"
18966 "Lithophysema"
18967 "Maralsenia"
18968 "Peruluta"
18969 "Hannatoma"
18970 "Raninoides"
18971 "Pyromaia"
18972 "Glyphithyreus"
18973 "Noetia"
18974 "Discors"
18975 "Blagraveia"
18976 "Pitar (Calpitaria)"
18977 "Pakiluta"
18978 "Athleta (Volutopupa)"
18979 "Sindhiluta"
18980 "Indovoluta"
18981 "Conus (Leptoconus)"
18982 "Zeacolpus (Stiracolpus)"
18983 "Prestrombus"
18984 "Hippochrenes"
18985 "Terebellum"
18986 "Trivia"
18987 "Plesiolampas"
18988 "Cyclocardia (Arcturellina)"
18989 "Raetomya"
18990 "Mesodesma"
18991 "Conus (Conolithes)"
18992 "Turritella (Peyrotia)"
18993 "Eucypraea"
18994 "Sanguinolaria (Psammotaea)"
18995 "Macoma"
18996 "Bezanconia"
18997 "Phalium"
18998 "Dictyopleurus"
18999 "Neocatopygus"
19000 "Eurhodia"
19001 "Cylichna (Acrostemma)"
19002 "Nassaria"
19003 "Pyrenoturris"
19004 "Cymbium"
19005 "Cerithium (Chondrocerithium)"
19006 "Pakistania"
19007 "Polygireulima"
19008 "Eulimella (Belonidium)"
19009 "Cepatia"
19010 "Amotapus"
19011 "Clementia (Clementia)"
19012 "Gisortia (Vicetia)"
19013 "Porocidaris"
19014 "Cycladicama"
19015 "Paraglans"
19016 "Viaplax"
19017 "Montezumella"
19018 "Schizaster (Paraster)"
19019 "Lapparia"
19020 "Seraphs (Seraphs)"
19021 "Bernaya"
19022 "Macrocypraea"
19023 "Eopustularia"
19024 "Proadusta"
19025 "Stenosarina"
19026 "Porites"
19027 "Thersitea"
19028 "Amphidonta"
19029 "Meandrina (Placocyathus)"
19030 "Echinolampas"
19031 "Amblypygus"
19032 "Ranina"
19033 "Haimea"
19034 "Eupatagus"
19035 "Acanthocardia (Agnocardia)"
19036 "Pycnodonte (Pegma)"
19037 "Eocithara"
19038 "Cellana"
19039 "Platyoptera"
19040 "Olequahia"
19041 "Arene"
19042 "Architectonica (Stellaxis)"
19043 "Ancilla (Olivula)"
19044 "Hemisinus (Longiverena)"
19045 "Pachecoa (Pachecoa)"
19046 "Schedocardia"
19047 "Bittium (Stylidium)"
19048 "Balcis"
19049 "Skenea"
19050 "Linga"
19051 "Eophysema"
19052 "Cubitostrea (Cubitostrea)"
19053 "Gigantostrea"
19054 "Pelecyora"
19055 "Teichopora"
19056 "Cupuladria"
19057 "Leptomussa"
19058 "Conocrinus"
19059 "Baueria"
19060 "Echinanthus"
19061 "Conoclypeus"
19062 "Orthocardium"
19063 "Callista (Callista)"
19064 "Amalda"
19065 "Conus (Hemiconus)"
19066 "Cerithidea (Cerithideopsis)"
19067 "Eginea"
19068 "Pseudobellardia"
19069 "Gantechinobathra"
19070 "Granulolabium (Granulolabium)"
19071 "Granulolabium"
19072 "Zaria"
19073 "Fastigiella (Mellevillia)"
19074 "Tympanotonos (Tympanotonos)"
19075 "Cerithidea (Cerithidea)"
19076 "Sandbergeria"
19077 "Tympanotonos (Diptychochilus)"
19078 "Limacina"
19079 "Altaspiratella"
19080 "Camptoceratops"
19081 "Euchilotheca"
19082 "Currylimacina"
19083 "Heliconoides"
19084 "Peraubium"
19085 "Seraphs"
19086 "Tornus"
19087 "Terebellopsis"
19088 "Semicypraea"
19089 "Eratotrivia"
19090 "Cypraedia (Protocypraedia)"
19091 "Sulcocypraea"
19092 "Grovesia"
19093 "Luponovula"
19094 "Simnia"
19095 "Acanthogalathea"
19096 "Lessinigalathea"
19097 "Pachycheles"
19098 "Ciliopagurus"
19099 "Cyamocarcinus"
19100 "Eotrachynotocarcinus"
19101 "Kromtitis"
19102 "Guinotosia"
19103 "Daira"
19104 "Daldorfia"
19105 "Mesolambrus"
19106 "Branchioplax"
19107 "Boschettia"
19108 "Eocharybdis"
19109 "Gecchelicarcinus"
19110 "Carpilius"
19111 "Paraocalina"
19112 "Bittnereus"
19113 "Laevicarcinus"
19114 "Sereneopeus"
19115 "Lobogalenopsis"
19116 "Pilumnomimus"
19117 "Titanocarcinus"
19118 "Paratetralia"
19119 "Actaeites"
19120 "Etisus"
19121 "Haydnella"
19122 "Neoliomera"
19123 "Phlyctenodes"
19124 "Prochlorodius"
19125 "Brachynotus"
19126 "Lianira"
19127 "Palaeograpsus"
19128 "Harpactoxanthopsis"
19129 "Eouroptychus"
19130 "Eurotetralia"
19131 "Tetralia"
19132 "Archaeotetra"
19133 "Eomaldivia"
19134 "Portunus"
19135 "Portunites"
19136 "Coscinaraea"
19137 "Paraleptoria"
19138 "Tivellina"
19139 "Cerithium (Tympanotonus)"
19140 "Theodoxus"
19141 "Harpactocarcinus"
19142 "Ampullinopsis"
19143 "Bellatara"
19144 "Eogryphus"
19145 "Trigonodesma"
19146 "Venericardia (Pacificor)"
[truncated: 2,943,392 more chars]
