# Supplementary material for: A multiscale view of the Phanerozoic fossil record reveals the three major biotic transitions
Source: Commun Biol. 2021 Mar 8;4:309. doi: 10.1038/s42003-021-01805-y (PMC7977041; doi:10.1038/s42003-021-01805-y)
Supplement: Supplementary file 6 — Supplementary Data 3 [file 42003_2021_1805_MOESM6_ESM.txt]

# 'Multilayer_Network.net /Infomap/ -s 1 -N 200 -i multilayer --multilayer-relax-rate 0.25 --tree --expanded --multilayer-relax-limit 1 --silent' -> 69608 nodes partitioned in 22m 31s from codelength 14.58096 in one level to codelength 5.62926 in 7 levels.
# path flow name layer node relax_rate:
1:1:1:1:1:1 0.00128249 Piacenzian-H455 | 94 94 4610
1:1:1:1:1:2 7.44598e-06 Anadara (Rasia) | 94 94 19838
1:1:1:1:1:3 7.33217e-06 Volvarina | 94 94 20814
1:1:1:1:1:4 7.30963e-06 Niso | 94 94 18737
1:1:1:1:1:5 7.29458e-06 Strombina (Lirastrombina) | 94 94 22158
1:1:1:1:1:6 7.28743e-06 Ringicula (Ringiculella) | 94 94 18241
1:1:1:1:1:7 7.28552e-06 Oliva (Oliva) | 94 94 20413
1:1:1:1:1:8 7.2808e-06 Saccella | 94 94 12468
1:1:1:1:1:9 7.28011e-06 Dentimargo | 94 94 20489
1:1:1:1:1:10 7.27987e-06 Alabina | 94 94 20543
1:1:1:1:1:11 7.26981e-06 Volvulella (Volvulella) | 94 94 20211
1:1:1:1:1:12 7.26576e-06 Olivella (Minioliva) | 94 94 22096
1:1:1:1:1:13 7.26516e-06 Subcancilla | 94 94 21312
1:1:1:1:1:14 7.26242e-06 Voluta | 94 94 17312
1:1:1:1:1:15 7.25681e-06 Cylichnella | 94 94 18073
1:1:1:1:1:16 7.2536e-06 Olivella (Macgintiella) | 94 94 21835
1:1:1:1:1:17 7.2527e-06 Teinostoma | 94 94 18035
1:1:1:1:1:18 7.25166e-06 Stigmaulax | 94 94 20221
1:1:1:1:1:19 7.25099e-06 Alvania | 94 94 17756
1:1:1:1:1:20 7.2446e-06 Carinodrillia | 94 94 21262
1:1:1:1:1:21 7.24388e-06 Metula | 94 94 18310
1:1:1:1:1:22 7.24215e-06 Anachis (Costoanachis) | 94 94 20973
1:1:1:1:1:23 7.2371e-06 Limacina | 94 94 19078
1:1:1:1:1:24 7.23401e-06 Sincola (Sincola) | 94 94 21221
1:1:1:1:1:25 7.23401e-06 Cupuladria | 94 94 19056
1:1:1:1:1:26 7.23381e-06 Trigonulina | 94 94 19175
1:1:1:1:1:27 7.23009e-06 Cyclopecten | 94 94 19254
1:1:1:1:1:28 7.23009e-06 Discoporella | 94 94 20905
1:1:1:1:1:29 7.23009e-06 Agladrillia (Agladrillia) | 94 94 21833
1:1:1:1:1:30 7.2279e-06 Lepicythara | 94 94 21656
1:1:1:1:1:31 7.22617e-06 Mamillopora | 94 94 22121
1:1:1:1:1:32 7.22569e-06 Trigoniocardia | 94 94 20241
1:1:1:1:1:33 7.22519e-06 Eucrassatella (Eucrassatella) | 94 94 20891
1:1:1:1:1:34 7.22326e-06 Eulimastoma | 94 94 22105
1:1:1:1:1:35 7.22227e-06 Creseis | 94 94 19878
1:1:1:1:1:36 7.22227e-06 Ithycythara | 94 94 21440
1:1:1:1:1:37 7.22177e-06 Trachycardium (Phlogocardia) | 94 94 21403
1:1:1:1:1:38 7.21835e-06 Nucula (Lamellinucula) | 94 94 17832
1:1:1:1:1:39 7.21835e-06 Styliola | 94 94 20820
1:1:1:1:1:40 7.21541e-06 Agatrix | 94 94 20532
1:1:1:1:1:41 7.21541e-06 Glyphostoma (Glyphostoma) | 94 94 21316
1:1:1:1:1:42 7.21443e-06 Atlanta | 94 94 19879
1:1:1:1:1:43 7.21443e-06 Macrocallista (Megapitaria) | 94 94 21830
1:1:1:1:1:44 7.21443e-06 Olivella (Dactylidella) | 94 94 22433
1:1:1:1:1:45 7.2132e-06 Cardiomya | 94 94 17605
1:1:1:1:1:46 7.21149e-06 Knefastia | 94 94 20171
1:1:1:1:1:47 7.21149e-06 Chionopsis | 94 94 20411
1:1:1:1:1:48 7.21051e-06 Microgaza | 94 94 17492
1:1:1:1:1:49 7.21051e-06 Antillocyathus | 94 94 21325
1:1:1:1:1:50 7.21051e-06 Eulimella (Ebalina) | 94 94 22172
1:1:1:1:1:51 7.2083e-06 Solenosteira | 94 94 19300
1:1:1:1:1:52 7.2083e-06 Schizoporella | 94 94 19542
1:1:1:1:1:53 7.20757e-06 Leptadrillia | 94 94 22260
1:1:1:1:1:54 7.20659e-06 Biflustra | 94 94 17505
1:1:1:1:1:55 7.20659e-06 Schedocleidochasma | 94 94 21899
1:1:1:1:1:56 7.20266e-06 Syntomodrillia | 94 94 20537
1:1:1:1:1:57 7.20266e-06 Nellia | 94 94 18322
1:1:1:1:1:58 7.20266e-06 Celleporaria | 94 94 19585
1:1:1:1:1:59 7.20266e-06 Hippoporella | 94 94 20477
1:1:1:1:1:60 7.20266e-06 Sincola (Sinaxila) | 94 94 21214
1:1:1:1:1:61 7.20219e-06 Bothrocorbula | 94 94 18348
1:1:1:1:1:62 7.20148e-06 Anadara (Sectiarca) | 94 94 20788
1:1:1:1:1:63 7.19874e-06 Tellidora | 94 94 17930
1:1:1:1:1:64 7.19874e-06 Kelliella | 94 94 18287
1:1:1:1:1:65 7.19874e-06 Antropora | 94 94 18498
1:1:1:1:1:66 7.19874e-06 Typhis | 94 94 20312
1:1:1:1:1:67 7.19874e-06 Costelloleda | 94 94 22128
1:1:1:1:1:68 7.19874e-06 Bactrocythara | 94 94 22259
1:1:1:1:1:69 7.19874e-06 Ugartea | 94 94 22266
1:1:1:1:1:70 7.19874e-06 Cellaria | 94 94 18932
1:1:1:1:1:71 7.19874e-06 Miraclathurella | 94 94 22098
1:1:1:1:1:72 7.19656e-06 Strombina | 94 94 21220
1:1:1:1:1:73 7.19656e-06 Spathochlamys | 94 94 22183
1:1:1:1:1:74 7.19485e-06 Aliculastrum | 94 94 18290
1:1:1:1:1:75 7.19485e-06 Hippoporina | 94 94 18323
1:1:1:1:1:76 7.19485e-06 Parasmittina | 94 94 19440
1:1:1:1:1:77 7.19485e-06 Turritella (Bactrospira) | 94 94 19837
1:1:1:1:1:78 7.19485e-06 Scrupocellaria | 94 94 19885
1:1:1:1:1:79 7.19485e-06 Microcardium | 94 94 20207
1:1:1:1:1:80 7.19485e-06 Sheldonella | 94 94 20931
1:1:1:1:1:81 7.19485e-06 Aphera | 94 94 20960
1:1:1:1:1:82 7.19485e-06 Saccharoturris | 94 94 21427
1:1:1:1:1:83 7.19485e-06 Rhynchozoon | 94 94 21898
1:1:1:1:1:84 7.19485e-06 Characodoma | 94 94 22118
1:1:1:1:1:85 7.19485e-06 Fasciolaria (Fasciolaria) | 94 94 22143
1:1:1:1:1:86 7.19485e-06 Vaughanites | 94 94 22569
1:1:1:1:1:87 7.19485e-06 Vitricythara | 94 94 22570
1:1:1:1:1:88 7.19263e-06 Nucinella | 94 94 13772
1:1:1:1:1:89 7.19263e-06 Tagelus (Mesopleura) | 94 94 20426
1:1:1:1:1:90 7.19263e-06 Bullaria | 94 94 20453
1:1:1:1:1:91 7.19263e-06 Pyruconus | 94 94 21216
1:1:1:1:1:92 7.19263e-06 Acmaturris | 94 94 22574
1:1:1:1:1:93 7.19093e-06 Ancilla | 94 94 18508
1:1:1:1:1:94 7.19093e-06 Lamelliconcha | 94 94 18965
1:1:1:1:1:95 7.19093e-06 Leopecten | 94 94 20422
1:1:1:1:1:96 7.19093e-06 Northia | 94 94 20900
1:1:1:1:1:97 7.19093e-06 Dermomurex (Trialatella) | 94 94 21420
1:1:1:1:1:98 7.19093e-06 Pygmaepterys | 94 94 21421
1:1:1:1:1:99 7.19093e-06 Stylopoma | 94 94 21800
1:1:1:1:1:100 7.19093e-06 Linga (Bellucina) | 94 94 21809
1:1:1:1:1:101 7.19093e-06 Solariorbis (Hapalorbis) | 94 94 22148
1:1:1:1:1:102 7.19093e-06 Smittipora | 94 94 17541
1:1:1:1:1:103 7.19093e-06 Cuspidaria (Cuspidaria) | 94 94 18024
1:1:1:1:1:104 7.19093e-06 Callocardia (Agriopoma) | 94 94 19232
1:1:1:1:1:105 7.19093e-06 Episcynia | 94 94 19527
1:1:1:1:1:106 7.19093e-06 Vibracellina | 94 94 19870
1:1:1:1:1:107 7.19093e-06 Nemocardium (Lophocardium) | 94 94 20183
1:1:1:1:1:108 7.19093e-06 Cymatium | 94 94 20335
1:1:1:1:1:109 7.19093e-06 Torinista | 94 94 20374
1:1:1:1:1:110 7.19093e-06 Turbicellepora | 94 94 20431
1:1:1:1:1:111 7.19093e-06 Tellidorella | 94 94 20521
1:1:1:1:1:112 7.19093e-06 Siphonochelus (Pilsbrytyphis) | 94 94 20765
1:1:1:1:1:113 7.19093e-06 Compsodrillia | 94 94 21219
1:1:1:1:1:114 7.19093e-06 Pterotyphis (Pterotyphis) | 94 94 21435
1:1:1:1:1:115 7.19093e-06 Haliris (Haliris) | 94 94 21921
1:1:1:1:1:116 7.19093e-06 Strombinella | 94 94 22095
1:1:1:1:1:117 7.19093e-06 Callolongchaeus | 94 94 22104
1:1:1:1:1:118 7.19093e-06 Cycloperiella | 94 94 22119
1:1:1:1:1:119 7.19093e-06 Gemelliporella | 94 94 22120
1:1:1:1:1:120 7.19093e-06 Aesopus (Glyptaesopus) | 94 94 22140
1:1:1:1:1:121 7.19093e-06 Nassarina (Nassarina) | 94 94 22187
1:1:1:1:1:122 7.19093e-06 Tremogasterina | 94 94 22288
1:1:1:1:1:123 7.19093e-06 Cotonopsis (Cotonopsis) | 94 94 22392
1:1:1:1:1:124 7.19093e-06 Hippaliosina | 94 94 22565
1:1:1:1:1:125 7.19093e-06 Guynia | 94 94 22567
1:1:1:1:1:126 7.19093e-06 Globidrillia | 94 94 22573
1:1:1:1:1:127 7.19093e-06 Hyalocylis | 94 94 22579
1:1:1:1:1:128 7.19093e-06 Anisocycla (Saccoina) | 94 94 22582
1:1:1:1:1:129 7.187e-06 Myrtea | 94 94 17155
1:1:1:1:1:130 7.187e-06 Rissoina (Rissoina) | 94 94 19706
1:1:1:1:1:131 7.187e-06 Siphonochelus (Laevityphis) | 94 94 19833
1:1:1:1:1:132 7.187e-06 Tellina (Phyllodina) | 94 94 19966
1:1:1:1:1:133 7.187e-06 Brachycythara | 94 94 21428
1:1:1:1:1:134 7.187e-06 Poromya (Poromya) | 94 94 21922
1:1:1:1:1:135 7.187e-06 Hertleinia | 94 94 22093
1:1:1:1:1:136 7.187e-06 Glycymeris (Axinactis) | 94 94 22382
1:1:1:1:1:137 7.187e-06 Trochocyathus | 94 94 15131
1:1:1:1:1:138 7.187e-06 Botula | 94 94 16623
1:1:1:1:1:139 7.187e-06 Dimya | 94 94 18068
1:1:1:1:1:140 7.187e-06 Halonympha | 94 94 18141
1:1:1:1:1:141 7.187e-06 Schizocyathus | 94 94 18272
1:1:1:1:1:142 7.187e-06 Thalamoporella | 94 94 18533
1:1:1:1:1:143 7.187e-06 Nipteraxis | 94 94 18550
1:1:1:1:1:144 7.187e-06 Pterynotus (Pterynotus) | 94 94 18636
1:1:1:1:1:145 7.187e-06 Septa | 94 94 19159
1:1:1:1:1:146 7.187e-06 Tetraplaria | 94 94 19449
1:1:1:1:1:147 7.187e-06 Astraea | 94 94 19567
1:1:1:1:1:148 7.187e-06 Cardites | 94 94 19592
1:1:1:1:1:149 7.187e-06 Sanguinolaria | 94 94 19990
1:1:1:1:1:150 7.187e-06 Smittoidea | 94 94 20096
1:1:1:1:1:151 7.187e-06 Rhinoclavis (Ochetoclava) | 94 94 20244
1:1:1:1:1:152 7.187e-06 Microporella | 94 94 20385
1:1:1:1:1:153 7.187e-06 Glabella | 94 94 20435
1:1:1:1:1:154 7.187e-06 Crassispira (Crassispirella) | 94 94 20494
1:1:1:1:1:155 7.187e-06 Paraborsonia | 94 94 20737
1:1:1:1:1:156 7.187e-06 Hexacorbula | 94 94 20895
1:1:1:1:1:157 7.187e-06 Petraliella | 94 94 20912
1:1:1:1:1:158 7.187e-06 Propustularia | 94 94 21334
1:1:1:1:1:159 7.187e-06 Cigclisula | 94 94 21340
1:1:1:1:1:160 7.187e-06 Lioglyphostoma | 94 94 21429
1:1:1:1:1:161 7.187e-06 Folinia | 94 94 21684
1:1:1:1:1:162 7.187e-06 Dolostoma | 94 94 21848
1:1:1:1:1:163 7.187e-06 Cystiscus | 94 94 22081
1:1:1:1:1:164 7.187e-06 Thelecythara | 94 94 22099
1:1:1:1:1:165 7.187e-06 Cosmioconcha | 94 94 22100
1:1:1:1:1:166 7.187e-06 Hippoporidra | 94 94 22122
1:1:1:1:1:167 7.187e-06 Reteporellina | 94 94 22123
1:1:1:1:1:168 7.187e-06 Volvulella (Paravolvulella) | 94 94 22131
1:1:1:1:1:169 7.187e-06 Mysella (Mysella) | 94 94 22255
1:1:1:1:1:170 7.187e-06 Spirolaxis | 94 94 22268
1:1:1:1:1:171 7.187e-06 Scalenostoma | 94 94 22439
1:1:1:1:1:172 7.187e-06 Corynostylus | 94 94 22566
1:1:1:1:1:173 7.187e-06 Oxysmilia | 94 94 22568
1:1:1:1:1:174 7.187e-06 Cotonopsis | 94 94 22571
1:1:1:1:1:175 7.187e-06 Decipifus | 94 94 22572
1:1:1:1:1:176 7.187e-06 Tenaturris | 94 94 22575
1:1:1:1:1:177 7.187e-06 Granoturris | 94 94 22576
1:1:1:1:1:178 7.187e-06 Kurtzia | 94 94 22577
1:1:1:1:1:179 7.187e-06 Bartschella | 94 94 22580
1:1:1:1:1:180 7.187e-06 Ividella | 94 94 22584
1:1:1:1:1:181 7.187e-06 Halgyrineum | 94 94 22585
1:1:1:1:2:1 0.00121875 Piacenzian-H457 | 94 94 4612
1:1:1:1:2:2 7.51193e-06 Turritella (Broderiptella) | 94 94 20544
1:1:1:1:2:3 7.37509e-06 Prunum | 94 94 19458
1:1:1:1:2:4 7.36036e-06 Lirophora (Lirophora) | 94 94 20216
1:1:1:1:2:5 7.32881e-06 Fusinus | 94 94 17192
1:1:1:1:2:6 7.32329e-06 Strombina (Strombina) | 94 94 21366
1:1:1:1:2:7 7.32168e-06 Agathistoma | 94 94 21188
1:1:1:1:2:8 7.3014e-06 Cerithiopsis | 94 94 16556
1:1:1:1:2:9 7.28526e-06 Chrysallida | 94 94 15707
1:1:1:1:2:10 7.27786e-06 Turbonilla (Pyrgiscus) | 94 94 17050
1:1:1:1:2:11 7.27718e-06 Persicula | 94 94 19639
1:1:1:1:2:12 7.26931e-06 Haustellum | 94 94 20437
1:1:1:1:2:13 7.26879e-06 Volvulella | 94 94 18072
1:1:1:1:2:14 7.26879e-06 Trivia | 94 94 18986
1:1:1:1:2:15 7.26567e-06 Turbo (Senectus) | 94 94 20773
1:1:1:1:2:16 7.26225e-06 Poirieria (Panamurex) | 94 94 20542
1:1:1:1:2:17 7.25463e-06 Clathrodrillia | 94 94 20172
1:1:1:1:2:18 7.25126e-06 Ervilia | 94 94 18781
1:1:1:1:2:19 7.24973e-06 Trachycardium (Trachycardium) | 94 94 17175
1:1:1:1:2:20 7.24855e-06 Hemitoma | 94 94 21815
1:1:1:1:2:21 7.24482e-06 Anadara (Larkinia) | 94 94 21191
1:1:1:1:2:22 7.24239e-06 Modulus | 94 94 20497
1:1:1:1:2:23 7.24148e-06 Astralium | 94 94 14168
1:1:1:1:2:24 7.23973e-06 Teinostoma (Pseudorotella) | 94 94 21836
1:1:1:1:2:25 7.23973e-06 Epitonium (Epitonium) | 94 94 18917
1:1:1:1:2:26 7.23844e-06 Calophos | 94 94 21832
1:1:1:1:2:27 7.23796e-06 Eburna | 94 94 20915
1:1:1:1:2:28 7.23796e-06 Olivella (Olivella) | 94 94 21375
1:1:1:1:2:29 7.23748e-06 Trachycardium | 94 94 16855
1:1:1:1:2:30 7.23451e-06 Massyla | 94 94 21313
1:1:1:1:2:31 7.23441e-06 Juliacorbula | 94 94 17731
1:1:1:1:2:32 7.23239e-06 Daphnella | 94 94 19412
1:1:1:1:2:33 7.23237e-06 Divalinga | 94 94 19294
1:1:1:1:2:34 7.23015e-06 Axinactis (Glycymerella) | 94 94 20213
1:1:1:1:2:35 7.22888e-06 Ventrilia | 94 94 21494
1:1:1:1:2:36 7.22847e-06 Favartia | 94 94 20966
1:1:1:1:2:37 7.22775e-06 Smaragdia | 94 94 21268
1:1:1:1:2:38 7.22383e-06 Lima (Lima) | 94 94 14763
1:1:1:1:2:39 7.2223e-06 Calliostoma (Elmerlinia) | 94 94 22150
1:1:1:1:2:40 7.22188e-06 Adrana | 94 94 18811
1:1:1:1:2:41 7.22188e-06 Crassispira (Crassispira) | 94 94 19650
1:1:1:1:2:42 7.21948e-06 Retusa (Cylichnina) | 94 94 17159
1:1:1:1:2:43 7.21911e-06 Jenneria | 94 94 21000
1:1:1:1:2:44 7.21838e-06 Fartulum | 94 94 21169
1:1:1:1:2:45 7.21838e-06 Muracypraea | 94 94 21194
1:1:1:1:2:46 7.21838e-06 Glyptoactis (Glyptoactis) | 94 94 21407
1:1:1:1:2:47 7.2174e-06 Fusiturricula | 94 94 19405
1:1:1:1:2:48 7.2174e-06 Besla | 94 94 22583
1:1:1:1:2:49 7.21639e-06 Euclia | 94 94 21309
1:1:1:1:2:50 7.21619e-06 Cardiolucina | 94 94 21410
1:1:1:1:2:51 7.21619e-06 Polygireulima | 94 94 19007
1:1:1:1:2:52 7.21591e-06 Linatella | 94 94 22145
1:1:1:1:2:53 7.21421e-06 Olivella (Niteoliva) | 94 94 21213
1:1:1:1:2:54 7.21421e-06 Callucina | 94 94 16621
1:1:1:1:2:55 7.21348e-06 Caecum (Brochina) | 94 94 21007
1:1:1:1:2:56 7.2125e-06 Charonia | 94 94 16703
1:1:1:1:2:57 7.2125e-06 Anadara (Potiarca) | 94 94 21290
1:1:1:1:2:58 7.21199e-06 Latirus | 94 94 18299
1:1:1:1:2:59 7.21028e-06 Hesperisternia | 94 94 21378
1:1:1:1:2:60 7.21012e-06 Lamellaria | 94 94 22603
1:1:1:1:2:61 7.2098e-06 Terebra (Paraterebra) | 94 94 21329
1:1:1:1:2:62 7.20956e-06 Pinna | 94 94 11806
1:1:1:1:2:63 7.20956e-06 Conomitra | 94 94 18329
1:1:1:1:2:64 7.20956e-06 Cingulina | 94 94 18678
1:1:1:1:2:65 7.20956e-06 Strioturbonilla | 94 94 19230
1:1:1:1:2:66 7.20956e-06 Lucapinella | 94 94 21012
1:1:1:1:2:67 7.20956e-06 Egila | 94 94 21097
1:1:1:1:2:68 7.20956e-06 Pseudozonaria | 94 94 21335
1:1:1:1:2:69 7.20956e-06 Solenosteira (Solenosteira) | 94 94 21843
1:1:1:1:2:70 7.20956e-06 Parviturbo | 94 94 22425
1:1:1:1:2:71 7.20956e-06 Triphora (Cosmotriphora) | 94 94 22436
1:1:1:1:2:72 7.20956e-06 Muricopsis (Risomurex) | 94 94 22443
1:1:1:1:2:73 7.20956e-06 Obtortio | 94 94 22596
1:1:1:1:2:74 7.20956e-06 Elephantanellum | 94 94 22600
1:1:1:1:2:75 7.20956e-06 Parviturboides | 94 94 22605
1:1:1:1:2:76 7.20956e-06 Trigoniocardia (Apiocardia) | 94 94 20890
1:1:1:1:2:77 7.2088e-06 Pyrazisinus | 94 94 20498
1:1:1:1:2:78 7.2088e-06 Aspella | 94 94 20963
1:1:1:1:2:79 7.20709e-06 Mitra | 94 94 18426
1:1:1:1:2:80 7.20636e-06 Gastrochaena | 94 94 15971
1:1:1:1:2:81 7.20636e-06 Ctena | 94 94 17693
1:1:1:1:2:82 7.20636e-06 Thracia (Cyathodonta) | 94 94 20896
1:1:1:1:2:83 7.20465e-06 Hastula | 94 94 19184
1:1:1:1:2:84 7.20465e-06 Peristichia | 94 94 22581
1:1:1:1:2:85 7.20317e-06 Mactrotoma | 94 94 21307
1:1:1:1:2:86 7.20317e-06 Eupleura | 94 94 18300
1:1:1:1:2:87 7.20146e-06 Pleuroploca | 94 94 18644
1:1:1:1:2:88 7.20129e-06 Cingula | 94 94 19680
1:1:1:1:2:89 7.20073e-06 Pholadomya | 94 94 14809
1:1:1:1:2:90 7.20073e-06 Vanikoro | 94 94 16258
1:1:1:1:2:91 7.20073e-06 Fusimitra | 94 94 18421
1:1:1:1:2:92 7.20073e-06 Arene | 94 94 19041
1:1:1:1:2:93 7.20073e-06 Diplodonta (Phlyctiderma) | 94 94 19612
1:1:1:1:2:94 7.20073e-06 Papyridea | 94 94 19988
1:1:1:1:2:95 7.20073e-06 Haplocochlias | 94 94 20045
1:1:1:1:2:96 7.20073e-06 Turbo (Taeniaturbo) | 94 94 21251
1:1:1:1:2:97 7.20073e-06 Thais (Mancinella) | 94 94 21465
1:1:1:1:2:98 7.20073e-06 Leucozonia | 94 94 21526
1:1:1:1:2:99 7.20073e-06 Solenosteira (Fusinosteira) | 94 94 21842
1:1:1:1:2:100 7.20073e-06 Bellaspira | 94 94 21845
1:1:1:1:2:101 7.20073e-06 Springvaleia | 94 94 22101
1:1:1:1:2:102 7.20073e-06 Astraea (Liotiastralium) | 94 94 22435
1:1:1:1:2:103 7.20073e-06 Rhombinella | 94 94 22595
1:1:1:1:2:104 7.20073e-06 Arene (Arene) | 94 94 22597
1:1:1:1:2:105 7.20073e-06 Careliopsis | 94 94 22598
1:1:1:1:2:106 7.20073e-06 Cittarium | 94 94 22599
1:1:1:1:2:107 7.20073e-06 Elephantulum | 94 94 22601
1:1:1:1:2:108 7.20073e-06 Macromphalina | 94 94 22604
1:1:1:1:2:109 7.20073e-06 Solena | 94 94 19545
1:1:1:1:2:110 7.19975e-06 Zebina (Zebina) | 94 94 20026
1:1:1:1:2:111 7.19975e-06 Hysteroconcha | 94 94 21414
1:1:1:1:2:112 7.19854e-06 Pisania | 94 94 19378
1:1:1:1:2:113 7.19754e-06 Barbatia (Cucullaearca) | 94 94 18064
1:1:1:1:2:114 7.19754e-06 Purpura | 94 94 19399
1:1:1:1:2:115 7.19754e-06 Pusula | 94 94 22486
1:1:1:1:2:116 7.19583e-06 Granula | 94 94 20348
1:1:1:1:2:117 7.19583e-06 Chicoreus (Triplex) | 94 94 21153
1:1:1:1:2:118 7.19583e-06 Turritriton | 94 94 21333
1:1:1:1:2:119 7.19583e-06 Ostreola | 94 94 21829
1:1:1:1:2:120 7.19583e-06 Mazatlania | 94 94 22442
1:1:1:1:2:121 7.19191e-06 Ctenoides | 94 94 16121
1:1:1:1:2:122 7.19191e-06 Martesia | 94 94 16991
1:1:1:1:2:123 7.19191e-06 Cardiomya (Cardiomya) | 94 94 18743
1:1:1:1:2:124 7.19191e-06 Vasum | 94 94 19480
1:1:1:1:2:125 7.19191e-06 Strigilla (Strigilla) | 94 94 20206
1:1:1:1:2:126 7.19191e-06 Semelina | 94 94 20527
1:1:1:1:2:127 7.19191e-06 Sincola (Dorsina) | 94 94 20901
1:1:1:1:2:128 7.19191e-06 Parvanachis | 94 94 22168
1:1:1:1:2:129 7.19191e-06 Vasum (Vasum) | 94 94 22461
1:1:1:1:2:130 7.19191e-06 Brachidontes | 94 94 15739
1:1:1:1:2:131 7.19191e-06 Periploma | 94 94 16792
1:1:1:1:2:132 7.19191e-06 Gregariella | 94 94 17895
1:1:1:1:2:133 7.19191e-06 Tympanotonos | 94 94 18355
1:1:1:1:2:134 7.19191e-06 Hemisinus | 94 94 18446
1:1:1:1:2:135 7.19191e-06 Rissoella | 94 94 18583
1:1:1:1:2:136 7.19191e-06 Mysella | 94 94 18786
1:1:1:1:2:137 7.19191e-06 Evalea | 94 94 18796
1:1:1:1:2:138 7.19191e-06 Coralliophaga | 94 94 18819
1:1:1:1:2:139 7.19191e-06 Condylocardia | 94 94 19603
1:1:1:1:2:140 7.19191e-06 Opalia (Nodiscala) | 94 94 19684
1:1:1:1:2:141 7.19191e-06 Cyclostremella | 94 94 20354
1:1:1:1:2:142 7.19191e-06 Pachychilus | 94 94 20415
1:1:1:1:2:143 7.19191e-06 Assiminea | 94 94 20770
1:1:1:1:2:144 7.19191e-06 Tivela (Tivela) | 94 94 20898
1:1:1:1:2:145 7.19191e-06 Basterotia (Basterotia) | 94 94 20932
1:1:1:1:2:146 7.19191e-06 Morula | 94 94 20958
1:1:1:1:2:147 7.19191e-06 Lobatus | 94 94 21253
1:1:1:1:2:148 7.19191e-06 Bivetopsia | 94 94 21326
1:1:1:1:2:149 7.19191e-06 Oppenheimopecten | 94 94 21389
1:1:1:1:2:150 7.19191e-06 Kurtziella | 94 94 21431
1:1:1:1:2:151 7.19191e-06 Teinostoma (Aepystoma) | 94 94 21994
1:1:1:1:2:152 7.19191e-06 Trajana (Nerva) | 94 94 22142
1:1:1:1:2:153 7.19191e-06 Atys (Atys) | 94 94 22256
1:1:1:1:2:154 7.19191e-06 Homalopoma (Leptothyropsis) | 94 94 22265
1:1:1:1:2:155 7.19191e-06 Cymatium (Gutturnium) | 94 94 22271
1:1:1:1:2:156 7.19191e-06 Fissurella (Cremides) | 94 94 22445
1:1:1:1:2:157 7.19191e-06 Vitrinella (Striovitrinella) | 94 94 22447
1:1:1:1:2:158 7.19191e-06 Triptychus | 94 94 22449
1:1:1:1:2:159 7.19191e-06 Petricola (Petricola) | 94 94 22588
1:1:1:1:2:160 7.19191e-06 Chionopsis (Puberella) | 94 94 22589
1:1:1:1:2:161 7.19191e-06 Pythinella | 94 94 22590
1:1:1:1:2:162 7.19191e-06 Neocyclotus | 94 94 22591
1:1:1:1:2:163 7.19191e-06 Siphonaria (Heterosiphonaria) | 94 94 22592
1:1:1:1:2:164 7.19191e-06 Calliclava | 94 94 22593
1:1:1:1:2:165 7.19191e-06 Muricopsis (Muricopsis) | 94 94 22594
1:1:1:1:2:166 7.19191e-06 Ivara | 94 94 22602
1:1:1:1:2:167 7.19191e-06 Tralia | 94 94 22606
1:1:1:1:2:168 7.19191e-06 Aorotrema | 94 94 22607
1:1:1:1:3:1 0.00105498 Piacenzian-H611 | 94 94 4631
1:1:1:1:3:2 7.38495e-06 Haustator | 94 94 16996
1:1:1:1:3:3 7.34665e-06 Abra | 94 94 19216
1:1:1:1:3:4 7.30563e-06 Atrina | 94 94 13934
1:1:1:1:3:5 7.30088e-06 Eulima | 94 94 14178
1:1:1:1:3:6 7.2931e-06 Acteon | 94 94 16279
1:1:1:1:3:7 7.28999e-06 Spisula | 94 94 18604
1:1:1:1:3:8 7.27795e-06 Niveria | 94 94 22190
1:1:1:1:3:9 7.27616e-06 Laevicardium (Laevicardium) | 94 94 20310
1:1:1:1:3:10 7.2745e-06 Cavilinga | 94 94 18386
1:1:1:1:3:11 7.27133e-06 Angulus | 94 94 18724
1:1:1:1:3:12 7.27084e-06 Cythara (Mangelia) | 94 94 18275
1:1:1:1:3:13 7.26707e-06 Pitar (Pitar) | 94 94 18641
1:1:1:1:3:14 7.26707e-06 Clausinella | 94 94 19394
1:1:1:1:3:15 7.2605e-06 Murex | 94 94 16702
1:1:1:1:3:16 7.25771e-06 Gari (Psammobia) | 94 94 16371
1:1:1:1:3:17 7.25771e-06 Galeodea | 94 94 17283
1:1:1:1:3:18 7.24872e-06 Isocrassina | 94 94 20355
1:1:1:1:3:19 7.24872e-06 Pododesmus (Monia) | 94 94 20393
1:1:1:1:3:20 7.24872e-06 Astarte (Digitariopsis) | 94 94 21355
1:1:1:1:3:21 7.2476e-06 Balanophyllia | 94 94 17511
1:1:1:1:3:22 7.24386e-06 Columbella | 94 94 19398
1:1:1:1:3:23 7.2416e-06 Lima | 94 94 12469
1:1:1:1:3:24 7.23934e-06 Palliolum | 94 94 19996
1:1:1:1:3:25 7.23934e-06 Digitaria | 94 94 20868
1:1:1:1:3:26 7.23934e-06 Amyclina | 94 94 21561
1:1:1:1:3:27 7.23896e-06 Raphitoma | 94 94 18305
1:1:1:1:3:28 7.23896e-06 Parvicardium | 94 94 18377
1:1:1:1:3:29 7.23896e-06 Cylichna (Cylichna) | 94 94 21521
1:1:1:1:3:30 7.23839e-06 Philine | 94 94 19181
1:1:1:1:3:31 7.23839e-06 Cerodrillia | 94 94 21529
1:1:1:1:3:32 7.23823e-06 Abra (Abra) | 94 94 19513
1:1:1:1:3:33 7.23706e-06 Dinocardium | 94 94 19839
1:1:1:1:3:34 7.2366e-06 Cerastoderma | 94 94 18767
1:1:1:1:3:35 7.22997e-06 Turris | 94 94 17562
1:1:1:1:3:36 7.22997e-06 Yoldia (Yoldia) | 94 94 19326
1:1:1:1:3:37 7.22997e-06 Liomesus | 94 94 19382
1:1:1:1:3:38 7.22997e-06 Dosina | 94 94 20058
1:1:1:1:3:39 7.22997e-06 Arcopagia (Arcopagia) | 94 94 21511
1:1:1:1:3:40 7.22997e-06 Spinucella | 94 94 22238
1:1:1:1:3:41 7.22997e-06 Nassarius (Tritonella) | 94 94 22239
1:1:1:1:3:42 7.22997e-06 Barnea (Barnea) | 94 94 22642
1:1:1:1:3:43 7.22957e-06 Gouldia (Gouldia) | 94 94 20001
1:1:1:1:3:44 7.22957e-06 Bela | 94 94 20013
1:1:1:1:3:45 7.22957e-06 Roxania | 94 94 18589
1:1:1:1:3:46 7.22955e-06 Sphenia | 94 94 18393
1:1:1:1:3:47 7.22636e-06 Ctena (Ctena) | 94 94 21954
1:1:1:1:3:48 7.22448e-06 Solen | 94 94 15004
1:1:1:1:3:49 7.22436e-06 Limaria (Limaria) | 94 94 19514
1:1:1:1:3:50 7.22397e-06 Solecurtus | 94 94 16119
1:1:1:1:3:51 7.22058e-06 Nassarius (Hinia) | 94 94 19413
1:1:1:1:3:52 7.22058e-06 Gastrochaena (Rocellaria) | 94 94 20159
1:1:1:1:3:53 7.22058e-06 Angulus (Peronaea) | 94 94 20552
1:1:1:1:3:54 7.22058e-06 Diarmaidia | 94 94 21918
1:1:1:1:3:55 7.22058e-06 Semierycina | 94 94 22235
1:1:1:1:3:56 7.22058e-06 Laseina | 94 94 22528
1:1:1:1:3:57 7.22058e-06 Talochlamys | 94 94 18183
1:1:1:1:3:58 7.22058e-06 Turbonilla (Pyrgolidium) | 94 94 19688
1:1:1:1:3:59 7.22058e-06 Felaniella (Felaniella) | 94 94 20606
1:1:1:1:3:60 7.22058e-06 Cultellus (Cultellus) | 94 94 21363
1:1:1:1:3:61 7.22058e-06 Zirfaea | 94 94 21461
1:1:1:1:3:62 7.22058e-06 Dosinia (Asa) | 94 94 21555
1:1:1:1:3:63 7.22004e-06 Cirsotrema | 94 94 18198
1:1:1:1:3:64 7.22004e-06 Lyonsia | 94 94 18653
1:1:1:1:3:65 7.21902e-06 Diplodonta (Diplodonta) | 94 94 18820
1:1:1:1:3:66 7.21785e-06 Cochlodesma | 94 94 18640
1:1:1:1:3:67 7.21514e-06 Scaphella (Scaphella) | 94 94 20873
1:1:1:1:3:68 7.21509e-06 Modiolus (Modiolus) | 94 94 11815
1:1:1:1:3:69 7.21122e-06 Thracia (Thracia) | 94 94 15280
1:1:1:1:3:70 7.21122e-06 Sphenotrochus | 94 94 18502
1:1:1:1:3:71 7.21122e-06 Heteranomia | 94 94 19255
1:1:1:1:3:72 7.21122e-06 Cryptangia | 94 94 20925
1:1:1:1:3:73 7.21122e-06 Bornia (Bornia) | 94 94 20946
1:1:1:1:3:74 7.21122e-06 Mactra (Mactra) | 94 94 21357
1:1:1:1:3:75 7.21122e-06 Demoulia | 94 94 22507
1:1:1:1:3:76 7.21122e-06 Lutraria (Lutraria) | 94 94 20838
1:1:1:1:3:77 7.21122e-06 Goodallia (Goodallia) | 94 94 21547
1:1:1:1:3:78 7.21122e-06 Mioerycina (Phascoliophila) | 94 94 21551
1:1:1:1:3:79 7.21066e-06 Cytharella | 94 94 19644
1:1:1:1:3:80 7.20746e-06 Hiatella | 94 94 14212
1:1:1:1:3:81 7.20183e-06 Limaria | 94 94 14191
1:1:1:1:3:82 7.20183e-06 Tibia | 94 94 16081
1:1:1:1:3:83 7.20183e-06 Turboella | 94 94 17527
1:1:1:1:3:84 7.20183e-06 Asthenotoma | 94 94 19402
1:1:1:1:3:85 7.20183e-06 Bathyarca (Bathyarca) | 94 94 21917
1:1:1:1:3:86 7.20183e-06 Pandora (Pandora) | 94 94 22254
1:1:1:1:3:87 7.20183e-06 Ennucula | 94 94 14335
1:1:1:1:3:88 7.20183e-06 Emarginula | 94 94 14402
1:1:1:1:3:89 7.20183e-06 Potamides (Ptychopotamides) | 94 94 17983
1:1:1:1:3:90 7.20183e-06 Buccinofusus | 94 94 18244
1:1:1:1:3:91 7.20183e-06 Menestho | 94 94 18342
1:1:1:1:3:92 7.20183e-06 Arcoperna | 94 94 18390
1:1:1:1:3:93 7.20183e-06 Ellobium | 94 94 18497
1:1:1:1:3:94 7.20183e-06 Babylonella | 94 94 18669
1:1:1:1:3:95 7.20183e-06 Montacuta | 94 94 18785
1:1:1:1:3:96 7.20183e-06 Callista (Callista) | 94 94 19063
1:1:1:1:3:97 7.20183e-06 Spirotropis | 94 94 19196
1:1:1:1:3:98 7.20183e-06 Brachystomia | 94 94 19286
1:1:1:1:3:99 7.20183e-06 Spisula (Spisula) | 94 94 19366
1:1:1:1:3:100 7.20183e-06 Trivia (Trivia) | 94 94 19693
1:1:1:1:3:101 7.20183e-06 Philbertia | 94 94 19976
1:1:1:1:3:102 7.20183e-06 Pterynopsis | 94 94 20504
1:1:1:1:3:103 7.20183e-06 Amygdalum (Modiolula) | 94 94 20626
1:1:1:1:3:104 7.20183e-06 Culicia | 94 94 20803
1:1:1:1:3:105 7.20183e-06 Lentidium (Lentidium) | 94 94 20942
1:1:1:1:3:106 7.20183e-06 Tectura | 94 94 20976
1:1:1:1:3:107 7.20183e-06 Scacchia (Scacchia) | 94 94 21545
1:1:1:1:3:108 7.20183e-06 Neptunea (Sulcosipho) | 94 94 21619
1:1:1:1:3:109 7.20183e-06 Propebela | 94 94 21883
1:1:1:1:3:110 7.20183e-06 Turneria | 94 94 22234
1:1:1:1:3:111 7.20183e-06 Glibertia | 94 94 22533
1:1:1:1:3:112 7.20183e-06 Eula | 94 94 22534
1:1:1:1:3:113 7.20183e-06 Piliscus | 94 94 22647
1:1:1:1:3:114 7.1981e-06 Teredo | 94 94 16259
1:1:1:1:3:115 7.1981e-06 Circulus | 94 94 18467
1:1:1:1:3:116 7.19639e-06 Ondina | 94 94 21004
1:1:1:1:3:117 7.19247e-06 Trigonella | 94 94 11091
1:1:1:1:3:118 7.19247e-06 Amauropsis | 94 94 14174
1:1:1:1:3:119 7.19247e-06 Pholadomya (Pholadomya) | 94 94 14781
1:1:1:1:3:120 7.19247e-06 Astarte (Astarte) | 94 94 14956
1:1:1:1:3:121 7.19247e-06 Lucinopsis | 94 94 15250
1:1:1:1:3:122 7.19247e-06 Pinctada | 94 94 17250
1:1:1:1:3:123 7.19247e-06 Ceratia | 94 94 17762
1:1:1:1:3:124 7.19247e-06 Glycimeris | 94 94 17788
1:1:1:1:3:125 7.19247e-06 Gibbula (Colliculus) | 94 94 18151
1:1:1:1:3:126 7.19247e-06 Aclis | 94 94 18485
1:1:1:1:3:127 7.19247e-06 Melanella (Polygyreulima) | 94 94 18486
1:1:1:1:3:128 7.19247e-06 Admete | 94 94 18667
1:1:1:1:3:129 7.19247e-06 Eotibia | 94 94 18806
1:1:1:1:3:130 7.19247e-06 Tornus | 94 94 19086
1:1:1:1:3:131 7.19247e-06 Cultellus | 94 94 19262
1:1:1:1:3:132 7.19247e-06 Diaphana | 94 94 19266
1:1:1:1:3:133 7.19247e-06 Anisocycla | 94 94 19284
1:1:1:1:3:134 7.19247e-06 Echinocyamus | 94 94 19473
1:1:1:1:3:135 7.19247e-06 Bulimus | 94 94 19717
1:1:1:1:3:136 7.19247e-06 Similipecten | 94 94 20627
1:1:1:1:3:137 7.19247e-06 Scalaspira (Scalaspira) | 94 94 20635
1:1:1:1:3:138 7.19247e-06 Lucinella | 94 94 20837
1:1:1:1:3:139 7.19247e-06 Irus | 94 94 20949
1:1:1:1:3:140 7.19247e-06 Glans (Centrocardita) | 94 94 21354
1:1:1:1:3:141 7.19247e-06 Onoba | 94 94 21452
1:1:1:1:3:142 7.19247e-06 Plagiocardium (Papillicardium) | 94 94 21510
1:1:1:1:3:143 7.19247e-06 Glossus (Glossus) | 94 94 21552
1:1:1:1:3:144 7.19247e-06 Obtusella | 94 94 21588
1:1:1:1:3:145 7.19247e-06 Peringiella | 94 94 21968
1:1:1:1:3:146 7.19247e-06 Phasianema | 94 94 22535
1:1:1:1:3:147 7.19247e-06 Lusitanops | 94 94 22643
1:1:1:1:3:148 7.19247e-06 Curtitoma | 94 94 22645
1:1:1:1:3:149 7.19247e-06 Skeneopsis | 94 94 22646
1:1:1:1:3:150 7.19247e-06 Marshallora | 94 94 22648
1:1:1:1:3:151 7.19247e-06 Eulimene | 94 94 22649
1:1:1:1:4:1 0.000868252 Piacenzian-H529 | 94 94 4621
1:1:1:1:4:2 7.33091e-06 Calotrophon | 94 94 21315
1:1:1:1:4:3 7.30158e-06 Lirophora (Panchione) | 94 94 21293
1:1:1:1:4:4 7.29279e-06 Murexiella | 94 94 20536
1:1:1:1:4:5 7.27875e-06 Miltha (Miltha) | 94 94 19311
1:1:1:1:4:6 7.26486e-06 Akleistostoma | 94 94 22488
1:1:1:1:4:7 7.26023e-06 Cymatosyrinx | 94 94 19969
1:1:1:1:4:8 7.24597e-06 Typhis (Rugotyphis) | 94 94 19936
1:1:1:1:4:9 7.24497e-06 Conus (Contraconus) | 94 94 22480
1:1:1:1:4:10 7.24289e-06 Dermomurex (Dermomurex) | 94 94 21419
1:1:1:1:4:11 7.23205e-06 Murexiella (Subpterynotus) | 94 94 21134
1:1:1:1:4:12 7.23034e-06 Siphocypraea | 94 94 21176
1:1:1:1:4:13 7.22913e-06 Heilprinia | 94 94 22620
1:1:1:1:4:14 7.22642e-06 Placunanomia | 94 94 20784
1:1:1:1:4:15 7.2245e-06 Volutifusus | 94 94 22212
1:1:1:1:4:16 7.2245e-06 Trigonostoma | 94 94 18084
1:1:1:1:4:17 7.2245e-06 Trajana | 94 94 22622
1:1:1:1:4:18 7.2225e-06 Hexaplex (Hexaplex) | 94 94 19521
1:1:1:1:4:19 7.22079e-06 Oliva (Ispidula) | 94 94 22094
1:1:1:1:4:20 7.21737e-06 Barbatia (Barbatia) | 94 94 15990
1:1:1:1:4:21 7.21686e-06 Terebraspira | 94 94 22483
1:1:1:1:4:22 7.21345e-06 Septastrea | 94 94 18282
1:1:1:1:4:23 7.21223e-06 Closia (Bullata) | 94 94 19223
1:1:1:1:4:24 7.21123e-06 Torcula | 94 94 18253
1:1:1:1:4:25 7.21123e-06 Phacoides (Bellucina) | 94 94 20760
1:1:1:1:4:26 7.21123e-06 Anadara (Caloosarca) | 94 94 21820
1:1:1:1:4:27 7.21123e-06 Vasum (Hystrivasum) | 94 94 22478
1:1:1:1:4:28 7.20953e-06 Nassarius (Alectrion) | 94 94 20487
1:1:1:1:4:29 7.2066e-06 Glyphostoma | 94 94 21424
1:1:1:1:4:30 7.2056e-06 Tegula | 94 94 17845
1:1:1:1:4:31 7.2056e-06 Chicoreus | 94 94 19414
1:1:1:1:4:32 7.2056e-06 Finella | 94 94 21264
1:1:1:1:4:33 7.2056e-06 Pterorhytis | 94 94 22482
1:1:1:1:4:34 7.2056e-06 Pseudadusta | 94 94 22487
1:1:1:1:4:35 7.2056e-06 Tropochasca | 94 94 22617
1:1:1:1:4:36 7.19997e-06 Arcopagia | 94 94 16517
1:1:1:1:4:37 7.19997e-06 Phacoides | 94 94 17694
1:1:1:1:4:38 7.19997e-06 Cardita (Cardita) | 94 94 20184
1:1:1:1:4:39 7.19997e-06 Chione (Chione) | 94 94 21182
1:1:1:1:4:40 7.19997e-06 Mytiloconcha | 94 94 21411
1:1:1:1:4:41 7.19997e-06 Terebra (Myurellina) | 94 94 21570
1:1:1:1:4:42 7.19997e-06 Trigonostoma (Extractrix) | 94 94 21576
1:1:1:1:4:43 7.19997e-06 Crassatellites (Crassatellites) | 94 94 22614
1:1:1:1:4:44 7.19997e-06 Busycon (Busycoarctum) | 94 94 22619
1:1:1:1:4:45 7.19827e-06 Neritina | 94 94 14439
1:1:1:1:4:46 7.19827e-06 Cyclinella | 94 94 21308
1:1:1:1:4:47 7.19434e-06 Zebina | 94 94 16403
1:1:1:1:4:48 7.19434e-06 Cerithidea | 94 94 17455
1:1:1:1:4:49 7.19434e-06 Diploria | 94 94 17815
1:1:1:1:4:50 7.19434e-06 Strombus (Eustrombus) | 94 94 19483
1:1:1:1:4:51 7.19434e-06 Phyllangia | 94 94 20581
1:1:1:1:4:52 7.19434e-06 Florimetis | 94 94 21241
1:1:1:1:4:53 7.19434e-06 Mellita | 94 94 21371
1:1:1:1:4:54 7.19434e-06 Carditamera (Carditamera) | 94 94 21406
1:1:1:1:4:55 7.19434e-06 Petricola (Petricoxenica) | 94 94 21413
1:1:1:1:4:56 7.19434e-06 Sulcularia | 94 94 21418
1:1:1:1:4:57 7.19434e-06 Triplofusus | 94 94 21433
1:1:1:1:4:58 7.19434e-06 Petricola (Petricolaria) | 94 94 21879
1:1:1:1:4:59 7.19434e-06 Vokesinotus | 94 94 22504
1:1:1:1:4:60 7.19434e-06 Eugeniconus | 94 94 22624
1:1:1:1:4:61 7.19434e-06 Cinctura | 94 94 22626
1:1:1:1:4:62 7.19434e-06 Epitonium (Pictoscala) | 94 94 22632
1:1:1:1:4:63 7.19434e-06 Oculina | 94 94 16734
1:1:1:1:4:64 7.19434e-06 Hexaplex | 94 94 18616
1:1:1:1:4:65 7.19434e-06 Turritella (Eichwaldiella) | 94 94 21965
1:1:1:1:4:66 7.19434e-06 Planicardium | 94 94 22475
1:1:1:1:4:67 7.18871e-06 Astrocoenia | 94 94 14631
1:1:1:1:4:68 7.18871e-06 Teredina | 94 94 17847
1:1:1:1:4:69 7.18871e-06 Dichocoenia | 94 94 17968
1:1:1:1:4:70 7.18871e-06 Dolicholatirus | 94 94 18078
1:1:1:1:4:71 7.18871e-06 Littoraria (Littorinopsis) | 94 94 18564
1:1:1:1:4:72 7.18871e-06 Haminoea | 94 94 18590
1:1:1:1:4:73 7.18871e-06 Trachyphyllia | 94 94 18739
1:1:1:1:4:74 7.18871e-06 Acanthocardia (Agnocardia) | 94 94 19035
1:1:1:1:4:75 7.18871e-06 Conus (Lithoconus) | 94 94 19459
1:1:1:1:4:76 7.18871e-06 Brissopsis | 94 94 19476
1:1:1:1:4:77 7.18871e-06 Fossarus (Isapsis) | 94 94 19842
1:1:1:1:4:78 7.18871e-06 Prunum (Microspira) | 94 94 19849
1:1:1:1:4:79 7.18871e-06 Syzygophyllia | 94 94 20198
1:1:1:1:4:80 7.18871e-06 Muricanthus | 94 94 20247
1:1:1:1:4:81 7.18871e-06 Calloarca | 94 94 20309
1:1:1:1:4:82 7.18871e-06 Pusula (Pusula) | 94 94 20446
1:1:1:1:4:83 7.18871e-06 Cerithioclava | 94 94 20499
1:1:1:1:4:84 7.18871e-06 Petrolisthes | 94 94 20572
1:1:1:1:4:85 7.18871e-06 Amnicola | 94 94 20771
1:1:1:1:4:86 7.18871e-06 Thracia (Homoeodesma) | 94 94 20859
1:1:1:1:4:87 7.18871e-06 Mussa | 94 94 21201
1:1:1:1:4:88 7.18871e-06 Littoraria | 94 94 21295
1:1:1:1:4:89 7.18871e-06 Parastarte | 94 94 21415
1:1:1:1:4:90 7.18871e-06 Magilus | 94 94 21467
1:1:1:1:4:91 7.18871e-06 Isophyllia | 94 94 21502
1:1:1:1:4:92 7.18871e-06 Echinocardium | 94 94 21543
1:1:1:1:4:93 7.18871e-06 Asaphis | 94 94 21840
1:1:1:1:4:94 7.18871e-06 Dendraster | 94 94 22201
1:1:1:1:4:95 7.18871e-06 Perplicaria | 94 94 22281
1:1:1:1:4:96 7.18871e-06 Calliostoma (Leiotrochus) | 94 94 22456
1:1:1:1:4:97 7.18871e-06 Echinometra | 94 94 22458
1:1:1:1:4:98 7.18871e-06 Heliaster | 94 94 22474
1:1:1:1:4:99 7.18871e-06 Conus (Virgiconus) | 94 94 22479
1:1:1:1:4:100 7.18871e-06 Sedilia | 94 94 22481
1:1:1:1:4:101 7.18871e-06 Cyphoma | 94 94 22485
1:1:1:1:4:102 7.18871e-06 Chesapecten (Christinapecten) | 94 94 22615
1:1:1:1:4:103 7.18871e-06 Stralopecten | 94 94 22616
1:1:1:1:4:104 7.18871e-06 Seminoleconus | 94 94 22618
1:1:1:1:4:105 7.18871e-06 Olivella (Mansfieldella) | 94 94 22621
1:1:1:1:4:106 7.18871e-06 Babelomurex | 94 94 22623
1:1:1:1:4:107 7.18871e-06 Dauciconus | 94 94 22625
1:1:1:1:4:108 7.18871e-06 Monostiolum | 94 94 22627
1:1:1:1:4:109 7.18871e-06 Strombus (Macrostrombus) | 94 94 22630
1:1:1:1:4:110 7.18871e-06 Molleria | 94 94 22631
1:1:1:1:4:111 7.18871e-06 Manicina | 94 94 18231
1:1:1:1:5:1 0.000598343 Piacenzian-H566 | 94 94 4625
1:1:1:1:5:2 7.46023e-06 Nucula (Nucula) | 94 94 15661
1:1:1:1:5:3 7.44592e-06 Crassinella | 94 94 17013
1:1:1:1:5:4 7.37268e-06 Epitonium | 94 94 16854
1:1:1:1:5:5 7.36913e-06 Bostrycapulus | 94 94 21321
1:1:1:1:5:6 7.36479e-06 Conradostrea | 94 94 21841
1:1:1:1:5:7 7.34853e-06 Chesapecten | 94 94 21481
1:1:1:1:5:8 7.33282e-06 Carolinapecten | 94 94 21483
1:1:1:1:5:9 7.33051e-06 Semele | 94 94 18783
1:1:1:1:5:10 7.3303e-06 Noetia | 94 94 18973
1:1:1:1:5:11 7.33019e-06 Busycon | 94 94 18661
1:1:1:1:5:12 7.32415e-06 Transennella | 94 94 18607
1:1:1:1:5:13 7.31558e-06 Tellina (Moerella) | 94 94 18845
1:1:1:1:5:14 7.30567e-06 Pleuromeris | 94 94 18180
1:1:1:1:5:15 7.30509e-06 Marvacrassatella | 94 94 21479
1:1:1:1:5:16 7.30309e-06 Ecphora | 94 94 17699
1:1:1:1:5:17 7.29014e-06 Carditamera | 94 94 19360
1:1:1:1:5:18 7.28815e-06 Crucibulum (Dispotaea) | 94 94 20772
1:1:1:1:5:19 7.28783e-06 Macrocallista (Macrocallista) | 94 94 20791
1:1:1:1:5:20 7.28699e-06 Striarca | 94 94 17726
1:1:1:1:5:21 7.28639e-06 Urosalpinx | 94 94 18662
1:1:1:1:5:22 7.27757e-06 Costaglycymeris | 94 94 21400
1:1:1:1:5:23 7.27494e-06 Chesacardium | 94 94 21478
1:1:1:1:5:24 7.26969e-06 Anachis | 94 94 21314
1:1:1:1:5:25 7.26806e-06 Pteromeris | 94 94 20935
1:1:1:1:5:26 7.26506e-06 Seila | 94 94 17778
1:1:1:1:5:27 7.26356e-06 Granulina | 94 94 21847
1:1:1:1:5:28 7.26331e-06 Ilyanassa | 94 94 22503
1:1:1:1:5:29 7.26317e-06 Kuphus | 94 94 18506
1:1:1:1:5:30 7.26273e-06 Astyris | 94 94 18674
1:1:1:1:5:31 7.25768e-06 Nanogyra (Palaeogyra) | 94 94 15758
1:1:1:1:5:32 7.25305e-06 Gemma | 94 94 19532
1:1:1:1:5:33 7.24934e-06 Peristernia | 94 94 20917
1:1:1:1:5:34 7.23544e-06 Raeta | 94 94 17957
1:1:1:1:5:35 7.23313e-06 Ptychosalpinx | 94 94 21487
1:1:1:1:5:36 7.23213e-06 Scaphella | 94 94 17826
1:1:1:1:5:37 7.22852e-06 Pseudochama | 94 94 19875
1:1:1:1:5:38 7.2275e-06 Strombiformis | 94 94 19685
1:1:1:1:5:39 7.2275e-06 Busycotypus | 94 94 21862
1:1:1:1:5:40 7.22506e-06 Anadara (Lunarca) | 94 94 20181
1:1:1:1:5:41 7.22406e-06 Pandora (Pandorella) | 94 94 20886
1:1:1:1:5:42 7.22289e-06 Pleiorytis | 94 94 20734
1:1:1:1:5:43 7.22187e-06 Olivella (Dactylidia) | 94 94 22258
1:1:1:1:5:44 7.21987e-06 Hemimactra | 94 94 21416
1:1:1:1:5:45 7.21843e-06 Marevalvata | 94 94 22608
1:1:1:1:5:46 7.21799e-06 Glossus | 94 94 14940
1:1:1:1:5:47 7.21743e-06 Bornia | 94 94 18288
1:1:1:1:5:48 7.21624e-06 Lirosoma | 94 94 17701
1:1:1:1:5:49 7.21624e-06 Stewartia | 94 94 20789
1:1:1:1:5:50 7.21524e-06 Aligena | 94 94 21404
1:1:1:1:5:51 7.21424e-06 Thracia | 94 94 14226
1:1:1:1:5:52 7.2118e-06 Cumingia | 94 94 22441
1:1:1:1:5:53 7.2096e-06 Fossarus | 94 94 16843
1:1:1:1:5:54 7.2096e-06 Placopecten | 94 94 19956
1:1:1:1:5:55 7.2086e-06 Leptomactra | 94 94 21486
1:1:1:1:5:56 7.20517e-06 Aesopus | 94 94 22387
1:1:1:1:5:57 7.20297e-06 Mariacolpus | 94 94 21491
1:1:1:1:5:58 7.20297e-06 Clidiophora | 94 94 22205
1:1:1:1:5:59 7.20097e-06 Sportella | 94 94 18378
1:1:1:1:5:60 7.20097e-06 Mitra (Pleioptygma) | 94 94 21425
1:1:1:1:5:61 7.19634e-06 Margaritaria | 94 94 19967
1:1:1:1:5:62 7.19634e-06 Gari | 94 94 18343
1:1:1:1:5:63 7.19634e-06 Cyrtopleura | 94 94 18347
1:1:1:1:5:64 7.19634e-06 Adeorbis | 94 94 18815
1:1:1:1:5:65 7.19634e-06 Erycinella | 94 94 21546
1:1:1:1:5:66 7.19634e-06 Didianema | 94 94 21863
1:1:1:1:5:67 7.19634e-06 Paramya | 94 94 21881
1:1:1:1:5:68 7.19634e-06 Myochama | 94 94 22636
1:1:1:1:5:69 7.19534e-06 Pisania (Celatoconus) | 94 94 22505
1:1:1:1:5:70 7.19534e-06 Metulella (Thiarinella) | 94 94 22628
1:1:1:1:5:71 7.18971e-06 Musculus | 94 94 15406
1:1:1:1:5:72 7.18971e-06 Purpura (Tritonalia) | 94 94 16917
1:1:1:1:5:73 7.18971e-06 Brachiodontes | 94 94 17256
1:1:1:1:5:74 7.18971e-06 Verticordia | 94 94 18142
1:1:1:1:5:75 7.18971e-06 Erycina | 94 94 18403
1:1:1:1:5:76 7.18971e-06 Costacallista | 94 94 18606
1:1:1:1:5:77 7.18971e-06 Fulgurofusus | 94 94 18634
1:1:1:1:5:78 7.18971e-06 Basterotia | 94 94 18779
1:1:1:1:5:79 7.18971e-06 Eucrassatella | 94 94 18871
1:1:1:1:5:80 7.18971e-06 Hyalina (Serrata) | 94 94 19847
1:1:1:1:5:81 7.18971e-06 Epitonium (Hyaloscala) | 94 94 21590
1:1:1:1:5:82 7.18971e-06 Pugnus | 94 94 22167
1:1:1:1:5:83 7.18971e-06 Ensitellops | 94 94 22634
1:1:1:1:5:84 7.18971e-06 Ischadium | 94 94 22635
1:1:1:1:5:85 7.18971e-06 Cooperella | 94 94 22637
1:1:1:1:5:86 7.18971e-06 Caecum (Defolinia) | 94 94 22638
1:1:1:1:5:87 7.18971e-06 Colubraria | 94 94 18298
1:1:1:1:5:88 7.18971e-06 Retilaskeya | 94 94 18577
1:1:1:1:6:1 0.00052795 Piacenzian-H612 | 94 94 4632
1:1:1:1:6:2 7.51156e-06 Stenodrillia | 94 94 20839
1:1:1:1:6:3 7.37512e-06 Nitidiclavus | 94 94 21565
1:1:1:1:6:4 7.34745e-06 Miolyncina | 94 94 19462
1:1:1:1:6:5 7.34745e-06 Apiocypraea | 94 94 20419
1:1:1:1:6:6 7.34745e-06 Ingaunoturricula | 94 94 21926
1:1:1:1:6:7 7.34745e-06 Turriclavus | 94 94 22519
1:1:1:1:6:8 7.34745e-06 Pseudosimnia | 94 94 22540
1:1:1:1:6:9 7.3221e-06 Capulus | 94 94 9024
1:1:1:1:6:10 7.29829e-06 Simnia | 94 94 19094
1:1:1:1:6:11 7.26728e-06 Flabellum | 94 94 17873
1:1:1:1:6:12 7.23856e-06 Galeodinopsis | 94 94 20566
1:1:1:1:6:13 7.23856e-06 Amaea (Acrilloscala) | 94 94 19589
1:1:1:1:6:14 7.23434e-06 Nucula | 94 94 7590
1:1:1:1:6:15 7.22805e-06 Eulimella | 94 94 19731
1:1:1:1:6:16 7.227e-06 Pteria | 94 94 9649
1:1:1:1:6:17 7.22208e-06 Pyramidella | 94 94 18319
1:1:1:1:6:18 7.2202e-06 Capulus (Brocchia) | 94 94 20615
1:1:1:1:6:19 7.2202e-06 Comarmondia | 94 94 22644
1:1:1:1:6:20 7.21964e-06 Zonaria | 94 94 18705
1:1:1:1:6:21 7.21866e-06 Jupiteria | 94 94 13842
1:1:1:1:6:22 7.21866e-06 Heliacus | 94 94 17766
1:1:1:1:6:23 7.21866e-06 Bivetiella | 94 94 19777
1:1:1:1:6:24 7.21474e-06 Gonimyrtea | 94 94 19340
1:1:1:1:6:25 7.21082e-06 Retusa | 94 94 15790
1:1:1:1:6:26 7.21082e-06 Acanthocardia | 94 94 17425
1:1:1:1:6:27 7.21082e-06 Dendrophyllia | 94 94 17587
1:1:1:1:6:28 7.21082e-06 Leiostraca | 94 94 18095
1:1:1:1:6:29 7.21082e-06 Ficus (Ficus) | 94 94 19697
1:1:1:1:6:30 7.21082e-06 Payraudeautia | 94 94 19702
1:1:1:1:6:31 7.21082e-06 Semicassis (Semicassis) | 94 94 19867
1:1:1:1:6:32 7.21082e-06 Neopycnodonte | 94 94 21016
1:1:1:1:6:33 7.21082e-06 Diloma | 94 94 21185
1:1:1:1:6:34 7.21082e-06 Limea | 94 94 14015
1:1:1:1:6:35 7.21082e-06 Megerlia | 94 94 16159
1:1:1:1:6:36 7.21082e-06 Favriella | 94 94 16252
1:1:1:1:6:37 7.21082e-06 Poromya | 94 94 17108
1:1:1:1:6:38 7.21082e-06 Ancistrocrania | 94 94 17362
1:1:1:1:6:39 7.21082e-06 Opalia | 94 94 17686
1:1:1:1:6:40 7.21082e-06 Latiaxis | 94 94 17742
1:1:1:1:6:41 7.21082e-06 Punctiscala | 94 94 17771
1:1:1:1:6:42 7.21082e-06 Acrilla | 94 94 18092
1:1:1:1:6:43 7.21082e-06 Bathyarca | 94 94 18137
1:1:1:1:6:44 7.21082e-06 Columbellopsis | 94 94 18427
1:1:1:1:6:45 7.21082e-06 Rissoina (Zebinella) | 94 94 18480
1:1:1:1:6:46 7.21082e-06 Muricopsis | 94 94 18689
1:1:1:1:6:47 7.21082e-06 Euthria | 94 94 19228
1:1:1:1:6:48 7.21082e-06 Conilithes | 94 94 19377
1:1:1:1:6:49 7.21082e-06 Architectonica (Architectonica) | 94 94 19421
1:1:1:1:6:50 7.21082e-06 Manzonia | 94 94 19681
1:1:1:1:6:51 7.21082e-06 Discotectonica | 94 94 20317
1:1:1:1:6:52 7.21082e-06 Trophon (Trophonopsis) | 94 94 20346
1:1:1:1:6:53 7.21082e-06 Gigantopecten | 94 94 20506
1:1:1:1:6:54 7.21082e-06 Ocinebrina | 94 94 20559
1:1:1:1:6:55 7.21082e-06 Bittium (Cerithidium) | 94 94 20816
1:1:1:1:6:56 7.21082e-06 Monophorus | 94 94 20879
1:1:1:1:6:57 7.21082e-06 Lepetella | 94 94 20883
1:1:1:1:6:58 7.21082e-06 Orania | 94 94 20972
1:1:1:1:6:59 7.21082e-06 Azorinus | 94 94 21015
1:1:1:1:6:60 7.21082e-06 Circomphalus | 94 94 21022
1:1:1:1:6:61 7.21082e-06 Cypraecassis | 94 94 21336
1:1:1:1:6:62 7.21082e-06 Pelecyora (Cordiopsis) | 94 94 21519
1:1:1:1:6:63 7.21082e-06 Teretia | 94 94 21528
1:1:1:1:6:64 7.21082e-06 Calcarata | 94 94 21563
1:1:1:1:6:65 7.21082e-06 Andonia | 94 94 21573
1:1:1:1:6:66 7.21082e-06 Bolinus | 94 94 21601
1:1:1:1:6:67 7.21082e-06 Cancilla (Ziba) | 94 94 21604
1:1:1:1:6:68 7.21082e-06 Thyca | 94 94 21683
1:1:1:1:6:69 7.21082e-06 Clio (Clio) | 94 94 21686
1:1:1:1:6:70 7.21082e-06 Ampulla | 94 94 22138
1:1:1:1:6:71 7.21082e-06 Ciclopecten | 94 94 22650
1:1:1:1:6:72 7.21082e-06 Rimosodaphnella | 94 94 22651
1:1:1:1:6:73 7.21082e-06 Heteropurpura | 94 94 22652
1:1:1:1:7:1:1 0.000361878 Gelasian-H612 | 95 95 4649
1:1:1:1:7:1:2 7.85426e-06 Capulus | 95 95 9024
1:1:1:1:7:1:3 7.71744e-06 Calyptraea | 95 95 17000
1:1:1:1:7:1:4 7.71744e-06 Petaloconchus | 95 95 19682
1:1:1:1:7:1:5 7.52512e-06 Schilderia | 95 95 19694
1:1:1:1:7:1:6 7.52512e-06 Aporrhais | 95 95 15385
1:1:1:1:7:1:7 7.51214e-06 Erato | 95 95 18239
1:1:1:1:7:1:8 7.44373e-06 Xenophora | 95 95 17351
1:1:1:1:7:1:9 7.38831e-06 Hespererato | 95 95 19674
1:1:1:1:7:1:10 7.38831e-06 Niveria | 95 95 22190
1:1:1:1:7:1:11 7.3199e-06 Tectonatica | 95 95 18488
1:1:1:1:7:1:12 7.25149e-06 Architectonica | 95 95 15743
1:1:1:1:7:1:13 7.25149e-06 Cerithiopsis | 95 95 16556
1:1:1:1:7:1:14 7.25149e-06 Sassia | 95 95 17772
1:1:1:1:7:1:15 7.25149e-06 Thericium | 95 95 18452
1:1:1:1:7:1:16 7.25149e-06 Bursa | 95 95 18628
1:1:1:1:7:1:17 7.25149e-06 Trivia | 95 95 18986
1:1:1:1:7:1:18 7.25149e-06 Tornus | 95 95 19086
1:1:1:1:7:1:19 7.25149e-06 Simnia | 95 95 19094
1:1:1:1:7:1:20 7.25149e-06 Crepidula (Janacus) | 95 95 19690
1:1:1:1:7:1:21 7.25149e-06 Cochlis | 95 95 19696
1:1:1:1:7:1:22 7.25149e-06 Rissoina (Rissoina) | 95 95 19706
1:1:1:1:7:1:23 7.25149e-06 Apiocypraea | 95 95 20419
1:1:1:1:7:1:24 7.25149e-06 Capulus (Brocchia) | 95 95 20615
1:1:1:1:7:1:25 7.25149e-06 Gyrineum (Aspa) | 95 95 21499
1:1:1:1:7:1:26 7.25149e-06 Turriclavus | 95 95 22519
1:1:1:1:7:1:27 7.25149e-06 Tenagodus | 95 95 14391
1:1:1:1:7:1:28 7.25149e-06 Lacuna | 95 95 14429
1:1:1:1:7:1:29 7.25149e-06 Strombus | 95 95 16378
1:1:1:1:7:1:30 7.25149e-06 Triphora | 95 95 18255
1:1:1:1:7:1:31 7.25149e-06 Ranella | 95 95 18317
1:1:1:1:7:1:32 7.25149e-06 Rissoina (Zebinella) | 95 95 18480
1:1:1:1:7:1:33 7.25149e-06 Fimbriatella | 95 95 18656
1:1:1:1:7:1:34 7.25149e-06 Zonaria | 95 95 18705
1:1:1:1:7:1:35 7.25149e-06 Sinum (Sinum) | 95 95 19431
1:1:1:1:7:1:36 7.25149e-06 Architectonica (Granosolarium) | 95 95 19526
1:1:1:1:7:1:37 7.25149e-06 Erato (Erato) | 95 95 19692
1:1:1:1:7:1:38 7.25149e-06 Ficus (Ficus) | 95 95 19697
1:1:1:1:7:1:39 7.25149e-06 Echinophoria | 95 95 19819
1:1:1:1:7:1:40 7.25149e-06 Turriscala | 95 95 20142
1:1:1:1:7:1:41 7.25149e-06 Malea | 95 95 21222
1:1:1:1:7:1:42 7.25149e-06 Cypraecassis | 95 95 21336
1:1:1:1:7:1:43 7.25149e-06 Alvania (Turbona) | 95 95 21685
1:1:1:1:7:1:44 7.25149e-06 Hyala (Diacria) | 95 95 22661
1:1:1:1:7:1:45 7.25149e-06 Scala (Fuscoscala) | 95 95 22662
1:1:1:1:7:2:1 0.000148562 Gelasian-H575 | 95 95 4647
1:1:1:1:7:2:2 8.18705e-06 Terebratula | 95 95 14280
1:1:1:1:7:2:3 8.12853e-06 Megerlia | 95 95 16159
1:1:1:1:7:2:4 7.67857e-06 Aphelesia | 95 95 21535
1:1:1:1:7:2:5 7.43075e-06 Dallina | 95 95 20040
1:1:1:1:7:2:6 7.43075e-06 Fallax | 95 95 22660
1:1:1:1:7:2:7 7.37532e-06 Fossarus | 95 95 16843
1:1:1:1:7:2:8 7.37532e-06 Acrilla | 95 95 18092
1:1:1:1:7:2:9 7.37532e-06 Niso | 95 95 18737
1:1:1:1:7:2:10 7.37532e-06 Mathilda (Mathilda) | 95 95 19179
1:1:1:1:7:2:11 7.37532e-06 Architectonica (Architectonica) | 95 95 19421
1:1:1:1:7:2:12 7.37532e-06 Natica (Natica) | 95 95 19429
1:1:1:1:7:2:13 7.37532e-06 Semicassis (Semicassis) | 95 95 19867
1:1:1:1:7:2:14 7.37532e-06 Bittium | 95 95 16104
1:1:1:1:7:2:15 7.37532e-06 Haustator | 95 95 16996
1:1:1:1:7:2:16 7.37532e-06 Amaea | 95 95 17071
1:1:1:1:7:2:17 7.37532e-06 Turritella (Turritella) | 95 95 17273
1:1:1:1:7:2:18 7.37532e-06 Galeodea | 95 95 17283
1:1:1:1:7:2:19 7.37532e-06 Serpulorbis | 95 95 18094
1:1:1:1:7:2:20 7.37532e-06 Cirsotrema | 95 95 18198
1:1:1:1:7:2:21 7.37532e-06 Monoplex | 95 95 18570
1:1:1:1:7:2:22 7.37532e-06 Persististrombus | 95 95 20420
1:1:1:1:7:2:23 7.30691e-06 Leucosyrinx | 95 95 21488
1:1:1:1:7:2:24 7.30691e-06 Viviparus | 95 95 15667
1:1:1:1:7:2:25 7.30691e-06 Mesalia | 95 95 16426
1:1:1:1:7:2:26 7.30691e-06 Acirsa (Hemiacirsa) | 95 95 16557
1:1:1:1:7:2:27 7.30691e-06 Alvania (Alvania) | 95 95 21587
1:1:1:1:7:2:28 7.30691e-06 Ceramisia | 95 95 22659
1:1:1:1:8:1 0.000442088 Piacenzian-H588 | 94 94 4630
1:1:1:1:8:2 7.95802e-06 Macoma (Macoma) | 94 94 20656
1:1:1:1:8:3 7.92271e-06 Diodora | 94 94 18456
1:1:1:1:8:4 7.89635e-06 Neptunea | 94 94 17075
1:1:1:1:8:5 7.88811e-06 Boreotrophon | 94 94 21250
1:1:1:1:8:6 7.82743e-06 Chama | 94 94 16519
1:1:1:1:8:7 7.71261e-06 Umbonium | 94 94 14167
1:1:1:1:8:8 7.6747e-06 Hespererato | 94 94 19674
1:1:1:1:8:9 7.66818e-06 Mitrella | 94 94 18809
1:1:1:1:8:10 7.66542e-06 Neverita (Glossaulax) | 94 94 19470
1:1:1:1:8:11 7.64793e-06 Serpulorbis | 94 94 18094
1:1:1:1:8:12 7.52947e-06 Cryptonatica | 94 94 20610
1:1:1:1:8:13 7.51777e-06 Limatula | 94 94 12470
1:1:1:1:8:14 7.50134e-06 Conchocele | 94 94 17866
1:1:1:1:8:15 7.50134e-06 Clinocardium (Keenocardium) | 94 94 20657
1:1:1:1:8:16 7.50134e-06 Antiplanes | 94 94 22468
1:1:1:1:8:17 7.44781e-06 Callista | 94 94 17052
1:1:1:1:8:18 7.43062e-06 Turbonilla | 94 94 13665
1:1:1:1:8:19 7.4199e-06 Crassostrea | 94 94 16921
1:1:1:1:8:20 7.40406e-06 Olivella | 94 94 18303
1:1:1:1:8:21 7.37191e-06 Mytilus | 94 94 9367
1:1:1:1:8:22 7.35641e-06 Odostomia | 94 94 18251
1:1:1:1:8:23 7.34944e-06 Sydaphera | 94 94 21466
1:1:1:1:8:24 7.3479e-06 Triphora | 94 94 18255
1:1:1:1:8:25 7.32145e-06 Corbicula | 94 94 16973
1:1:1:1:8:26 7.31582e-06 Cycladicama | 94 94 19014
1:1:1:1:8:27 7.31582e-06 Cryptopecten | 94 94 21877
1:1:1:1:8:28 7.31582e-06 Adusta | 94 94 21651
1:1:1:1:8:29 7.31567e-06 Barnea | 94 94 19220
1:1:1:1:8:30 7.31431e-06 Miralda | 94 94 20987
1:1:1:1:8:31 7.29776e-06 Tapes | 94 94 17406
1:1:1:1:8:32 7.29736e-06 Cuspidaria | 94 94 15155
1:1:1:1:8:33 7.29736e-06 Acirsa | 94 94 15737
1:1:1:1:8:34 7.29347e-06 Littorina | 94 94 15712
1:1:1:1:8:35 7.28089e-06 Venericardia | 94 94 15166
1:1:1:1:8:36 7.27845e-06 Puncturella | 94 94 15682
1:1:1:1:8:37 7.27845e-06 Homalopoma | 94 94 16808
1:1:1:1:8:38 7.27626e-06 Acmaea | 94 94 16758
1:1:1:1:8:39 7.27526e-06 Lottia | 94 94 22629
1:1:1:1:8:40 7.26963e-06 Acharax | 94 94 16563
1:1:1:1:8:41 7.26963e-06 Portlandia | 94 94 16566
1:1:1:1:8:42 7.26963e-06 Inquisitor | 94 94 18730
1:1:1:1:8:43 7.26963e-06 Ophiodermella | 94 94 20861
1:1:1:1:8:44 7.26963e-06 Chlorostoma (Omphalius) | 94 94 21444
1:1:1:1:8:45 7.26963e-06 Velutina | 94 94 22541
1:1:1:1:8:46 7.26963e-06 Acesta | 94 94 15797
1:1:1:1:8:47 7.26963e-06 Crassatella | 94 94 16463
1:1:1:1:8:48 7.26963e-06 Nemocardium | 94 94 16614
1:1:1:1:8:49 7.26963e-06 Amaea | 94 94 17071
1:1:1:1:8:50 7.26963e-06 Pseudogrammatodon | 94 94 18136
1:1:1:1:8:51 7.26963e-06 Batillaria | 94 94 18752
1:1:1:1:8:52 7.26963e-06 Mactromeris | 94 94 19315
1:1:1:1:8:53 7.26963e-06 Acila (Acila) | 94 94 19328
1:1:1:1:8:54 7.26963e-06 Fulgoraria (Musashia) | 94 94 19782
1:1:1:1:8:55 7.26963e-06 Colus (Aulacofusus) | 94 94 20048
1:1:1:1:8:56 7.26963e-06 Bathybembix | 94 94 20350
1:1:1:1:8:57 7.26963e-06 Chlamys (Swiftopecten) | 94 94 20399
1:1:1:1:8:58 7.26963e-06 Thais | 94 94 20514
1:1:1:1:8:59 7.26963e-06 Clathurella | 94 94 20538
1:1:1:1:8:60 7.26963e-06 Corbula (Anisocorbula) | 94 94 21256
1:1:1:1:8:61 7.26963e-06 Patinopecten | 94 94 21470
1:1:1:1:8:62 7.26963e-06 Philippia | 94 94 21534
1:1:1:1:8:63 7.26963e-06 Argobuccinum (Fusitriton) | 94 94 21620
1:1:1:1:8:64 7.26963e-06 Astraea (Pomaulax) | 94 94 21679
1:1:1:1:8:65 7.26963e-06 Tellina (Cadella) | 94 94 22202
1:1:1:1:8:66 7.26963e-06 Yabepecten | 94 94 22521
1:1:1:1:8:67 7.26963e-06 Ocinebrellus | 94 94 22523
1:1:1:1:8:68 7.26963e-06 Japelion | 94 94 22640
1:1:1:1:8:69 7.26963e-06 Ariadnaria | 94 94 22641
1:1:1:1:9:1 0.000392788 Piacenzian-H490 | 94 94 4614
1:1:1:1:9:2 7.7435e-06 Architectonica | 94 94 15743
1:1:1:1:9:3 7.45896e-06 Acteocina | 94 94 16523
1:1:1:1:9:4 7.42853e-06 Naticarius | 94 94 18314
1:1:1:1:9:5 7.41046e-06 Gouldia | 94 94 16520
1:1:1:1:9:6 7.38299e-06 Pseudotorinia | 94 94 18584
1:1:1:1:9:7 7.38079e-06 Bursa | 94 94 18628
1:1:1:1:9:8 7.36206e-06 Chicoreus (Chicoreus) | 94 94 21175
1:1:1:1:9:9 7.34686e-06 Calliostoma (Calliostoma) | 94 94 18912
1:1:1:1:9:10 7.34325e-06 Vermicularia | 94 94 15555
1:1:1:1:9:11 7.33527e-06 Rissoa | 94 94 16022
1:1:1:1:9:12 7.32906e-06 Cyclostremiscus (Ponocyclus) | 94 94 21818
1:1:1:1:9:13 7.3274e-06 Chemnitzia | 94 94 13659
1:1:1:1:9:14 7.32509e-06 Meioceras | 94 94 22146
1:1:1:1:9:15 7.32438e-06 Americardia | 94 94 19544
1:1:1:1:9:16 7.31946e-06 Terebra (Oreoterebra) | 94 94 20421
1:1:1:1:9:17 7.31842e-06 Turbinella | 94 94 7460
1:1:1:1:9:18 7.30869e-06 Globivenus | 94 94 20525
1:1:1:1:9:19 7.30011e-06 Coralliophila | 94 94 19968
1:1:1:1:9:20 7.30011e-06 Rissoina (Schwartziella) | 94 94 21814
1:1:1:1:9:21 7.29831e-06 Sulcoretusa | 94 94 17848
1:1:1:1:9:22 7.29667e-06 Cyclostremiscus | 94 94 18340
1:1:1:1:9:23 7.29082e-06 Balcis | 94 94 19048
1:1:1:1:9:24 7.2903e-06 Microdrillia | 94 94 19187
1:1:1:1:9:25 7.28534e-06 Eurytellina | 94 94 19171
1:1:1:1:9:26 7.28246e-06 Gibberula | 94 94 18435
1:1:1:1:9:27 7.28246e-06 Harpa | 94 94 19478
1:1:1:1:9:28 7.27876e-06 Rissoina (Phosinella) | 94 94 21972
1:1:1:1:9:29 7.27755e-06 Kurtziella (Cryoturris) | 94 94 21423
1:1:1:1:9:30 7.27493e-06 Caecum (Caecum) | 94 94 22152
1:1:1:1:9:31 7.27481e-06 Nannodiella | 94 94 21432
1:1:1:1:9:32 7.26795e-06 Epitonium (Asperiscala) | 94 94 21855
1:1:1:1:9:33 7.25393e-06 Phyllonotus | 94 94 20592
1:1:1:1:9:34 7.25276e-06 Pleurotomella | 94 94 18306
1:1:1:1:9:35 7.25276e-06 Atys | 94 94 18291
1:1:1:1:9:36 7.25235e-06 Barbatia | 94 94 15563
1:1:1:1:9:37 7.25229e-06 Longchaeus | 94 94 19945
1:1:1:1:9:38 7.2513e-06 Microstelma | 94 94 21664
1:1:1:1:9:39 7.25096e-06 Murexiella (Murexiella) | 94 94 19931
1:1:1:1:9:40 7.25009e-06 Sincola | 94 94 21655
1:1:1:1:9:41 7.25009e-06 Vitrinella | 94 94 15605
1:1:1:1:9:42 7.24738e-06 Smaragdia (Smaragdia) | 94 94 21780
1:1:1:1:9:43 7.24346e-06 Oliva (Strephonella) | 94 94 20614
1:1:1:1:9:44 7.24346e-06 Nassarina (Zanassarina) | 94 94 22133
1:1:1:1:9:45 7.24166e-06 Kurtziella (Kurtziella) | 94 94 21834
1:1:1:1:9:46 7.23635e-06 Cheilea | 94 94 19546
1:1:1:1:9:47 7.232e-06 Sveltia | 94 94 18795
1:1:1:1:9:48 7.2309e-06 Gordanops | 94 94 21317
1:1:1:1:9:49 7.22992e-06 Vokesimurex | 94 94 21247
1:1:1:1:9:50 7.22891e-06 Cochlespira | 94 94 18509
1:1:1:1:9:51 7.22844e-06 Attiliosa | 94 94 20957
1:1:1:1:9:52 7.22502e-06 Scobinella | 94 94 19226
1:1:1:1:9:53 7.22502e-06 Agladrillia (Eumetadrillia) | 94 94 21439
1:1:1:1:9:54 7.22381e-06 Glyphoturris | 94 94 22578
1:1:1:1:9:55 7.21888e-06 Trajana (Trajana) | 94 94 21215
1:1:1:1:9:56 7.21718e-06 Admetula | 94 94 18554
1:1:1:1:9:57 7.21718e-06 Conasprelloides | 94 94 21211
1:1:1:1:9:58 7.21718e-06 Psammodulus | 94 94 22264
1:1:1:1:9:59 7.21718e-06 Morum (Morum) | 94 94 22280
1:1:1:1:9:60 7.21325e-06 Hanetia | 94 94 21790
1:1:1:1:9:61 7.21325e-06 Teinostoma (Idioraphie) | 94 94 17774
1:1:1:1:9:62 7.21325e-06 Vesicomya | 94 94 19760
1:1:1:1:9:63 7.21325e-06 Verticordia (Verticordia) | 94 94 19924
1:1:1:1:9:64 7.21325e-06 Murexsul | 94 94 20155
1:1:1:1:9:65 7.21325e-06 Oliva (Omogymna) | 94 94 20486
1:1:1:1:9:66 7.21325e-06 Agladrillia | 94 94 21654
1:1:1:1:9:67 7.21325e-06 Japonactaeon | 94 94 22130
1:1:1:1:9:68 7.21325e-06 Microgaza (Microgaza) | 94 94 22610
1:1:1:1:9:69 7.21325e-06 Neritina (Nereina) | 94 94 22611
1:1:1:1:10:1 0.000317961 Piacenzian-H576 | 94 94 4628
1:1:1:1:10:2 7.84126e-06 Arca (Arca) | 94 94 16168
1:1:1:1:10:3 7.66831e-06 Bittium | 94 94 16104
1:1:1:1:10:4 7.66535e-06 Tonna | 94 94 22037
1:1:1:1:10:5 7.6576e-06 Aporrhais | 94 94 15385
1:1:1:1:10:6 7.65748e-06 Anomia | 94 94 13770
1:1:1:1:10:7 7.62476e-06 Scapharca (Scapharca) | 94 94 20520
1:1:1:1:10:8 7.62188e-06 Dosinia | 94 94 17109
1:1:1:1:10:9 7.59817e-06 Plicatula | 94 94 13939
1:1:1:1:10:10 7.54808e-06 Aequipecten | 94 94 14052
1:1:1:1:10:11 7.48576e-06 Spondylus | 94 94 14346
1:1:1:1:10:12 7.46107e-06 Natica (Natica) | 94 94 19429
1:1:1:1:10:13 7.4279e-06 Crassadoma | 94 94 20505
1:1:1:1:10:14 7.42553e-06 Amusium | 94 94 11916
1:1:1:1:10:15 7.41421e-06 Xenophora | 94 94 17351
1:1:1:1:10:16 7.40843e-06 Neverita | 94 94 18332
1:1:1:1:10:17 7.37989e-06 Glycymeris (Glycymeris) | 94 94 17031
1:1:1:1:10:18 7.37519e-06 Drillia | 94 94 19227
1:1:1:1:10:19 7.36933e-06 Ringicula | 94 94 15787
1:1:1:1:10:20 7.36266e-06 Antigona (Ventricola) | 94 94 20434
1:1:1:1:10:21 7.35944e-06 Nassarius (Uzita) | 94 94 21396
1:1:1:1:10:22 7.34665e-06 Bolma | 94 94 20060
1:1:1:1:10:23 7.34665e-06 Hinnites | 94 94 14347
1:1:1:1:10:24 7.33078e-06 Typhinellus | 94 94 20954
1:1:1:1:10:25 7.30965e-06 Archimediella (Torculoidella) | 94 94 22228
1:1:1:1:10:26 7.30696e-06 Uromitra | 94 94 19524
1:1:1:1:10:27 7.30061e-06 Thericium | 94 94 18452
1:1:1:1:10:28 7.30061e-06 Hadriania | 94 94 20847
1:1:1:1:10:29 7.30061e-06 Cancilla | 94 94 21347
1:1:1:1:10:30 7.30061e-06 Diodora (Diodora) | 94 94 21532
1:1:1:1:10:31 7.30061e-06 Crepidula (Janacus) | 94 94 19690
1:1:1:1:10:32 7.29597e-06 Ostrea (Ostrea) | 94 94 18233
1:1:1:1:10:33 7.29162e-06 Pseudamussium | 94 94 19922
1:1:1:1:10:34 7.29162e-06 Acanthocardia (Acanthocardia) | 94 94 21952
1:1:1:1:10:35 7.29052e-06 Persististrombus | 94 94 20420
1:1:1:1:10:36 7.28853e-06 Flabellipecten | 94 94 18549
1:1:1:1:10:37 7.28613e-06 Lunatia | 94 94 16462
1:1:1:1:10:38 7.28513e-06 Lemintina | 94 94 18150
1:1:1:1:10:39 7.28226e-06 Nassa | 94 94 19363
1:1:1:1:10:40 7.27679e-06 Narona | 94 94 18635
1:1:1:1:10:41 7.27679e-06 Gyrineum (Aspa) | 94 94 21499
1:1:1:1:10:42 7.27287e-06 Turritella (Zaria) | 94 94 17579
1:1:1:1:10:43 7.27287e-06 Clavagella | 94 94 17889
1:1:1:1:10:44 7.27287e-06 Athleta | 94 94 18292
1:1:1:1:10:45 7.27287e-06 Aporrhais (Aporrhais) | 94 94 18594
1:1:1:1:10:46 7.27287e-06 Conus (Chelyoconus) | 94 94 19409
1:1:1:1:10:47 7.27287e-06 Mitraria (Mitraria) | 94 94 19846
1:1:1:1:10:48 7.27287e-06 Clavatula (Clavatula) | 94 94 20249
1:1:1:1:10:49 7.27287e-06 Neopycnodonta | 94 94 21242
1:1:1:1:10:50 7.27287e-06 Patella (Patella) | 94 94 21606
1:1:1:1:10:51 7.27287e-06 Turris (Turris) | 94 94 21769
1:1:1:1:10:52 7.27287e-06 Terebra (Terebra) | 94 94 21963
1:1:1:1:10:53 7.27287e-06 Euthria (Euthria) | 94 94 22639
1:1:1:1:11:1 0.000337157 Gelasian-H611 | 95 95 4648
1:1:1:1:11:2 7.48253e-06 Potamides (Ptychopotamides) | 95 95 17983
1:1:1:1:11:3 7.3975e-06 Aequipecten | 95 95 14052
1:1:1:1:11:4 7.3975e-06 Corbula (Varicorbula) | 95 95 16262
1:1:1:1:11:5 7.3975e-06 Heteranomia | 95 95 19255
1:1:1:1:11:6 7.3975e-06 Angulus (Peronaea) | 95 95 20552
1:1:1:1:11:7 7.3975e-06 Hiatella (Hiatella) | 95 95 20553
1:1:1:1:11:8 7.3975e-06 Pliothyrina | 95 95 20653
1:1:1:1:11:9 7.3975e-06 Pygocardia | 95 95 20872
1:1:1:1:11:10 7.3975e-06 Dosinia (Asa) | 95 95 21555
1:1:1:1:11:11 7.39147e-06 Pecten | 95 95 11948
1:1:1:1:11:12 7.29029e-06 Atrina | 95 95 13934
1:1:1:1:11:13 7.29029e-06 Argyrotheca | 95 95 8605
1:1:1:1:11:14 7.29029e-06 Mytilus | 95 95 9367
1:1:1:1:11:15 7.29029e-06 Glottidia | 95 95 13991
1:1:1:1:11:16 7.29029e-06 Panopea | 95 95 14093
1:1:1:1:11:17 7.29029e-06 Arctica | 95 95 15809
1:1:1:1:11:18 7.29029e-06 Gari (Psammobia) | 95 95 16371
1:1:1:1:11:19 7.29029e-06 Nucula (Leionucula) | 95 95 16562
1:1:1:1:11:20 7.29029e-06 Paphia | 95 95 16853
1:1:1:1:11:21 7.29029e-06 Cyrtodaria | 95 95 18175
1:1:1:1:11:22 7.29029e-06 Spisula | 95 95 18604
1:1:1:1:11:23 7.29029e-06 Donax | 95 95 18780
1:1:1:1:11:24 7.29029e-06 Macandrevia | 95 95 18865
1:1:1:1:11:25 7.29029e-06 Mya (Arenomya) | 95 95 18877
1:1:1:1:11:26 7.29029e-06 Mactromeris | 95 95 19315
1:1:1:1:11:27 7.29029e-06 Yoldia (Yoldia) | 95 95 19326
1:1:1:1:11:28 7.29029e-06 Mya (Mya) | 95 95 19329
1:1:1:1:11:29 7.29029e-06 Gastrana | 95 95 19390
1:1:1:1:11:30 7.29029e-06 Dinocardium | 95 95 19839
1:1:1:1:11:31 7.29029e-06 Xylophaga | 95 95 19923
1:1:1:1:11:32 7.29029e-06 Littorina (Melaraphe) | 95 95 20019
1:1:1:1:11:33 7.29029e-06 Laevicardium (Laevicardium) | 95 95 20310
1:1:1:1:11:34 7.29029e-06 Pododesmus (Monia) | 95 95 20393
1:1:1:1:11:35 7.29029e-06 Amygdalum (Modiolula) | 95 95 20626
1:1:1:1:11:36 7.29029e-06 Lutraria (Lutraria) | 95 95 20838
1:1:1:1:11:37 7.29029e-06 Lucinoma (Lucinoma) | 95 95 20844
1:1:1:1:11:38 7.29029e-06 Digitaria | 95 95 20868
1:1:1:1:11:39 7.29029e-06 Lentidium (Lentidium) | 95 95 20942
1:1:1:1:11:40 7.29029e-06 Timoclea | 95 95 20950
1:1:1:1:11:41 7.29029e-06 Astarte (Digitariopsis) | 95 95 21355
1:1:1:1:11:42 7.29029e-06 Mactra (Mactra) | 95 95 21357
1:1:1:1:11:43 7.29029e-06 Panomya | 95 95 21622
1:1:1:1:11:44 7.29029e-06 Turneria | 95 95 22234
1:1:1:1:11:45 7.29029e-06 Felaniella (Felaniella) | 95 95 20606
1:1:1:1:11:46 7.29029e-06 Macoma (Macoma) | 95 95 20656
1:1:1:1:11:47 7.29029e-06 Cultellus (Cultellus) | 95 95 21363
1:1:1:1:11:48 7.29029e-06 Zirfaea | 95 95 21461
1:1:1:1:11:49 7.29029e-06 Semierycina | 95 95 22235
1:1:1:1:12:1 0.000312621 Piacenzian-H289 | 94 94 4599
1:1:1:1:12:2 8.28905e-06 Campanile | 94 94 17117
1:1:1:1:12:3 7.68418e-06 Nucula (Leionucula) | 94 94 16562
1:1:1:1:12:4 7.61424e-06 Cerithium | 94 94 15007
1:1:1:1:12:5 7.59878e-06 Lyria | 94 94 17945
1:1:1:1:12:6 7.5894e-06 Hartungia | 94 94 21735
1:1:1:1:12:7 7.57707e-06 Placamen | 94 94 20069
1:1:1:1:12:8 7.55177e-06 Limopsis | 94 94 15149
1:1:1:1:12:9 7.53605e-06 Semicassis | 94 94 19162
1:1:1:1:12:10 7.46065e-06 Anodontia | 94 94 18602
1:1:1:1:12:11 7.4348e-06 Haliotis | 94 94 17842
1:1:1:1:12:12 7.40552e-06 Timoclea | 94 94 20950
1:1:1:1:12:13 7.39647e-06 Arcopsis | 94 94 18007
1:1:1:1:12:14 7.38491e-06 Solariella | 94 94 14679
1:1:1:1:12:15 7.38021e-06 Mactra | 94 94 16376
1:1:1:1:12:16 7.37044e-06 Rissoina | 94 94 15508
1:1:1:1:12:17 7.36918e-06 Alaba | 94 94 18694
1:1:1:1:12:18 7.36207e-06 Rostellaria (Fusus) | 94 94 14449
1:1:1:1:12:19 7.35837e-06 Strigilla | 94 94 20728
1:1:1:1:12:20 7.35598e-06 Cardita | 94 94 14331
1:1:1:1:12:21 7.34271e-06 Zenatia | 94 94 17468
1:1:1:1:12:22 7.34271e-06 Macomona | 94 94 19799
1:1:1:1:12:23 7.34271e-06 Tawera | 94 94 19817
1:1:1:1:12:24 7.34271e-06 Epicodakia | 94 94 20057
1:1:1:1:12:25 7.34271e-06 Nuculana (Scaeoleda) | 94 94 21020
1:1:1:1:12:26 7.34271e-06 Bedeva | 94 94 21718
1:1:1:1:12:27 7.34271e-06 Leiopyrga | 94 94 21733
1:1:1:1:12:28 7.34271e-06 Chioneryx | 94 94 22002
1:1:1:1:12:29 7.34271e-06 Hemidonax | 94 94 22550
1:1:1:1:12:30 7.34271e-06 Belloliva | 94 94 22552
1:1:1:1:12:31 7.34271e-06 Cabestana | 94 94 22553
1:1:1:1:12:32 7.33441e-06 Cassis | 94 94 18212
1:1:1:1:12:33 7.31755e-06 Solariorbis | 94 94 17754
1:1:1:1:12:34 7.30894e-06 Notocallista | 94 94 20701
1:1:1:1:12:35 7.30894e-06 Gazameda | 94 94 21027
1:1:1:1:12:36 7.29756e-06 Anomalocardia | 94 94 20736
1:1:1:1:12:37 7.29162e-06 Oliva (Strephona) | 94 94 20439
1:1:1:1:12:38 7.28599e-06 Cucullaea | 94 94 14330
1:1:1:1:12:39 7.28599e-06 Nerita | 94 94 14445
1:1:1:1:12:40 7.26682e-06 Tellina (Tellinella) | 94 94 17886
1:1:1:1:12:41 7.26289e-06 Clava (Semivertagus) | 94 94 18441
1:1:1:1:12:42 7.26289e-06 Polinices (Conuber) | 94 94 19695
1:1:1:1:12:43 7.26289e-06 Bembicium | 94 94 20020
1:1:1:1:12:44 7.26289e-06 Katelysia | 94 94 20231
1:1:1:1:12:45 7.26289e-06 Conuber | 94 94 21031
1:1:1:1:12:46 7.26289e-06 Amoria | 94 94 21707
1:1:1:1:12:47 7.26289e-06 Equichlamys | 94 94 22001
1:1:1:1:12:48 7.26289e-06 Anapella | 94 94 22005
1:1:1:1:12:49 7.26289e-06 Quadrans | 94 94 22551
1:1:1:1:13:1 0.000304201 Piacenzian-H243 | 94 94 4593
1:1:1:1:13:2 7.90217e-06 Crepidula | 94 94 16997
1:1:1:1:13:3 7.55206e-06 Turbo | 94 94 9338
1:1:1:1:13:4 7.50924e-06 Nucella | 94 94 21475
1:1:1:1:13:5 7.44481e-06 Terebra | 94 94 19153
1:1:1:1:13:6 7.41331e-06 Oxystele | 94 94 21997
1:1:1:1:13:7 7.41331e-06 Carditella | 94 94 18601
1:1:1:1:13:8 7.41331e-06 Striostrea | 94 94 19604
1:1:1:1:13:9 7.39622e-06 Gastrana | 94 94 19390
1:1:1:1:13:10 7.39515e-06 Vermetus | 94 94 15570
1:1:1:1:13:11 7.395e-06 Chamelea | 94 94 20528
1:1:1:1:13:12 7.38686e-06 Buccinum | 94 94 16156
1:1:1:1:13:13 7.37665e-06 Lutraria | 94 94 20292
1:1:1:1:13:14 7.36726e-06 Patella | 94 94 13652
1:1:1:1:13:15 7.36503e-06 Marginella | 94 94 18808
1:1:1:1:13:16 7.32122e-06 Scutellastra | 94 94 18438
1:1:1:1:13:17 7.32122e-06 Bullia | 94 94 18791
1:1:1:1:13:18 7.32122e-06 Standella | 94 94 18880
1:1:1:1:13:19 7.32122e-06 Argobuccinum | 94 94 20054
1:1:1:1:13:20 7.32122e-06 Amblychilepas | 94 94 22014
1:1:1:1:13:21 7.32122e-06 Burnupena | 94 94 22547
1:1:1:1:13:22 7.32122e-06 Austriumphis | 94 94 22548
1:1:1:1:13:23 7.31549e-06 Isognomon | 94 94 14620
1:1:1:1:13:24 7.3123e-06 Gibbula | 94 94 17275
1:1:1:1:13:25 7.30712e-06 Melanella | 94 94 18316
1:1:1:1:13:26 7.30557e-06 Tricolia | 94 94 19703
1:1:1:1:13:27 7.30291e-06 Ocenebra | 94 94 20161
1:1:1:1:13:28 7.29976e-06 Fasciolaria | 94 94 17202
1:1:1:1:13:29 7.284e-06 Tivela | 94 94 19313
1:1:1:1:13:30 7.27517e-06 Torquesia | 94 94 16631
1:1:1:1:13:31 7.27517e-06 Aulacomya | 94 94 18725
1:1:1:1:13:32 7.27517e-06 Phaxas | 94 94 19749
1:1:1:1:13:33 7.25686e-06 Jujubinus | 94 94 18471
1:1:1:1:13:34 7.25565e-06 Cylichna | 94 94 15572
1:1:1:1:13:35 7.24678e-06 Petricola | 94 94 16993
1:1:1:1:13:36 7.23795e-06 Epitonium (Gyroscala) | 94 94 19287
1:1:1:1:13:37 7.22913e-06 Helcion | 94 94 15979
1:1:1:1:13:38 7.22913e-06 Pseudoliva | 94 94 18276
1:1:1:1:13:39 7.22913e-06 Psammotreta (Leporimetis) | 94 94 20254
1:1:1:1:13:40 7.22913e-06 Standella (Eastonia) | 94 94 20948
1:1:1:1:13:41 7.22913e-06 Tugali | 94 94 21088
1:1:1:1:13:42 7.22913e-06 Fissurellidea | 94 94 21990
1:1:1:1:13:43 7.22913e-06 Scissodesma | 94 94 22337
1:1:1:1:13:44 7.22913e-06 Melapium | 94 94 22338
1:1:1:1:13:45 7.22913e-06 Theora | 94 94 22545
1:1:1:1:13:46 7.22913e-06 Melliteryx | 94 94 22546
1:1:1:1:14:1 0.000200117 Piacenzian-H456 | 94 94 4611
1:1:1:1:14:2 7.59645e-06 Montastraea | 94 94 16639
1:1:1:1:14:3 7.55608e-06 Acropora | 94 94 18747
1:1:1:1:14:4 7.49314e-06 Pseudodiploria | 94 94 21852
1:1:1:1:14:5 7.47738e-06 Chione | 94 94 18756
1:1:1:1:14:6 7.41563e-06 Isopora | 94 94 21285
1:1:1:1:14:7 7.40824e-06 Macrocallista | 94 94 18170
1:1:1:1:14:8 7.36004e-06 Bulla | 94 94 15753
1:1:1:1:14:9 7.35778e-06 Euvola | 94 94 21372
1:1:1:1:14:10 7.34757e-06 Codakia (Codakia) | 94 94 20892
1:1:1:1:14:11 7.32905e-06 Lirophora | 94 94 20215
1:1:1:1:14:12 7.3179e-06 Meandrina (Placocyathus) | 94 94 19029
1:1:1:1:14:13 7.26668e-06 Dendostrea | 94 94 20783
1:1:1:1:14:14 7.26452e-06 Mactrellona | 94 94 19434
1:1:1:1:14:15 7.26196e-06 Lithopoma | 94 94 14434
1:1:1:1:14:16 7.2606e-06 Colpophyllia | 94 94 17624
1:1:1:1:14:17 7.2606e-06 Caulastrea | 94 94 18762
1:1:1:1:14:18 7.2606e-06 Dallocardia | 94 94 20483
1:1:1:1:14:19 7.2606e-06 Lindapecten | 94 94 20750
1:1:1:1:14:20 7.24039e-06 Arca (Byssoarca) | 94 94 21240
1:1:1:1:14:21 7.24027e-06 Melongena | 94 94 18835
1:1:1:1:14:22 7.23868e-06 Periglypta | 94 94 19353
1:1:1:1:14:23 7.23476e-06 Acrosterigma | 94 94 21748
1:1:1:1:14:24 7.22973e-06 Psammacoma | 94 94 19823
1:1:1:1:14:25 7.22018e-06 Encope | 94 94 21653
1:1:1:1:14:26 7.21775e-06 Nassarius (Nassarius) | 94 94 21377
1:1:1:1:14:27 7.21775e-06 Bittiolum | 94 94 22144
1:1:1:1:14:28 7.21284e-06 Potamides | 94 94 16844
1:1:1:1:14:29 7.20892e-06 Eontia | 94 94 21856
1:1:1:1:14:30 7.20892e-06 Ctenocardia | 94 94 22473
1:1:1:1:14:31 7.20892e-06 Portoricia | 94 94 22586
1:1:1:1:14:32 7.20892e-06 Bittium (Brachybittium) | 94 94 22587
1:1:1:1:15:1 0.000152361 Piacenzian-H492 | 94 94 4616
1:1:1:1:15:2 7.9214e-06 Pocillopora | 94 94 20200
1:1:1:1:15:3 7.65599e-06 Strombus | 94 94 16378
1:1:1:1:15:4 7.57624e-06 Solenastrea | 94 94 20179
1:1:1:1:15:5 7.57081e-06 Sinum | 94 94 18320
1:1:1:1:15:6 7.49813e-06 Ficus | 94 94 18696
1:1:1:1:15:7 7.47073e-06 Antillophos (Antillophos) | 94 94 20738
1:1:1:1:15:8 7.46677e-06 Sconsia | 94 94 19279
1:1:1:1:15:9 7.45066e-06 Chlamys (Mimachlamys) | 94 94 16276
1:1:1:1:15:10 7.41329e-06 Nerita (Theliostyla) | 94 94 20042
1:1:1:1:15:11 7.40921e-06 Cavolinia | 94 94 20739
1:1:1:1:15:12 7.39867e-06 Paracyathus | 94 94 18281
1:1:1:1:15:13 7.39133e-06 Asterosmilia | 94 94 18259
1:1:1:1:15:14 7.37273e-06 Hipponix | 94 94 16760
1:1:1:1:15:15 7.37004e-06 Diacria | 94 94 22161
1:1:1:1:15:16 7.3671e-06 Pallacera | 94 94 20491
1:1:1:1:15:17 7.36612e-06 Chicoreus (Siratus) | 94 94 21248
1:1:1:1:15:18 7.36391e-06 Stephanocoenia | 94 94 16137
1:1:1:1:15:19 7.36391e-06 Pachycrommium | 94 94 18749
1:1:1:1:15:20 7.3622e-06 Strombina (Spiralta) | 94 94 22160
1:1:1:1:15:21 7.35828e-06 Cantharus | 94 94 17253
1:1:1:1:15:22 7.35828e-06 Morum (Oniscidia) | 94 94 20219
1:1:1:1:15:23 7.35828e-06 Lyria (Lyria) | 94 94 20297
1:1:1:1:15:24 7.35828e-06 Interchlamys | 94 94 20512
1:1:1:1:15:25 7.35828e-06 Siphonochelus (Siphonochelus) | 94 94 22275
1:1:1:1:15:26 7.35828e-06 Zamorapecten | 94 94 22460
1:1:1:1:16:1 0.000136171 Piacenzian-H575 | 94 94 4627
1:1:1:1:16:2 7.83804e-06 Comitas | 94 94 20133
1:1:1:1:16:3 7.80802e-06 Clavatula | 94 94 20250
1:1:1:1:16:4 7.61827e-06 Haedropleura | 94 94 18745
1:1:1:1:16:5 7.5373e-06 Iredalea | 94 94 22083
1:1:1:1:16:6 7.53209e-06 Erato | 94 94 18239
1:1:1:1:16:7 7.48382e-06 Schilderia | 94 94 19694
1:1:1:1:16:8 7.45615e-06 Cochlis | 94 94 19696
1:1:1:1:16:9 7.45615e-06 Unedogemmula | 94 94 21925
1:1:1:1:16:10 7.30136e-06 Eratopsis | 94 94 20316
1:1:1:1:16:11 7.29198e-06 Pelecyora | 94 94 19054
1:1:1:1:16:12 7.29198e-06 Leucosyrinx | 94 94 21488
1:1:1:1:16:13 7.29198e-06 Schizaster | 94 94 18223
1:1:1:1:16:14 7.29198e-06 Stalioa | 94 94 19678
1:1:1:1:16:15 7.29198e-06 Laciolina | 94 94 20836
1:1:1:1:16:16 7.29198e-06 Crassopleura | 94 94 21530
1:1:1:1:16:17 7.29198e-06 Aplus | 94 94 21914
1:1:1:1:16:18 7.29198e-06 Ocypode | 94 94 21984
1:1:1:1:16:19 7.29198e-06 Neobernaya | 94 94 22470
1:1:1:1:16:20 7.29198e-06 Personopsis | 94 94 22538
1:1:1:1:17:1 0.000110431 Piacenzian-H417 | 94 94 4609
1:1:1:1:17:2 8.15974e-06 Crassispira | 94 94 19640
1:1:1:1:17:3 8.01573e-06 Marsupina | 94 94 21223
1:1:1:1:17:4 7.74357e-06 Strioterebrum | 94 94 20471
1:1:1:1:17:5 7.73899e-06 Monoplex | 94 94 18570
1:1:1:1:17:6 7.72521e-06 Distorsio | 94 94 19538
1:1:1:1:17:7 7.72072e-06 Eucrassatella (Hybolophus) | 94 94 20727
1:1:1:1:17:8 7.69636e-06 Typhina | 94 94 19536
1:1:1:1:17:9 7.57602e-06 Polystira | 94 94 20220
1:1:1:1:17:10 7.56488e-06 Trachycardium (Mexicardia) | 94 94 21751
1:1:1:1:17:11 7.49814e-06 Turricula | 94 94 17827
1:1:1:1:17:12 7.49198e-06 Cancellaria (Cancellaria) | 94 94 21212
1:1:1:1:17:13 7.491e-06 Strombinophos | 94 94 21831
1:1:1:1:17:14 7.48805e-06 Pyruclia | 94 94 21217
1:1:1:1:17:15 7.47923e-06 Polinices (Polinices) | 94 94 18194
1:1:1:1:17:16 7.47923e-06 Antillophos | 94 94 19183
1:1:1:1:17:17 7.47433e-06 Agaronia | 94 94 18295
1:1:1:1:17:18 7.47433e-06 Vitularia | 94 94 20969
1:1:1:1:17:19 7.47041e-06 Pitar (Lamelliconcha) | 94 94 17183
1:1:1:1:17:20 7.47041e-06 Strombina (Recurvina) | 94 94 21844
1:1:1:1:17:21 7.47041e-06 Strombina (Sinuina) | 94 94 22385
1:1:1:1:18:1 9.23585e-05 Piacenzian-H196 | 94 94 4591
1:1:1:1:18:2 8.30109e-06 Gemmula | 94 94 18079
1:1:1:1:18:3 7.93901e-06 Incatella | 94 94 20725
1:1:1:1:18:4 7.90762e-06 Sassia | 94 94 17772
1:1:1:1:18:5 7.74476e-06 Ensis | 94 94 19829
1:1:1:1:18:6 7.71817e-06 Trophon | 94 94 17391
1:1:1:1:18:7 7.68895e-06 Tindariopsis | 94 94 22330
1:1:1:1:18:8 7.58773e-06 Penion | 94 94 18412
1:1:1:1:18:9 7.53827e-06 Psammotreta | 94 94 21305
1:1:1:1:18:10 7.52982e-06 Scaphander | 94 94 17160
1:1:1:1:18:11 7.48096e-06 Hindsiclava | 94 94 20763
1:1:1:1:18:12 7.43598e-06 Retrotapes | 94 94 21117
1:1:1:1:18:13 7.35442e-06 Clio | 94 94 20273
1:1:1:1:18:14 7.33484e-06 Thyasira | 94 94 17053
1:1:1:1:18:15 7.33484e-06 Adelomelon | 94 94 21121
1:1:1:1:18:16 7.33484e-06 Propeleda | 94 94 20666
1:1:1:1:18:17 7.27687e-06 Phos | 94 94 19841
1:1:1:1:19:1 8.34657e-05 Piacenzian-H528 | 94 94 4620
1:1:1:1:19:2 8.39295e-06 Panopea | 94 94 14093
1:1:1:1:19:3 8.18191e-06 Nuculana | 94 94 8742
1:1:1:1:19:4 7.99304e-06 Mercenaria | 94 94 20792
1:1:1:1:19:5 7.89176e-06 Diplodonta | 94 94 16302
1:1:1:1:19:6 7.8884e-06 Corbula (Varicorbula) | 94 94 16262
1:1:1:1:19:7 7.83476e-06 Caryocorbula | 94 94 16626
1:1:1:1:19:8 7.82871e-06 Argopecten | 94 94 20452
1:1:1:1:19:9 7.78307e-06 Parvilucina | 94 94 17254
1:1:1:1:19:10 7.71229e-06 Arcinella | 94 94 16815
1:1:1:1:19:11 7.70397e-06 Corbula (Caryocorbula) | 94 94 18274
1:1:1:1:19:12 7.65582e-06 Lucinisca | 94 94 18283
1:1:1:1:19:13 7.65262e-06 Astarte (Ashtarotha) | 94 94 21356
1:1:1:1:19:14 7.6278e-06 Crucibulum (Crucibulum) | 94 94 21445
1:1:1:1:19:15 7.59492e-06 Dallarca | 94 94 21477
1:1:1:1:19:16 7.56114e-06 Scambula | 94 94 17728
1:1:1:1:20:1 9.01146e-05 Piacenzian-H587 | 94 94 4629
1:1:1:1:20:2 8.52702e-06 Anadara | 94 94 19389
1:1:1:1:20:3 8.24098e-06 Lucinoma | 94 94 16786
1:1:1:1:20:4 7.7515e-06 Modiolus | 94 94 9994
1:1:1:1:20:5 7.69064e-06 Mya (Arenomya) | 94 94 18877
1:1:1:1:20:6 7.65744e-06 Tectonatica | 94 94 18488
1:1:1:1:20:7 7.64651e-06 Mizuhopecten | 94 94 21538
1:1:1:1:20:8 7.56697e-06 Yoldia | 94 94 11956
1:1:1:1:20:9 7.46168e-06 Lucinoma (Lucinoma) | 94 94 20844
1:1:1:1:20:10 7.4523e-06 Acila (Truncacila) | 94 94 16717
1:1:1:1:20:11 7.4507e-06 Pandora | 94 94 19605
1:1:1:1:20:12 7.41872e-06 Acila | 94 94 16920
1:1:1:1:20:13 7.41479e-06 Myadora | 94 94 20365
1:1:1:1:20:14 7.41479e-06 Yoldia (Cnesterium) | 94 94 20664
1:1:1:1:21:1 8.99805e-05 Gelasian-H456 | 95 95 4644
1:1:1:1:21:2 8.20924e-06 Stylophora | 95 95 17666
1:1:1:1:21:3 8.20924e-06 Acropora | 95 95 18747
1:1:1:1:21:4 8.20924e-06 Pseudodiploria | 95 95 21852
1:1:1:1:21:5 7.9527e-06 Porites | 95 95 19026
1:1:1:1:21:6 7.9527e-06 Orbicella | 95 95 20177
1:1:1:1:21:7 7.69616e-06 Montastraea | 95 95 16639
1:1:1:1:21:8 7.69616e-06 Colpophyllia | 95 95 17624
1:1:1:1:21:9 7.69616e-06 Caulastrea | 95 95 18762
1:1:1:1:21:10 7.43962e-06 Siderastrea | 95 95 16666
1:1:1:1:21:11 7.43962e-06 Madracis | 95 95 17586
1:1:1:1:21:12 7.43962e-06 Isopora | 95 95 21285
1:1:1:1:21:13 7.43962e-06 Solenastrea | 95 95 20179
1:1:1:1:22:1 3.71392e-05 Piacenzian-H669 | 94 94 4635
1:1:1:1:22:2 3.40804e-05 Piacenzian-H758 | 94 94 4638
1:1:1:1:22:3 1.02417e-05 Arctica | 94 94 15809
1:1:1:1:22:4 9.35676e-06 Serripes (Serripes) | 94 94 21612
1:1:1:1:22:5 9.28683e-06 Astarte | 94 94 7450
1:1:1:1:22:6 9.13607e-06 Cyrtodaria | 94 94 18175
1:1:1:1:22:7 9.13576e-06 Hiatella (Hiatella) | 94 94 20553
1:1:1:1:22:8 8.60055e-06 Euspira | 94 94 14173
1:1:1:1:22:9 8.48583e-06 Cyclocardia | 94 94 17067
1:1:1:1:22:10 8.46681e-06 Fortipecten | 94 94 22244
1:1:1:1:22:11 8.42715e-06 Mya (Mya) | 94 94 19329
1:1:1:1:22:12 8.14083e-06 Mya | 94 94 17462
1:1:1:1:22:13 7.82856e-06 Colus | 94 94 18210
1:1:1:1:22:14 7.80981e-06 Cyclocardia (Cyclocardia) | 94 94 20857
1:1:1:1:23:1 2.40762e-05 Piacenzian-H279 | 94 94 4598
1:1:1:1:23:2 9.87392e-06 Calliostoma | 94 94 14584
1:1:1:1:23:3 9.24541e-06 Calyptraea | 94 94 17000
1:1:1:1:23:4 8.48795e-06 Fissurella | 94 94 16542
1:1:1:1:23:5 8.43728e-06 Acar | 94 94 17824
1:1:1:1:23:6 8.38524e-06 Arca | 94 94 14069
1:1:1:1:23:7 8.35091e-06 Donax | 94 94 18780
1:1:1:1:23:8 8.34496e-06 Clanculus | 94 94 18701
1:1:1:1:23:9 8.21732e-06 Calyptraea | 93 93 17000
1:1:1:1:23:10 8.19641e-06 Corbula | 94 94 14822
1:1:1:1:23:11 8.17291e-06 Calliostoma | 93 93 14584
1:1:1:1:23:12 7.84895e-06 Calyptraea | 90 90 17000
1:1:1:1:23:13 7.41203e-06 Calliostoma | 91 91 14584
1:1:1:1:24:1 3.86347e-05 Gelasian-H290 | 95 95 4643
1:1:1:1:24:2 1.03756e-05 Neothyris | 95 95 18958
1:1:1:1:24:3 8.77932e-06 Austrocypraea | 95 95 19588
1:1:1:1:24:4 7.9812e-06 Zoila | 95 95 18955
1:1:1:1:24:5 7.9812e-06 Umbilia (Umbilia) | 95 95 20378
1:1:1:1:24:6 7.9812e-06 Notocypraea | 95 95 21732
1:1:1:1:25:1 3.81218e-05 Piacenzian-H256 | 94 94 4596
1:1:1:1:25:2 9.03284e-06 Tylospira | 94 94 21029
1:1:1:1:25:3 8.95303e-06 Nannamoria | 94 94 20683
1:1:1:1:25:4 8.45069e-06 Ericusa | 94 94 20682
1:1:1:1:25:5 8.02815e-06 Alcithoe (Alcithoe) | 94 94 18892
1:1:1:1:25:6 7.60562e-06 Emballotheca | 94 94 20722
1:1:1:1:26:1 2.9447e-05 Piacenzian-H491 | 94 94 4615
1:1:1:1:26:2 9.3606e-06 Stylophora | 94 94 17666
1:1:1:1:26:3 8.82641e-06 Madracis | 94 94 17586
1:1:1:1:26:4 8.80052e-06 Thysanus | 94 94 20329
1:1:1:1:26:5 8.72868e-06 Agaricia | 94 94 20748
1:1:1:1:27:1 2.69943e-05 Piacenzian-H254 | 94 94 4594
1:1:1:1:27:2 1.23502e-05 Umbilia (Umbilia) | 94 94 20378
1:1:1:1:27:3 1.00564e-05 Zoila | 94 94 18955
1:1:1:1:27:4 8.61953e-06 Austrocypraea | 94 94 19588
1:1:1:1:28:1 2.80855e-05 Piacenzian-H255 | 94 94 4595
1:1:1:1:28:2 1.10222e-05 Ostrea | 94 94 14187
1:1:1:1:28:3 8.20924e-06 Phasianella | 94 94 15015
1:1:1:1:28:4 8.20924e-06 Notocypraea | 94 94 21732
1:1:1:1:29:1 2.63885e-05 Piacenzian-H574 | 94 94 4626
1:1:1:1:29:2 9.85051e-06 Terebratula | 94 94 14280
1:1:1:1:29:3 9.6133e-06 Alvania (Alvania) | 94 94 21587
1:1:1:1:29:4 9.57744e-06 Aphelesia | 94 94 21535
1:1:1:1:30:1 2.13715e-05 Chlamys | 94 94 13715
1:1:1:1:30:2 1.43138e-05 Piacenzian-H525 | 94 94 4619
1:1:1:1:30:3 1.07915e-05 Astrangia | 94 94 17786
1:1:1:1:30:4 8.29144e-06 Piacenzian-H633 | 94 94 4634
1:1:1:1:31:1 1.70544e-05 Chlamys (Chlamys) | 94 94 14722
1:1:1:1:31:2 1.31074e-05 Piacenzian-H632 | 94 94 4633
1:1:1:1:31:3 9.66399e-06 Chlamys (Leochlamys) | 94 94 20337
1:1:1:1:31:4 8.7183e-06 Piacenzian-H671 | 94 94 4636
1:1:1:1:32:1 1.53624e-05 Gelasian-H270 | 95 95 4640
1:1:1:1:32:2 1.10886e-05 Turritella | 95 95 14392
1:1:1:1:32:3 1.0989e-05 Ostrea | 95 95 14187
1:1:1:1:33:1 1.034e-05 Nassarius | 93 93 18293
1:1:1:1:33:2 8.74869e-06 Nassarius | 98 98 18293
1:1:1:1:33:3 8.2926e-06 Nassarius | 91 91 18293
1:1:1:1:33:4 8.22489e-06 Nassarius | 94 94 18293
1:1:1:2:1:1 0.000833605 Piacenzian-H400 | 94 94 4606
1:1:1:2:1:2 7.29875e-06 Turbo (Marmarostoma) | 94 94 17277
1:1:1:2:1:3 7.27112e-06 Trochus | 94 94 14412
1:1:1:2:1:4 7.25701e-06 Tanea | 94 94 19813
1:1:1:2:1:5 7.25237e-06 Canarium | 94 94 21779
1:1:1:2:1:6 7.25237e-06 Strombus (Labiostrombus) | 94 94 21782
1:1:1:2:1:7 7.25237e-06 Sulcogladius | 94 94 20253
1:1:1:2:1:8 7.25237e-06 Strombus (Laevistrombus) | 94 94 22365
1:1:1:2:1:9 7.25237e-06 Serratovola | 94 94 22555
1:1:1:2:1:10 7.24692e-06 Mammilla | 94 94 19420
1:1:1:2:1:11 7.24054e-06 Parametaria | 94 94 22169
1:1:1:2:1:12 7.23392e-06 Mathilda | 94 94 15348
1:1:1:2:1:13 7.22928e-06 Bufonaria | 94 94 19422
1:1:1:2:1:14 7.22928e-06 Lithophaga (Diberus) | 94 94 20761
1:1:1:2:1:15 7.22928e-06 Anadara (Tegillarca) | 94 94 21351
1:1:1:2:1:16 7.22928e-06 Clithon | 94 94 21781
1:1:1:2:1:17 7.22928e-06 Eunaticina | 94 94 17165
1:1:1:2:1:18 7.22928e-06 Tibia (Tibia) | 94 94 18153
1:1:1:2:1:19 7.22928e-06 Kapalmerella | 94 94 18237
1:1:1:2:1:20 7.22928e-06 Telescopium | 94 94 18447
1:1:1:2:1:21 7.22928e-06 Terebellum | 94 94 18985
1:1:1:2:1:22 7.22928e-06 Cerithidea (Cerithidea) | 94 94 19075
1:1:1:2:1:23 7.22928e-06 Dientomochilus | 94 94 19425
1:1:1:2:1:24 7.22928e-06 Cerithidea (Cerithideopsilla) | 94 94 19757
1:1:1:2:1:25 7.22928e-06 Dosinia (Phacosoma) | 94 94 20591
1:1:1:2:1:26 7.22928e-06 Decatopecten | 94 94 21048
1:1:1:2:1:27 7.22928e-06 Bassina | 94 94 21051
1:1:1:2:1:28 7.22928e-06 Annachlamys | 94 94 21127
1:1:1:2:1:29 7.22928e-06 Afrozoila | 94 94 21265
1:1:1:2:1:30 7.22928e-06 Perrinia | 94 94 21269
1:1:1:2:1:31 7.22928e-06 Pyrene | 94 94 21525
1:1:1:2:1:32 7.22928e-06 Scutus | 94 94 21610
1:1:1:2:1:33 7.22928e-06 Minolia | 94 94 21677
1:1:1:2:1:34 7.22928e-06 Nassarius (Niotha) | 94 94 21726
1:1:1:2:1:35 7.22928e-06 Turritella (Kurosioia) | 94 94 21774
1:1:1:2:1:36 7.22928e-06 Erosaria (Erosaria) | 94 94 22089
1:1:1:2:1:37 7.22928e-06 Hipponix (Malluvium) | 94 94 22171
1:1:1:2:1:38 7.22928e-06 Ethalia | 94 94 22199
1:1:1:2:1:39 7.22928e-06 Trochus (Praecia) | 94 94 22373
1:1:1:2:1:40 7.22928e-06 Juxtamusium | 94 94 22554
1:1:1:2:1:41 7.22928e-06 Monilea (Monilea) | 94 94 22557
1:1:1:2:1:42 7.22928e-06 Staphylaea (Staphylaea) | 94 94 22561
1:1:1:2:1:43 7.22726e-06 Vexillum | 94 94 17244
1:1:1:2:1:44 7.21556e-06 Kellia | 94 94 19916
1:1:1:2:1:45 7.215e-06 Planaxis | 94 94 18621
1:1:1:2:1:46 7.2101e-06 Glans | 94 94 18380
1:1:1:2:1:47 7.2101e-06 Anadara (Tosarca) | 94 94 20889
1:1:1:2:1:48 7.2101e-06 Strombus (Strombus) | 94 94 21839
1:1:1:2:1:49 7.20618e-06 Leptoria | 94 94 18230
1:1:1:2:1:50 7.20618e-06 Polymesoda (Geloina) | 94 94 18401
1:1:1:2:1:51 7.20618e-06 Sinum (Sinum) | 94 94 19431
1:1:1:2:1:52 7.20618e-06 Circe (Circe) | 94 94 21757
1:1:1:2:1:53 7.20618e-06 Aulica (Aulica) | 94 94 21764
1:1:1:2:1:54 7.20618e-06 Naticarius (Naticarius) | 94 94 21785
1:1:1:2:1:55 7.20618e-06 Ergaea | 94 94 22419
1:1:1:2:1:56 7.20618e-06 Tenagodus | 94 94 14391
1:1:1:2:1:57 7.20618e-06 Thiara | 94 94 14394
1:1:1:2:1:58 7.20618e-06 Angaria | 94 94 14447
1:1:1:2:1:59 7.20618e-06 Batissa | 94 94 16447
1:1:1:2:1:60 7.20618e-06 Euchelus | 94 94 16847
1:1:1:2:1:61 7.20618e-06 Cyprimeria | 94 94 16954
1:1:1:2:1:62 7.20618e-06 Tectus | 94 94 17278
1:1:1:2:1:63 7.20618e-06 Thalotia | 94 94 17280
1:1:1:2:1:64 7.20618e-06 Fragum | 94 94 17424
1:1:1:2:1:65 7.20618e-06 Corbula (Notocorbula) | 94 94 18286
1:1:1:2:1:66 7.20618e-06 Clava (Pseudovertagus) | 94 94 18440
1:1:1:2:1:67 7.20618e-06 Ancilla (Sparella) | 94 94 18591
1:1:1:2:1:68 7.20618e-06 Guildfordia | 94 94 18721
1:1:1:2:1:69 7.20618e-06 Pavona | 94 94 18741
1:1:1:2:1:70 7.20618e-06 Lyncina | 94 94 18842
1:1:1:2:1:71 7.20618e-06 Alveinus | 94 94 19177
1:1:1:2:1:72 7.20618e-06 Lentipecten | 94 94 19256
1:1:1:2:1:73 7.20618e-06 Anazola | 94 94 19395
1:1:1:2:1:74 7.20618e-06 Vexillum (Costellaria) | 94 94 19397
1:1:1:2:1:75 7.20618e-06 Ancilla (Ancilla) | 94 94 19400
1:1:1:2:1:76 7.20618e-06 Turbo (Lunella) | 94 94 19419
1:1:1:2:1:77 7.20618e-06 Pyramidella (Pyramidella) | 94 94 19433
1:1:1:2:1:78 7.20618e-06 Varicospira | 94 94 19460
1:1:1:2:1:79 7.20618e-06 Terebellum (Terebellum) | 94 94 19484
1:1:1:2:1:80 7.20618e-06 Calyptraea (Bicatillus) | 94 94 19689
1:1:1:2:1:81 7.20618e-06 Morum | 94 94 19835
1:1:1:2:1:82 7.20618e-06 Nerita (Amphinerita) | 94 94 20021
1:1:1:2:1:83 7.20618e-06 Collonista | 94 94 20372
1:1:1:2:1:84 7.20618e-06 Trisidos | 94 94 20432
1:1:1:2:1:85 7.20618e-06 Plesiotrochus | 94 94 20464
1:1:1:2:1:86 7.20618e-06 Volema | 94 94 20541
1:1:1:2:1:87 7.20618e-06 Nerita (Ritena) | 94 94 20584
1:1:1:2:1:88 7.20618e-06 Calyptraea (Calyptraea) | 94 94 20730
1:1:1:2:1:89 7.20618e-06 Stellaria | 94 94 20744
1:1:1:2:1:90 7.20618e-06 Notadusta | 94 94 20826
1:1:1:2:1:91 7.20618e-06 Acrosterigma (Vasticardium) | 94 94 21126
1:1:1:2:1:92 7.20618e-06 Lunulicardia | 94 94 21613
1:1:1:2:1:93 7.20618e-06 Rhinoclavis (Proclava) | 94 94 21673
1:1:1:2:1:94 7.20618e-06 Clypeomorus | 94 94 21777
1:1:1:2:1:95 7.20618e-06 Naria | 94 94 21783
1:1:1:2:1:96 7.20618e-06 Chlamys (Azumapecten) | 94 94 21791
1:1:1:2:1:97 7.20618e-06 Trivirostra | 94 94 21819
1:1:1:2:1:98 7.20618e-06 Corbula (Serracorbula) | 94 94 22049
1:1:1:2:1:99 7.20618e-06 Merulina | 94 94 22056
1:1:1:2:1:100 7.20618e-06 Placuna (Placuna) | 94 94 22060
1:1:1:2:1:101 7.20618e-06 Melanoides (Melanoides) | 94 94 22065
1:1:1:2:1:102 7.20618e-06 Nerita (Linnerita) | 94 94 22067
1:1:1:2:1:103 7.20618e-06 Turbo (Turbo) | 94 94 22200
1:1:1:2:1:104 7.20618e-06 Volva | 94 94 22371
1:1:1:2:1:105 7.20618e-06 Eclogavena | 94 94 22372
1:1:1:2:1:106 7.20618e-06 Thiara (Sermyla) | 94 94 22416
1:1:1:2:1:107 7.20618e-06 Erronea | 94 94 22420
1:1:1:2:1:108 7.20618e-06 Pseudanachis | 94 94 22556
1:1:1:2:1:109 7.20618e-06 Contradusta | 94 94 22558
1:1:1:2:1:110 7.20618e-06 Palmadusta (Palmadusta) | 94 94 22559
1:1:1:2:1:111 7.20618e-06 Talparia | 94 94 22560
1:1:1:2:1:112 7.20618e-06 Staphylaea (Nuclearia) | 94 94 22562
1:1:1:2:1:113 7.20618e-06 Monilea (Rossiteria) | 94 94 22563
1:1:1:2:1:114 7.20618e-06 Drupella | 94 94 22564
1:1:1:2:2:1 0.000649964 Zanclean-H471 | 93 93 4548
1:1:1:2:2:2 8.0706e-06 Kapalmerella | 93 93 18237
1:1:1:2:2:3 8.05554e-06 Saccella | 93 93 12468
1:1:1:2:2:4 7.98643e-06 Euspira | 93 93 14173
1:1:1:2:2:5 7.9334e-06 Nucula | 93 93 7590
1:1:1:2:2:6 7.87569e-06 Trachycardium | 93 93 16855
1:1:1:2:2:7 7.84423e-06 Timoclea | 93 93 20950
1:1:1:2:2:8 7.82399e-06 Corbula | 93 93 14822
1:1:1:2:2:9 7.78901e-06 Anadara (Cunearca) | 93 93 16370
1:1:1:2:2:10 7.75546e-06 Naticarius | 93 93 18314
1:1:1:2:2:11 7.72632e-06 Ancilla | 93 93 18508
1:1:1:2:2:12 7.70648e-06 Nassarius (Hinia) | 93 93 19413
1:1:1:2:2:13 7.70462e-06 Scaphander | 93 93 17160
1:1:1:2:2:14 7.69165e-06 Corbula (Varicorbula) | 93 93 16262
1:1:1:2:2:15 7.67085e-06 Corbula (Anisocorbula) | 93 93 21256
1:1:1:2:2:16 7.65258e-06 Scapharca | 93 93 20410
1:1:1:2:2:17 7.64298e-06 Crassispira | 93 93 19640
1:1:1:2:2:18 7.56115e-06 Phos | 93 93 19841
1:1:1:2:2:19 7.54553e-06 Gyrineum | 93 93 17765
1:1:1:2:2:20 7.54406e-06 Sveltia | 93 93 18795
1:1:1:2:2:21 7.52402e-06 Nassa (Hebra) | 93 93 21344
1:1:1:2:2:22 7.51561e-06 Clementia (Clementia) | 93 93 19011
1:1:1:2:2:23 7.49373e-06 Arcopsis (Arcopsis) | 93 93 21342
1:1:1:2:2:24 7.48649e-06 Semicassis | 93 93 19162
1:1:1:2:2:25 7.48218e-06 Capulus | 93 93 9024
1:1:1:2:2:26 7.45941e-06 Haustator | 93 93 16996
1:1:1:2:2:27 7.45339e-06 Divaricella | 93 93 19374
1:1:1:2:2:28 7.42764e-06 Niso | 93 93 18737
1:1:1:2:2:29 7.42389e-06 Babylonia | 93 93 21361
1:1:1:2:2:30 7.41865e-06 Cucullaea | 93 93 14330
1:1:1:2:2:31 7.41845e-06 Glyphostoma | 93 93 21424
1:1:1:2:2:32 7.41683e-06 Cancilla | 93 93 21347
1:1:1:2:2:33 7.41679e-06 Vexillum (Costellaria) | 93 93 19397
1:1:1:2:2:34 7.40017e-06 Azorinus | 93 93 21015
1:1:1:2:2:35 7.39533e-06 Venericardia | 93 93 15166
1:1:1:2:2:36 7.39189e-06 Tibia | 93 93 16081
1:1:1:2:2:37 7.38473e-06 Cantharus | 93 93 17253
1:1:1:2:2:38 7.37954e-06 Melanella | 93 93 18316
1:1:1:2:2:39 7.36439e-06 Pupa | 93 93 18001
1:1:1:2:2:40 7.36179e-06 Tellina (Moerella) | 93 93 18845
1:1:1:2:2:41 7.35708e-06 Cymia | 93 93 19466
1:1:1:2:2:42 7.35176e-06 Clausinella | 93 93 19394
1:1:1:2:2:43 7.34242e-06 Gari | 93 93 18343
1:1:1:2:2:44 7.32923e-06 Sigapatella | 93 93 18361
1:1:1:2:2:45 7.32816e-06 Lucina | 93 93 10672
1:1:1:2:2:46 7.31389e-06 Haustellum | 93 93 20437
1:1:1:2:2:47 7.30884e-06 Solariella | 93 93 14679
1:1:1:2:2:48 7.30884e-06 Calyptraea (Bicatillus) | 93 93 19689
1:1:1:2:2:49 7.29746e-06 Anazola | 93 93 19395
1:1:1:2:2:50 7.29637e-06 Trigonostoma | 93 93 18084
1:1:1:2:2:51 7.2797e-06 Phacoides | 93 93 17694
1:1:1:2:2:52 7.27646e-06 Syrnola | 93 93 17813
1:1:1:2:2:53 7.27646e-06 Cyllene | 93 93 20919
1:1:1:2:2:54 7.27367e-06 Ringicula (Ringiculella) | 93 93 18241
1:1:1:2:2:55 7.27309e-06 Siphonochelus (Laevityphis) | 93 93 19833
1:1:1:2:2:56 7.27034e-06 Sunetta | 93 93 20441
1:1:1:2:2:57 7.26853e-06 Muricopsis | 93 93 18689
1:1:1:2:2:58 7.26488e-06 Linga (Pleurolucina) | 93 93 22253
1:1:1:2:2:59 7.25853e-06 Onustus | 93 93 19385
1:1:1:2:2:60 7.25678e-06 Vanikoro | 93 93 16258
1:1:1:2:2:61 7.25193e-06 Ancilla (Alocospira) | 93 93 21724
1:1:1:2:2:62 7.24886e-06 Turbinella | 93 93 7460
1:1:1:2:2:63 7.24666e-06 Mathilda | 93 93 15348
1:1:1:2:2:64 7.24055e-06 Cubitostrea | 93 93 15002
1:1:1:2:2:65 7.24055e-06 Rissoina | 93 93 15508
1:1:1:2:2:66 7.24055e-06 Hemicerithium | 93 93 17197
1:1:1:2:2:67 7.24055e-06 Purpurocardia | 93 93 17563
1:1:1:2:2:68 7.24055e-06 Meiocardia | 93 93 18146
1:1:1:2:2:69 7.24055e-06 Lemintina | 93 93 18150
1:1:1:2:2:70 7.24055e-06 Loxocardium | 93 93 18375
1:1:1:2:2:71 7.24055e-06 Olivancillaria | 93 93 18430
1:1:1:2:2:72 7.24055e-06 Costacallista | 93 93 18606
1:1:1:2:2:73 7.24055e-06 Monitilora (Monitilora) | 93 93 19252
1:1:1:2:2:74 7.24055e-06 Dientomochilus | 93 93 19425
1:1:1:2:2:75 7.24055e-06 Protoma | 93 93 19653
1:1:1:2:2:76 7.24055e-06 Eratoidea | 93 93 20248
1:1:1:2:2:77 7.24055e-06 Tudicula | 93 93 20404
1:1:1:2:2:78 7.24055e-06 Babylonia (Peridipsaccus) | 93 93 20588
1:1:1:2:2:79 7.24055e-06 Perrona | 93 93 20745
1:1:1:2:2:80 7.24055e-06 Gouldia (Circenita) | 93 93 21258
1:1:1:2:2:81 7.24055e-06 Mitrella (Atilia) | 93 93 21810
1:1:1:2:2:82 7.24055e-06 Tylotiella | 93 93 22084
1:1:1:2:2:83 7.24055e-06 Tudivasum (Afer) | 93 93 22450
1:1:1:2:2:84 7.24055e-06 Kaweka | 93 93 22451
1:1:1:2:2:85 7.24055e-06 Pterygia | 93 93 22452
1:1:1:2:2:86 7.24055e-06 Thiara (Plotia) | 93 93 22453
1:1:1:2:3:1 0.000392181 Zanclean-H363 | 93 93 4532
1:1:1:2:3:2 8.37154e-06 Neverita | 93 93 18332
1:1:1:2:3:3 8.33332e-06 Favites | 93 93 20201
1:1:1:2:3:4 8.25771e-06 Dipsastraea | 93 93 20802
1:1:1:2:3:5 8.03152e-06 Cyphastrea | 93 93 20178
1:1:1:2:3:6 8.02861e-06 Platygyra | 93 93 18761
1:1:1:2:3:7 7.96362e-06 Diploastrea | 93 93 16598
1:1:1:2:3:8 7.91987e-06 Sconsia | 93 93 19279
1:1:1:2:3:9 7.86662e-06 Fungia | 93 93 21204
1:1:1:2:3:10 7.84385e-06 Galaxea | 93 93 20754
1:1:1:2:3:11 7.81897e-06 Arca (Arca) | 93 93 16168
1:1:1:2:3:12 7.7718e-06 Pavona | 93 93 18741
1:1:1:2:3:13 7.75118e-06 Latirus | 93 93 18299
1:1:1:2:3:14 7.63203e-06 Leptoria | 93 93 18230
1:1:1:2:3:15 7.61217e-06 Symphyllia | 93 93 20582
1:1:1:2:3:16 7.58039e-06 Nassarius (Niotha) | 93 93 21726
1:1:1:2:3:17 7.55909e-06 Pocillopora | 93 93 20200
1:1:1:2:3:18 7.55653e-06 Leptastrea | 93 93 20176
1:1:1:2:3:19 7.54546e-06 Nassarius (Zeuxis) | 93 93 21692
1:1:1:2:3:20 7.54311e-06 Dictyaraea | 93 93 18062
1:1:1:2:3:21 7.54192e-06 Vexillum | 93 93 17244
1:1:1:2:3:22 7.50987e-06 Cycloseris | 93 93 16387
1:1:1:2:3:23 7.49938e-06 Strombus (Labiostrombus) | 93 93 21782
1:1:1:2:3:24 7.48883e-06 Metula | 93 93 18310
1:1:1:2:3:25 7.4676e-06 Inquisitor | 93 93 18730
1:1:1:2:3:26 7.4656e-06 Pachyseris | 93 93 20246
1:1:1:2:3:27 7.45422e-06 Parasimplastrea | 93 93 22057
1:1:1:2:3:28 7.44382e-06 Pecten (Pecten) | 93 93 18018
1:1:1:2:3:29 7.44247e-06 Canarium | 93 93 21779
1:1:1:2:3:30 7.43087e-06 Thiara | 93 93 14394
1:1:1:2:3:31 7.41949e-06 Melanoides (Melanoides) | 93 93 22065
1:1:1:2:3:32 7.4081e-06 Tarebia | 93 93 20641
1:1:1:2:3:33 7.38534e-06 Marginella (Cryptospira) | 93 93 18614
1:1:1:2:3:34 7.38515e-06 Peristernia | 93 93 20917
1:1:1:2:3:35 7.3633e-06 Hydnophora | 93 93 16641
1:1:1:2:3:36 7.3633e-06 Merulina | 93 93 22056
1:1:1:2:3:37 7.3633e-06 Ctenactis | 93 93 22071
1:1:1:2:3:38 7.3633e-06 Lobophyllia | 93 93 20805
1:1:1:2:3:39 7.35817e-06 Mancorus | 93 93 20169
1:1:1:2:3:40 7.35169e-06 Nassaria | 93 93 19002
1:1:1:2:3:41 7.34797e-06 Eulima | 93 93 14178
1:1:1:2:3:42 7.34679e-06 Murex (Murex) | 93 93 21249
1:1:1:2:3:43 7.32186e-06 Cantharus (Pollia) | 93 93 18353
1:1:1:2:3:44 7.29423e-06 Cyathoseris | 93 93 17966
1:1:1:2:3:45 7.29423e-06 Scapharca (Scapharca) | 93 93 20520
1:1:1:2:3:46 7.29187e-06 Drupa | 93 93 18490
1:1:1:2:3:47 7.28285e-06 Turbo (Marmarostoma) | 93 93 17277
1:1:1:2:3:48 7.28285e-06 Ranularia | 93 93 18313
1:1:1:2:3:49 7.28285e-06 Planaxis | 93 93 18621
1:1:1:2:3:50 7.28285e-06 Conus (Conolithes) | 93 93 18991
1:1:1:2:3:51 7.28285e-06 Sulcogladius | 93 93 20253
1:1:1:2:3:52 7.28285e-06 Otopleura | 93 93 20923
1:1:1:2:3:53 7.28285e-06 Chicoreus (Naquetia) | 93 93 20952
1:1:1:2:3:54 7.28285e-06 Indomitrella | 93 93 21359
1:1:1:2:3:55 7.28285e-06 Cymbiola | 93 93 21645
1:1:1:2:3:56 7.28285e-06 Adusta | 93 93 21651
1:1:1:2:3:57 7.28285e-06 Erosaria (Erosaria) | 93 93 22089
1:1:1:2:3:58 7.28285e-06 Pulsarella | 93 93 22370
1:1:1:2:3:59 7.28285e-06 Volva | 93 93 22371
1:1:1:2:3:60 7.28285e-06 Eclogavena | 93 93 22372
1:1:1:2:3:61 7.28285e-06 Trochus (Praecia) | 93 93 22373
1:1:1:2:4:1 0.000413788 Zanclean-H366 | 93 93 4534
1:1:1:2:4:2 8.18419e-06 Cardium | 93 93 8304
1:1:1:2:4:3 8.11087e-06 Stylophora | 93 93 17666
1:1:1:2:4:4 8.04818e-06 Siderastrea | 93 93 16666
1:1:1:2:4:5 7.96042e-06 Goniopora | 93 93 17333
1:1:1:2:4:6 7.70339e-06 Chama | 93 93 16519
1:1:1:2:4:7 7.59124e-06 Bursa | 93 93 18628
1:1:1:2:4:8 7.58863e-06 Trachyphyllia | 93 93 18739
1:1:1:2:4:9 7.56515e-06 Astreopora | 93 93 17667
1:1:1:2:4:10 7.55371e-06 Tonna | 93 93 22037
1:1:1:2:4:11 7.52154e-06 Anadara (Tegillarca) | 93 93 21351
1:1:1:2:4:12 7.52088e-06 Montipora | 93 93 18114
1:1:1:2:4:13 7.51906e-06 Solecurtus | 93 93 16119
1:1:1:2:4:14 7.51721e-06 Turritella (Kurosioia) | 93 93 21774
1:1:1:2:4:15 7.4475e-06 Isopora | 93 93 21285
1:1:1:2:4:16 7.40651e-06 Hastula | 93 93 19184
1:1:1:2:4:17 7.36584e-06 Alveopora | 93 93 18800
1:1:1:2:4:18 7.35446e-06 Echinophyllia | 93 93 17816
1:1:1:2:4:19 7.35079e-06 Meretrix | 93 93 17083
1:1:1:2:4:20 7.34308e-06 Acanthastrea | 93 93 20755
1:1:1:2:4:21 7.34083e-06 Nassa | 93 93 19363
1:1:1:2:4:22 7.33789e-06 Leptoseris | 93 93 19562
1:1:1:2:4:23 7.2842e-06 Soletellina | 93 93 19767
1:1:1:2:4:24 7.28195e-06 Placuna | 93 93 21255
1:1:1:2:4:25 7.27491e-06 Bufonaria (Bufonaria) | 93 93 21793
1:1:1:2:4:26 7.26872e-06 Scolymia | 93 93 21391
1:1:1:2:4:27 7.26747e-06 Murex | 93 93 16702
1:1:1:2:4:28 7.26353e-06 Euphyllia | 93 93 18267
1:1:1:2:4:29 7.26353e-06 Cymbium | 93 93 19004
1:1:1:2:4:30 7.26353e-06 Coscinaraea | 93 93 19136
1:1:1:2:4:31 7.26353e-06 Stylocoeniella | 93 93 20747
1:1:1:2:4:32 7.26353e-06 Echinopora | 93 93 21286
1:1:1:2:4:33 7.26353e-06 Herpolitha | 93 93 22378
1:1:1:2:4:34 7.25215e-06 Melongena (Pyrula) | 93 93 11260
1:1:1:2:4:35 7.25215e-06 Entolium | 93 93 13529
1:1:1:2:4:36 7.25215e-06 Eufistulana | 93 93 17787
1:1:1:2:4:37 7.25215e-06 Seraphs | 93 93 19085
1:1:1:2:4:38 7.25215e-06 Podabacia | 93 93 20323
1:1:1:2:4:39 7.25215e-06 Clathurella | 93 93 20538
1:1:1:2:4:40 7.25215e-06 Oxypora | 93 93 21460
1:1:1:2:4:41 7.25215e-06 Cynarina | 93 93 21864
1:1:1:2:4:42 7.25215e-06 Corbula (Serracorbula) | 93 93 22049
1:1:1:2:4:43 7.25215e-06 Melo | 93 93 22086
1:1:1:2:4:44 7.25215e-06 Gardineroseris | 93 93 22180
1:1:1:2:4:45 7.25215e-06 Pseudosiderastrea | 93 93 22375
1:1:1:2:4:46 7.25215e-06 Heliofungia | 93 93 22376
1:1:1:2:4:47 7.25215e-06 Fungia (Verrillofungia) | 93 93 22377
1:1:1:2:4:48 7.25215e-06 Sandalolitha | 93 93 22379
1:1:1:2:4:49 7.25215e-06 Australomussa | 93 93 22380
1:1:1:2:4:50 7.25215e-06 Duncanopsammia | 93 93 22381
1:1:1:2:5:1 0.000436773 Zanclean-H400 | 93 93 4537
1:1:1:2:5:2 7.34249e-06 Sulcospira | 93 93 22417
1:1:1:2:5:3 7.31537e-06 Paphia (Protapes) | 93 93 22115
1:1:1:2:5:4 7.29696e-06 Placuna (Placuna) | 93 93 22060
1:1:1:2:5:5 7.29639e-06 Arcopagia | 93 93 16517
1:1:1:2:5:6 7.27419e-06 Viviparus | 93 93 15667
1:1:1:2:5:7 7.27248e-06 Standella (Eastonia) | 93 93 20948
1:1:1:2:5:8 7.26281e-06 Joannisiella | 93 93 19750
1:1:1:2:5:9 7.24509e-06 Strombiformis | 93 93 19685
1:1:1:2:5:10 7.23999e-06 Bittium (Bittium) | 93 93 18211
1:1:1:2:5:11 7.23999e-06 Brotia | 93 93 18354
1:1:1:2:5:12 7.22861e-06 Pyrene (Alia) | 93 93 16439
1:1:1:2:5:13 7.22861e-06 Bicorbula | 93 93 17900
1:1:1:2:5:14 7.22861e-06 Pugilina | 93 93 18611
1:1:1:2:5:15 7.22861e-06 Elongaria (Elongaria) | 93 93 22408
1:1:1:2:5:16 7.21723e-06 Acanthocardia | 93 93 17425
1:1:1:2:5:17 7.21723e-06 Terebellum | 93 93 18985
1:1:1:2:5:18 7.21723e-06 Paphia (Paphia) | 93 93 21364
1:1:1:2:5:19 7.21723e-06 Timoclea (Timoclea) | 93 93 21554
1:1:1:2:5:20 7.21723e-06 Phacoides (Phacoides) | 93 93 22407
1:1:1:2:5:21 7.21723e-06 Ganesella | 93 93 22421
1:1:1:2:5:22 7.20585e-06 Polymesoda (Geloina) | 93 93 18401
1:1:1:2:5:23 7.20585e-06 Cerithidea (Cerithidea) | 93 93 19075
1:1:1:2:5:24 7.20585e-06 Asthenotoma | 93 93 19402
1:1:1:2:5:25 7.20585e-06 Chicoreus | 93 93 19414
1:1:1:2:5:26 7.20585e-06 Phacoides (Bellucina) | 93 93 20760
1:1:1:2:5:27 7.20585e-06 Aulica (Aulica) | 93 93 21764
1:1:1:2:5:28 7.20585e-06 Pila | 93 93 22412
1:1:1:2:5:29 7.20585e-06 Pupa (Pupa) | 93 93 22413
1:1:1:2:5:30 7.20585e-06 Isidora (Ameria) | 93 93 22414
1:1:1:2:5:31 7.20585e-06 Hemifusus (Hemifusus) | 93 93 22415
1:1:1:2:5:32 7.20585e-06 Finella (Finella) | 93 93 22418
1:1:1:2:5:33 7.19446e-06 Gyraulus | 93 93 16150
1:1:1:2:5:34 7.19446e-06 Vepricardium | 93 93 17591
1:1:1:2:5:35 7.19446e-06 Ringicula (Ringiculina) | 93 93 18407
1:1:1:2:5:36 7.19446e-06 Ancilla (Sparella) | 93 93 18591
1:1:1:2:5:37 7.19446e-06 Carditella | 93 93 18601
1:1:1:2:5:38 7.19446e-06 Volema (Hemifusus) | 93 93 18750
1:1:1:2:5:39 7.19446e-06 Lymnaea | 93 93 19618
1:1:1:2:5:40 7.19446e-06 Longchaeus | 93 93 19945
1:1:1:2:5:41 7.19446e-06 Tellina (Homalina) | 93 93 19989
1:1:1:2:5:42 7.19446e-06 Nerita (Theliostyla) | 93 93 20042
1:1:1:2:5:43 7.19446e-06 Oliva (Strephona) | 93 93 20439
1:1:1:2:5:44 7.19446e-06 Niso (Niso) | 93 93 21585
1:1:1:2:5:45 7.19446e-06 Clithon | 93 93 21781
1:1:1:2:5:46 7.19446e-06 Sphaerium | 93 93 22410
1:1:1:2:5:47 7.19446e-06 Ungulina | 93 93 22411
1:1:1:2:5:48 7.19446e-06 Thiara (Sermyla) | 93 93 22416
1:1:1:2:6:1 0.000295841 Zanclean-H435 | 93 93 4542
1:1:1:2:6:2 8.46666e-06 Architectonica | 93 93 15743
1:1:1:2:6:3 8.14201e-06 Marginella | 93 93 18808
1:1:1:2:6:4 7.96708e-06 Conus (Dendroconus) | 93 93 21362
1:1:1:2:6:5 7.92716e-06 Sinum | 93 93 18320
1:1:1:2:6:6 7.8406e-06 Neverita (Glossaulax) | 93 93 19470
1:1:1:2:6:7 7.80609e-06 Mitra | 93 93 18426
1:1:1:2:6:8 7.79449e-06 Turricula | 93 93 17827
1:1:1:2:6:9 7.74986e-06 Cancellaria | 93 93 17982
1:1:1:2:6:10 7.74407e-06 Ringicula | 93 93 15787
1:1:1:2:6:11 7.72902e-06 Turbonilla | 93 93 13665
1:1:1:2:6:12 7.68396e-06 Pyramidella | 93 93 18319
1:1:1:2:6:13 7.65433e-06 Bulla | 93 93 15753
1:1:1:2:6:14 7.62367e-06 Natica (Natica) | 93 93 19429
1:1:1:2:6:15 7.61713e-06 Varicospira | 93 93 19460
1:1:1:2:6:16 7.54869e-06 Atys | 93 93 18291
1:1:1:2:6:17 7.52598e-06 Polinices (Polinices) | 93 93 18194
1:1:1:2:6:18 7.5225e-06 Lyncina | 93 93 18842
1:1:1:2:6:19 7.52136e-06 Vexillum (Vexillum) | 93 93 19396
1:1:1:2:6:20 7.48744e-06 Oliva (Oliva) | 93 93 20413
1:1:1:2:6:21 7.48427e-06 Gibberula | 93 93 18435
1:1:1:2:6:22 7.47865e-06 Duplicaria | 93 93 20445
1:1:1:2:6:23 7.4546e-06 Conus (Leptoconus) | 93 93 18981
1:1:1:2:6:24 7.4472e-06 Architectonica (Architectonica) | 93 93 19421
1:1:1:2:6:25 7.44684e-06 Terebra (Terebra) | 93 93 21963
1:1:1:2:6:26 7.43136e-06 Conasprella (Fusiconus) | 93 93 20916
1:1:1:2:6:27 7.42547e-06 Drillia | 93 93 19227
1:1:1:2:6:28 7.42342e-06 Naticarius (Naticarius) | 93 93 21785
1:1:1:2:6:29 7.42082e-06 Conus (Chelyoconus) | 93 93 19409
1:1:1:2:6:30 7.41999e-06 Odostomia | 93 93 18251
1:1:1:2:6:31 7.41204e-06 Sinum (Sinum) | 93 93 19431
1:1:1:2:6:32 7.39647e-06 Mitra (Tiara) | 93 93 18692
1:1:1:2:6:33 7.38952e-06 Telescopium | 93 93 18447
1:1:1:2:6:34 7.38952e-06 Clypeomorus | 93 93 21777
1:1:1:2:6:35 7.37368e-06 Cancellaria (Merica) | 93 93 18682
1:1:1:2:6:36 7.35425e-06 Potamides | 93 93 16844
1:1:1:2:6:37 7.35036e-06 Ergaea | 93 93 22419
1:1:1:2:6:38 7.34492e-06 Uromitra | 93 93 19524
1:1:1:2:6:39 7.34074e-06 Mammilla | 93 93 19420
1:1:1:2:6:40 7.34074e-06 Trigonostoma (Scalptia) | 93 93 22426
1:1:1:2:6:41 7.31621e-06 Terebralia | 93 93 17629
1:1:1:2:6:42 7.30483e-06 Liotia | 93 93 16071
1:1:1:2:6:43 7.30483e-06 Rimella | 93 93 17988
1:1:1:2:6:44 7.30483e-06 Faunus | 93 93 18751
1:1:1:2:6:45 7.30483e-06 Cerithium (Tympanotonus) | 93 93 19139
1:1:1:2:6:46 7.30483e-06 Hastula (Hastula) | 93 93 19410
1:1:1:2:6:47 7.30483e-06 Solariella (Solariella) | 93 93 20046
1:1:1:2:6:48 7.30483e-06 Terebra (Diplomeriza) | 93 93 21203
1:1:1:2:6:49 7.30483e-06 Mitraria | 93 93 21768
1:1:1:2:6:50 7.30483e-06 Turris (Turris) | 93 93 21769
1:1:1:2:6:51 7.30483e-06 Terebra (Triplostephanus) | 93 93 21770
1:1:1:2:7:1 0.000259866 Zanclean-H573 | 93 93 4573
1:1:1:2:7:2 7.75418e-06 Malea | 93 93 21222
1:1:1:2:7:3 7.72907e-06 Balanophyllia | 93 93 17511
1:1:1:2:7:4 7.58759e-06 Aporrhais | 93 93 15385
1:1:1:2:7:5 7.46264e-06 Monoplex | 93 93 18570
1:1:1:2:7:6 7.46159e-06 Tectonatica | 93 93 18488
1:1:1:2:7:7 7.43114e-06 Amalda | 93 93 19064
1:1:1:2:7:8 7.42678e-06 Scala | 93 93 16846
1:1:1:2:7:9 7.37906e-06 Persicula | 93 93 19639
1:1:1:2:7:10 7.36883e-06 Zonaria | 93 93 18705
1:1:1:2:7:11 7.36362e-06 Tribia | 93 93 22386
1:1:1:2:7:12 7.35815e-06 Acmaea | 93 93 16758
1:1:1:2:7:13 7.34487e-06 Cirsotrema | 93 93 18198
1:1:1:2:7:14 7.33582e-06 Circomphalus | 93 93 21022
1:1:1:2:7:15 7.32009e-06 Callista | 93 93 17052
1:1:1:2:7:16 7.32009e-06 Eudolium | 93 93 21177
1:1:1:2:7:17 7.31875e-06 Fossarus | 93 93 16843
1:1:1:2:7:18 7.31792e-06 Pelecyora | 93 93 19054
1:1:1:2:7:19 7.31792e-06 Apiocypraea | 93 93 20419
1:1:1:2:7:20 7.31283e-06 Neopycnodonte | 93 93 21016
1:1:1:2:7:21 7.31283e-06 Arcopagia (Arcopagia) | 93 93 21511
1:1:1:2:7:22 7.3017e-06 Anodontia (Loripinus) | 93 93 20936
1:1:1:2:7:23 7.3017e-06 Favartia | 93 93 20966
1:1:1:2:7:24 7.29029e-06 Venus (Venus) | 93 93 16870
1:1:1:2:7:25 7.29029e-06 Stirpulina | 93 93 17955
1:1:1:2:7:26 7.29029e-06 Leiostraca | 93 93 18095
1:1:1:2:7:27 7.29029e-06 Gonimyrtea | 93 93 19340
1:1:1:2:7:28 7.29029e-06 Semicassis (Semicassis) | 93 93 19867
1:1:1:2:7:29 7.29029e-06 Gyrineum (Aspa) | 93 93 21499
1:1:1:2:7:30 7.29029e-06 Cristatopecten | 93 93 21514
1:1:1:2:7:31 7.29029e-06 Rhombostoma | 93 93 21533
1:1:1:2:7:32 7.29029e-06 Aplocyathus | 93 93 22506
1:1:1:2:7:33 7.29029e-06 Demoulia | 93 93 22507
1:1:1:2:7:34 7.29029e-06 Solatia | 93 93 22508
1:1:1:2:7:35 7.29029e-06 Cypraecassis (Cypraecassis) | 93 93 22509
1:1:1:2:8:1 0.000238549 Zanclean-H506 | 93 93 4558
1:1:1:2:8:2 8.09487e-06 Dosinia | 93 93 17109
1:1:1:2:8:3 7.97674e-06 Paphia | 93 93 16853
1:1:1:2:8:4 7.84765e-06 Amiantis | 93 93 20214
1:1:1:2:8:5 7.5132e-06 Pinna | 93 93 11806
1:1:1:2:8:6 7.49715e-06 Solen | 93 93 15004
1:1:1:2:8:7 7.41252e-06 Modiolus | 93 93 9994
1:1:1:2:8:8 7.39275e-06 Arcopsis | 93 93 18007
1:1:1:2:8:9 7.38203e-06 Marcia (Hemitapes) | 93 93 22409
1:1:1:2:8:10 7.31885e-06 Cuspidaria | 93 93 15155
1:1:1:2:8:11 7.30025e-06 Anadara (Larkinia) | 93 93 21191
1:1:1:2:8:12 7.2725e-06 Ficus (Ficus) | 93 93 19697
1:1:1:2:8:13 7.2725e-06 Tapes (Tapes) | 93 93 21760
1:1:1:2:8:14 7.26547e-06 Cyclostrema | 93 93 18677
1:1:1:2:8:15 7.26547e-06 Tanea | 93 93 19813
1:1:1:2:8:16 7.24493e-06 Lutraria | 93 93 20292
1:1:1:2:8:17 7.24271e-06 Sinodia | 93 93 19376
1:1:1:2:8:18 7.24051e-06 Loripes | 93 93 16171
1:1:1:2:8:19 7.22945e-06 Astraea | 93 93 19567
1:1:1:2:8:20 7.21288e-06 Hemicardium | 93 93 8814
1:1:1:2:8:21 7.21288e-06 Bufonaria | 93 93 19422
1:1:1:2:8:22 7.21288e-06 Xenophora (Xenophora) | 93 93 20616
1:1:1:2:8:23 7.21288e-06 Rhinoclavis (Rhinoclavis) | 93 93 21263
1:1:1:2:8:24 7.21288e-06 Gafrarium | 93 93 21910
1:1:1:2:8:25 7.21288e-06 Minnivola | 93 93 22035
1:1:1:2:8:26 7.21288e-06 Tapes (Textrix) | 93 93 22464
1:1:1:2:8:27 7.21288e-06 Purpura (Thalessa) | 93 93 22465
1:1:1:2:9:1 0.000188909 Zanclean-H475 | 93 93 4550
1:1:1:2:9:2 8.55131e-06 Strombus | 93 93 16378
1:1:1:2:9:3 8.25471e-06 Gemmula | 93 93 18079
1:1:1:2:9:4 7.77746e-06 Melongena | 93 93 18835
1:1:1:2:9:5 7.54582e-06 Nassarius (Alectrion) | 93 93 20487
1:1:1:2:9:6 7.52225e-06 Nassarius (Arcularia) | 93 93 22194
1:1:1:2:9:7 7.51654e-06 Corbula (Notocorbula) | 93 93 18286
1:1:1:2:9:8 7.51603e-06 Epitonium | 93 93 16854
1:1:1:2:9:9 7.38867e-06 Placamen | 93 93 20069
1:1:1:2:9:10 7.37087e-06 Cerithidea (Cerithideopsilla) | 93 93 19757
1:1:1:2:9:11 7.36395e-06 Compsodrillia | 93 93 21219
1:1:1:2:9:12 7.33573e-06 Parametaria | 93 93 22169
1:1:1:2:9:13 7.31831e-06 Rhinoclavis (Proclava) | 93 93 21673
1:1:1:2:9:14 7.3133e-06 Placuna (Ephippium) | 93 93 22076
1:1:1:2:9:15 7.30693e-06 Rhinoclavus | 93 93 20016
1:1:1:2:9:16 7.29538e-06 Striarca | 93 93 17726
1:1:1:2:9:17 7.28091e-06 Umbonium | 93 93 14167
1:1:1:2:9:18 7.27785e-06 Smaragdia | 93 93 21268
1:1:1:2:9:19 7.2748e-06 Circe | 93 93 18654
1:1:1:2:9:20 7.24501e-06 Eunaticina | 93 93 17165
1:1:1:2:9:21 7.24501e-06 Volema | 93 93 20541
1:1:1:2:9:22 7.24501e-06 Reticutriton | 93 93 21254
1:1:1:2:9:23 7.24501e-06 Bulacanites | 93 93 22455
1:1:1:2:10:1 0.000177902 Zanclean-H332 | 93 93 4529
1:1:1:2:10:2 7.78446e-06 Rhinoclavis | 93 93 18331
1:1:1:2:10:3 7.74347e-06 Strombus (Laevistrombus) | 93 93 22365
1:1:1:2:10:4 7.52309e-06 Littorina | 93 93 15712
1:1:1:2:10:5 7.46655e-06 Lophiotoma | 93 93 19408
1:1:1:2:10:6 7.46345e-06 Psammacoma | 93 93 19823
1:1:1:2:10:7 7.46126e-06 Callianassa | 93 93 15258
1:1:1:2:10:8 7.43149e-06 Clavus | 93 93 20041
1:1:1:2:10:9 7.42956e-06 Erosaria | 93 93 20440
1:1:1:2:10:10 7.41177e-06 Tridentarius | 93 93 22366
1:1:1:2:10:11 7.37861e-06 Retusa | 93 93 15790
1:1:1:2:10:12 7.37548e-06 Martesia | 93 93 16991
1:1:1:2:10:13 7.3725e-06 Cerithium (Ptychocerithium) | 93 93 18838
1:1:1:2:10:14 7.36547e-06 Circe (Circe) | 93 93 21757
1:1:1:2:10:15 7.35894e-06 Rissoina (Phosinella) | 93 93 21972
1:1:1:2:10:16 7.35713e-06 Charonia | 93 93 16703
1:1:1:2:10:17 7.35409e-06 Arcopaginula | 93 93 22173
1:1:1:2:10:18 7.34271e-06 Nuculana (Scaeoleda) | 93 93 21020
1:1:1:2:10:19 7.34271e-06 Eucithara | 93 93 21729
1:1:1:2:10:20 7.34271e-06 Ctenocardia (Ctenocardia) | 93 93 22038
1:1:1:2:10:21 7.34271e-06 Lioconcha (Sulcilioconcha) | 93 93 22175
1:1:1:2:10:22 7.34271e-06 Lioconcha (Lioconcha) | 93 93 22364
1:1:1:2:10:23 7.34271e-06 Drupa (Cronia) | 93 93 22367
1:1:1:2:11:1 0.000145326 Piacenzian-H475 | 94 94 4613
1:1:1:2:11:2 7.74962e-06 Anadara (Cunearca) | 94 94 16370
1:1:1:2:11:3 7.7287e-06 Clementia (Clementia) | 94 94 19011
1:1:1:2:11:4 7.64384e-06 Turritella (Turritella) | 94 94 17273
1:1:1:2:11:5 7.60562e-06 Arcopaginula | 94 94 22173
1:1:1:2:11:6 7.54e-06 Anadara (Anadara) | 94 94 20180
1:1:1:2:11:7 7.46828e-06 Gyrineum | 94 94 17765
1:1:1:2:11:8 7.44054e-06 Tarebia | 94 94 20641
1:1:1:2:11:9 7.42871e-06 Hindsia | 94 94 20443
1:1:1:2:11:10 7.41745e-06 Arcopsis (Arcopsis) | 94 94 21342
1:1:1:2:11:11 7.41745e-06 Meretrix | 94 94 17083
1:1:1:2:11:12 7.41443e-06 Merisca | 94 94 20732
1:1:1:2:11:13 7.4131e-06 Gari (Gobraeus) | 94 94 18850
1:1:1:2:11:14 7.40561e-06 Protocardia | 94 94 14224
1:1:1:2:11:15 7.39435e-06 Circe | 94 94 18654
1:1:1:2:11:16 7.39435e-06 Paphia (Protapes) | 94 94 22115
1:1:1:2:11:17 7.39435e-06 Euclathurella (Euclathurella) | 94 94 22116
1:1:1:2:11:18 7.39435e-06 Pupa | 94 94 18001
1:1:1:2:11:19 7.39435e-06 Mitra (Tiara) | 94 94 18692
1:1:1:2:11:20 7.39435e-06 Veremolpa | 94 94 19393
1:1:1:2:11:21 7.39435e-06 Paphia (Paphia) | 94 94 21364
1:1:1:2:11:22 7.39435e-06 Lioconcha (Sulcilioconcha) | 94 94 22175
1:1:1:2:11:23 7.39435e-06 Lunulicardium (Lunulicardia) | 94 94 22609
1:1:1:2:12:1 0.000103091 Zanclean-H244 | 93 93 4521
1:1:1:2:12:2 4.31444e-05 Zanclean-H243 | 93 93 4520
1:1:1:2:12:3 8.50653e-06 Voluta | 93 93 17312
1:1:1:2:12:4 8.4653e-06 Bullia | 93 93 18791
1:1:1:2:12:5 8.44076e-06 Conus (Lithoconus) | 93 93 19459
1:1:1:2:12:6 8.28175e-06 Chamelea | 93 93 20528
1:1:1:2:12:7 8.25842e-06 Tivela | 93 93 19313
1:1:1:2:12:8 8.19887e-06 Tonganaella | 93 93 22336
1:1:1:2:12:9 7.9812e-06 Striostrea | 93 93 19604
1:1:1:2:12:10 7.81406e-06 Barbatia | 93 93 15563
1:1:1:2:12:11 7.77034e-06 Diodora | 93 93 18456
1:1:1:2:12:12 7.61842e-06 Isognomon (Melina) | 93 93 18798
1:1:1:2:12:13 7.55824e-06 Gari (Psammobia) | 93 93 16371
1:1:1:2:12:14 7.55069e-06 Turritella (Turritella) | 93 93 17273
1:1:1:2:12:15 7.5416e-06 Scissodesma | 93 93 22337
1:1:1:2:12:16 7.49696e-06 Amalda (Baryspira) | 93 93 19345
1:1:1:2:12:17 7.45192e-06 Cypraea | 93 93 18240
1:1:1:2:12:18 7.42838e-06 Pirenella | 93 93 17522
1:1:1:2:12:19 7.40075e-06 Fissurella | 93 93 16542
1:1:1:2:12:20 7.40075e-06 Bittium (Cerithidium) | 93 93 20816
1:1:1:2:13:1 0.0001429 Zanclean-H280 | 93 93 4527
1:1:1:2:13:2 7.98707e-06 Afrozoila | 93 93 21265
1:1:1:2:13:3 7.82329e-06 Melapium | 93 93 22338
1:1:1:2:13:4 7.81646e-06 Buccinum | 93 93 16156
1:1:1:2:13:5 7.60077e-06 Vasum | 93 93 19480
1:1:1:2:13:6 7.50979e-06 Pinctada | 93 93 17250
1:1:1:2:13:7 7.47308e-06 Isognomon | 93 93 14620
1:1:1:2:13:8 7.38808e-06 Perna | 93 93 14937
1:1:1:2:13:9 7.38107e-06 Tenagodus | 93 93 14391
1:1:1:2:13:10 7.36618e-06 Thais | 93 93 20514
1:1:1:2:13:11 7.32393e-06 Kraussina | 93 93 21995
1:1:1:2:13:12 7.32393e-06 Torquesia | 93 93 16631
1:1:1:2:13:13 7.32393e-06 Heliacus | 93 93 17766
1:1:1:2:13:14 7.32393e-06 Siphonaria | 93 93 18071
1:1:1:2:13:15 7.32393e-06 Pseudoliva | 93 93 18276
1:1:1:2:13:16 7.32393e-06 Crassatina | 93 93 19602
1:1:1:2:13:17 7.32393e-06 Clionella | 93 93 21261
1:1:1:2:13:18 7.32393e-06 Fissurellidea | 93 93 21990
1:1:1:2:13:19 7.32393e-06 Reishia | 93 93 22359
1:1:1:2:14:1 0.000145202 Zanclean-H401 | 93 93 4538
1:1:1:2:14:2 7.67964e-06 Montastraea | 93 93 16639
1:1:1:2:14:3 7.55907e-06 Seriatopora | 93 93 20795
1:1:1:2:14:4 7.36493e-06 Waisiuthyrina | 93 93 22422
1:1:1:2:14:5 7.35325e-06 Diacria | 93 93 22161
1:1:1:2:14:6 7.3124e-06 Mussa | 93 93 21201
1:1:1:2:14:7 7.31218e-06 Morula | 93 93 20958
1:1:1:2:14:8 7.29063e-06 Styliola | 93 93 20820
1:1:1:2:14:9 7.28539e-06 Lithophyllia | 93 93 19980
1:1:1:2:14:10 7.27401e-06 Angaria | 93 93 14447
1:1:1:2:14:11 7.27401e-06 Pyrazus | 93 93 16492
1:1:1:2:14:12 7.27401e-06 Oulophyllia | 93 93 21270
1:1:1:2:14:13 7.27401e-06 Mitra (Nebularia) | 93 93 21346
1:1:1:2:14:14 7.27401e-06 Solidicorbula | 93 93 21666
1:1:1:2:14:15 7.27401e-06 Tridacna (Chametrachea) | 93 93 22073
1:1:1:2:14:16 7.27401e-06 Hippopus | 93 93 22074
1:1:1:2:14:17 7.27401e-06 Blastomussa | 93 93 22423
1:1:1:2:15:1 0.000133357 Messinian-H401 | 92 92 4496
1:1:1:2:15:2 7.8298e-06 Caulastrea | 92 92 18762
1:1:1:2:15:3 7.80387e-06 Goniopora | 92 92 17333
1:1:1:2:15:4 7.78167e-06 Lobophyllia | 92 92 20805
1:1:1:2:15:5 7.78167e-06 Echinophyllia | 92 92 17816
1:1:1:2:15:6 7.78167e-06 Galaxea | 92 92 20754
1:1:1:2:15:7 7.48238e-06 Goniastrea | 92 92 17953
1:1:1:2:15:8 7.48238e-06 Montipora | 92 92 18114
1:1:1:2:15:9 7.48238e-06 Euphyllia | 92 92 18267
1:1:1:2:15:10 7.48238e-06 Pavona | 92 92 18741
1:1:1:2:15:11 7.48238e-06 Leptoseris | 92 92 19562
1:1:1:2:15:12 7.48238e-06 Hippopodina | 92 92 19903
1:1:1:2:15:13 7.48238e-06 Pachyseris | 92 92 20246
1:1:1:2:15:14 7.48238e-06 Dipsastraea | 92 92 20802
1:1:1:2:15:15 7.48238e-06 Plesiocleidochasma | 92 92 21281
1:1:1:2:15:16 7.48238e-06 Echinopora | 92 92 21286
1:1:1:2:15:17 7.48238e-06 Oxypora | 92 92 21460
1:1:1:2:15:18 7.48238e-06 Stylopoma | 92 92 21800
1:1:1:2:16:1 9.09392e-05 Piacenzian-H503 | 94 94 4617
1:1:1:2:16:2 1.82153e-05 Piacenzian-H540 | 94 94 4622
1:1:1:2:16:3 9.96807e-06 Clypeaster | 94 94 19963
1:1:1:2:16:4 9.9366e-06 Laganum | 94 94 20238
1:1:1:2:16:5 9.78871e-06 Saccostrea | 94 94 21667
1:1:1:2:16:6 7.9194e-06 Pecten | 94 94 11948
1:1:1:2:16:7 7.87883e-06 Lithophaga | 94 94 11854
1:1:1:2:16:8 7.66206e-06 Venus | 94 94 16375
1:1:1:2:16:9 7.62878e-06 Gloripallium | 94 94 20885
1:1:1:2:16:10 7.60071e-06 Hyotissa | 94 94 17316
1:1:1:2:16:11 7.58785e-06 Pecten (Pecten) | 94 94 18018
1:1:1:2:16:12 7.54616e-06 Lucina | 94 94 10672
1:1:1:2:16:13 7.54224e-06 Brissus | 94 94 19497
1:1:1:2:16:14 7.54224e-06 Heterocentrotus | 94 94 22612
1:1:1:2:16:15 7.54224e-06 Alectryonella | 94 94 22613
1:1:1:2:16:16 7.54224e-06 Turbinaria | 94 94 20417
1:1:1:2:17:1 9.04314e-05 Piacenzian-H550 | 94 94 4623
1:1:1:2:17:2 7.89117e-06 Cancellaria | 94 94 17982
1:1:1:2:17:3 7.83609e-06 Eucalliax | 94 94 19552
1:1:1:2:17:4 7.62566e-06 Paphia | 94 94 16853
1:1:1:2:17:5 7.55578e-06 Amussiopecten | 94 94 20418
1:1:1:2:17:6 7.53268e-06 Terebralia | 94 94 17629
1:1:1:2:17:7 7.51743e-06 Onustus | 94 94 19385
1:1:1:2:17:8 7.50959e-06 Siphonalia | 94 94 17344
1:1:1:2:17:9 7.50959e-06 Amalda (Baryspira) | 94 94 19345
1:1:1:2:17:10 7.50959e-06 Scapharca | 94 94 20410
1:1:1:2:17:11 7.50959e-06 Scylla | 94 94 20424
1:1:1:2:17:12 7.50959e-06 Macrocheira | 94 94 20602
1:1:1:2:17:13 7.50959e-06 Babylonia | 94 94 21361
1:1:1:2:17:14 7.50959e-06 Janthina | 94 94 22355
1:1:1:2:17:15 7.50959e-06 Umbonium (Suchium) | 94 94 22526
1:1:1:2:18:1 5.38057e-05 Piacenzian-H401 | 94 94 4607
1:1:1:2:18:2 9.21829e-06 Fungia | 94 94 21204
1:1:1:2:18:3 8.85913e-06 Favites | 94 94 20201
1:1:1:2:18:4 8.30674e-06 Goniastrea | 94 94 17953
1:1:1:2:18:5 8.26054e-06 Pachyseris | 94 94 20246
1:1:1:2:18:6 8.26054e-06 Galaxea | 94 94 20754
1:1:1:2:18:7 8.26054e-06 Ctenactis | 94 94 22071
1:1:1:2:18:8 8.08221e-06 Goniopora | 94 94 17333
1:1:1:2:18:9 7.90139e-06 Montipora | 94 94 18114
1:1:1:2:18:10 7.90139e-06 Alveopora | 94 94 18800
1:1:1:2:18:11 7.90139e-06 Hydnophora | 94 94 16641
1:1:1:2:19:1 5.97982e-05 Piacenzian-H363 | 94 94 4603
1:1:1:2:19:2 7.58843e-06 Caryophyllia (Acanthocyathus) | 94 94 17056
1:1:1:2:19:3 7.56533e-06 Cycloseris | 94 94 16387
1:1:1:2:19:4 7.56533e-06 Diploastrea | 94 94 16598
1:1:1:2:19:5 7.56533e-06 Cyathoseris | 94 94 17966
1:1:1:2:19:6 7.56533e-06 Leptastrea | 94 94 20176
1:1:1:2:19:7 7.56533e-06 Seriatopora | 94 94 20795
1:1:1:2:19:8 7.56533e-06 Antillophyllia | 94 94 20799
1:1:1:2:19:9 7.54224e-06 Dictyaraea | 94 94 18062
1:1:1:2:19:10 7.54224e-06 Lobophyllia | 94 94 20805
1:1:1:2:19:11 7.54224e-06 Parasimplastrea | 94 94 22057
1:1:1:2:20:1 5.84964e-05 Zanclean-H503 | 93 93 4556
1:1:1:2:20:2 9.21829e-06 Brissus | 93 93 19497
1:1:1:2:20:3 8.88134e-06 Crassostrea | 93 93 16921
1:1:1:2:20:4 8.26916e-06 Tellina | 93 93 14071
1:1:1:2:20:5 7.93922e-06 Hyotissa | 93 93 17316
1:1:1:2:20:6 7.91932e-06 Tapes | 93 93 17406
1:1:1:2:20:7 7.86212e-06 Plesiastrea | 93 93 16655
1:1:1:2:20:8 7.86212e-06 Turbinaria | 93 93 20417
1:1:1:2:20:9 7.84958e-06 Saccostrea | 93 93 21667
1:1:1:2:20:10 7.81147e-06 Paphia (Callistotapes) | 93 93 21343
1:1:1:2:21:1 5.78126e-05 Piacenzian-H364 | 94 94 4604
1:1:1:2:21:2 8.52308e-06 Platygyra | 94 94 18761
1:1:1:2:21:3 8.49998e-06 Cyphastrea | 94 94 20178
1:1:1:2:21:4 8.16392e-06 Symphyllia | 94 94 20582
1:1:1:2:21:5 8.14083e-06 Echinopora | 94 94 21286
1:1:1:2:21:6 8.13442e-06 Siderastrea | 94 94 16666
1:1:1:2:21:7 7.96254e-06 Orbicella | 94 94 20177
1:1:1:2:21:8 7.80477e-06 Dipsastraea | 94 94 20802
1:1:1:2:21:9 7.78167e-06 Astrea | 94 94 14307
1:1:1:2:21:10 7.78167e-06 Favia | 94 94 16388
1:1:1:2:22:1 6.40297e-05 Zanclean-H402 | 93 93 4539
1:1:1:2:22:2 9.70478e-06 Porites | 93 93 19026
1:1:1:2:22:3 8.27768e-06 Acropora | 93 93 18747
1:1:1:2:22:4 7.58937e-06 Stephanocoenia | 93 93 16137
1:1:1:2:22:5 7.37176e-06 Erycina (Erycina) | 93 93 19296
1:1:1:2:22:6 7.35654e-06 Trisidos | 93 93 20432
1:1:1:2:22:7 7.33813e-06 Miralda | 93 93 20987
1:1:1:2:22:8 7.33813e-06 Mycedium | 93 93 22405
1:1:1:2:22:9 7.32674e-06 Carditella (Carditellona) | 93 93 22424
1:1:1:2:23:1 6.03559e-05 Zanclean-H364 | 93 93 4533
1:1:1:2:23:2 8.79897e-06 Goniastrea | 93 93 17953
1:1:1:2:23:3 7.82765e-06 Favia | 93 93 16388
1:1:1:2:23:4 7.53525e-06 Orbicella | 93 93 20177
1:1:1:2:23:5 7.51249e-06 Meandrina | 93 93 18738
1:1:1:2:23:6 7.49899e-06 Isis | 93 93 18126
1:1:1:2:23:7 7.34497e-06 Madrepora | 93 93 18127
1:1:1:2:23:8 7.34103e-06 Halomitra | 93 93 22374
1:1:1:2:23:9 7.32965e-06 Tubipora | 93 93 22054
1:1:1:2:24:1 3.41246e-05 Piacenzian-H332 | 94 94 4601
1:1:1:2:24:2 9.07374e-06 Tellina | 94 94 14071
1:1:1:2:24:3 9.02288e-06 Natica | 94 94 11811
1:1:1:2:24:4 8.76067e-06 Cardium | 94 94 8304
1:1:1:2:24:5 8.4667e-06 Nassarius (Zeuxis) | 94 94 21692
1:1:1:2:24:6 8.23233e-06 Erosaria | 94 94 20440
1:1:1:2:24:7 8.21879e-06 Rhinoclavis | 94 94 18331
1:1:1:2:24:8 8.20924e-06 Lophiotoma | 94 94 19408
1:1:1:2:25:1 4.10606e-05 Zanclean-H505 | 93 93 4557
1:1:1:2:25:2 8.06312e-06 Lithophaga | 93 93 11854
1:1:1:2:25:3 7.96912e-06 Clavatula | 93 93 20250
1:1:1:2:25:4 7.79314e-06 Antigona | 93 93 20257
1:1:1:2:25:5 7.78557e-06 Rapana | 93 93 18615
1:1:1:2:25:6 7.78557e-06 Mactrinula | 93 93 22463
1:1:1:2:25:7 7.70756e-06 Apolymetis | 93 93 20843
1:1:1:2:26:1 1.66469e-05 Pecten | 93 93 11948
1:1:1:2:26:2 1.66124e-05 Zanclean-H355 | 93 93 4531
1:1:1:2:26:3 1.20989e-05 Chlamys (Mimachlamys) | 93 93 16276
1:1:1:2:26:4 1.08571e-05 Zanclean-H543 | 93 93 4567
1:1:1:2:26:5 9.808e-06 Amusium | 93 93 11916
1:1:1:2:26:6 9.01303e-06 Lopha | 93 93 13932
1:1:1:2:27:1 3.82517e-05 Zanclean-H491 | 93 93 4553
1:1:1:2:27:2 8.68992e-06 Schizaster | 93 93 18223
1:1:1:2:27:3 8.6197e-06 Argyrotheca | 93 93 8605
1:1:1:2:27:4 8.6197e-06 Platidia | 93 93 18517
1:1:1:2:27:5 8.6197e-06 Echinoneus | 93 93 20450
1:1:1:2:28:1 3.26041e-05 Zanclean-H186 | 93 93 4516
1:1:1:2:28:2 1.00563e-05 Thecidellina | 93 93 18630
1:1:1:2:28:3 9.1771e-06 Dendrophyllia | 93 93 17587
1:1:1:2:28:4 8.63627e-06 Oculina | 93 93 16734
1:1:1:2:28:5 8.6197e-06 Cyathoceras | 93 93 17584
1:1:1:2:29:1 2.47976e-05 Zanclean-H453 | 93 93 4544
1:1:1:2:29:2 9.92345e-06 Chione | 93 93 18756
1:1:1:2:29:3 9.62551e-06 Cerithium | 93 93 15007
1:1:1:2:29:4 9.0477e-06 Cerithidea | 93 93 17455
1:1:1:2:29:5 8.97885e-06 Polymesoda | 93 93 18350
1:1:1:2:30:1 2.0471e-05 Piacenzian-H402 | 94 94 4608
1:1:1:2:30:2 1.25863e-05 Porites | 94 94 19026
1:1:1:2:30:3 1.00059e-05 Heterocyathus | 94 94 16986
1:1:1:2:30:4 9.57744e-06 Coelastrea | 94 94 22055
1:1:1:2:31:1 2.21478e-05 Messinian-H279 | 92 92 4493
1:1:1:2:31:2 1.07746e-05 Kraussina | 92 92 21995
1:1:1:2:31:3 1.07746e-05 Cancellothyris | 92 92 22251
1:1:1:2:32:1 1.47103e-05 Acropora | 92 92 18747
1:1:1:2:32:2 1.25915e-05 Messinian-H400 | 92 92 4495
1:1:1:2:33:1 8.89671e-06 Natica | 93 93 11811
1:1:1:2:34:1 8.51319e-06 Turris | 93 93 17562
1:1:1:3:1:1 0.000787069 Zanclean-H457 | 93 93 4547
1:1:1:3:1:2 7.59232e-06 Lucinisca | 93 93 18283
1:1:1:3:1:3 7.50059e-06 Noetia | 93 93 18973
1:1:1:3:1:4 7.48913e-06 Abra | 93 93 19216
1:1:1:3:1:5 7.48646e-06 Serpulorbis | 93 93 18094
1:1:1:3:1:6 7.45286e-06 Semele | 93 93 18783
1:1:1:3:1:7 7.44483e-06 Turritella (Broderiptella) | 93 93 20544
1:1:1:3:1:8 7.40647e-06 Carditamera | 93 93 19360
1:1:1:3:1:9 7.36067e-06 Crucibulum | 93 93 16998
1:1:1:3:1:10 7.35691e-06 Triphora | 93 93 18255
1:1:1:3:1:11 7.33242e-06 Olivella (Olivella) | 93 93 21375
1:1:1:3:1:12 7.32809e-06 Turbo | 93 93 9338
1:1:1:3:1:13 7.32008e-06 Sincola (Sincola) | 93 93 21221
1:1:1:3:1:14 7.31929e-06 Volvarina | 93 93 20814
1:1:1:3:1:15 7.31264e-06 Glyptoactis (Glyptoactis) | 93 93 21407
1:1:1:3:1:16 7.31101e-06 Anachis | 93 93 21314
1:1:1:3:1:17 7.30255e-06 Pseudochama | 93 93 19875
1:1:1:3:1:18 7.30251e-06 Acar | 93 93 17824
1:1:1:3:1:19 7.30204e-06 Arca (Byssoarca) | 93 93 21240
1:1:1:3:1:20 7.2958e-06 Neritina | 93 93 14439
1:1:1:3:1:21 7.29553e-06 Calliostoma (Elmerlinia) | 93 93 22150
1:1:1:3:1:22 7.27694e-06 Bostrycapulus | 93 93 21321
1:1:1:3:1:23 7.27478e-06 Caryocorbula (Caryocorbula) | 93 93 22166
1:1:1:3:1:24 7.27325e-06 Anadara (Sectiarca) | 93 93 20788
1:1:1:3:1:25 7.27076e-06 Fasciolaria | 93 93 17202
1:1:1:3:1:26 7.26839e-06 Anomalocardia | 93 93 20736
1:1:1:3:1:27 7.26546e-06 Juliacorbula | 93 93 17731
1:1:1:3:1:28 7.26007e-06 Astralium | 93 93 14168
1:1:1:3:1:29 7.25644e-06 Brachidontes (Brachidontes) | 93 93 17105
1:1:1:3:1:30 7.25644e-06 Parvanachis | 93 93 22168
1:1:1:3:1:31 7.25556e-06 Seila | 93 93 17778
1:1:1:3:1:32 7.25154e-06 Thracia (Cyathodonta) | 93 93 20896
1:1:1:3:1:33 7.2502e-06 Strombina (Arayina) | 93 93 22434
1:1:1:3:1:34 7.24523e-06 Periglypta | 93 93 19353
1:1:1:3:1:35 7.24421e-06 Pitar (Lamelliconcha) | 93 93 17183
1:1:1:3:1:36 7.24349e-06 Balcis | 93 93 19048
1:1:1:3:1:37 7.24305e-06 Temnoconcha | 93 93 21821
1:1:1:3:1:38 7.24128e-06 Hespererato | 93 93 19674
1:1:1:3:1:39 7.23933e-06 Microgaza | 93 93 17492
1:1:1:3:1:40 7.23809e-06 Olivella (Minioliva) | 93 93 22096
1:1:1:3:1:41 7.23564e-06 Eburna | 93 93 20915
1:1:1:3:1:42 7.23518e-06 Ervilia | 93 93 18781
1:1:1:3:1:43 7.23488e-06 Carditamera (Carditamera) | 93 93 21406
1:1:1:3:1:44 7.23397e-06 Epitonium (Asperiscala) | 93 93 21855
1:1:1:3:1:45 7.22586e-06 Strigilla (Strigilla) | 93 93 20206
1:1:1:3:1:46 7.22487e-06 Pseudotorinia | 93 93 18584
1:1:1:3:1:47 7.22161e-06 Crassispira (Crassispira) | 93 93 19650
1:1:1:3:1:48 7.22019e-06 Spathochlamys | 93 93 22183
1:1:1:3:1:49 7.21975e-06 Olivella (Niteoliva) | 93 93 21213
1:1:1:3:1:50 7.21975e-06 Cymia (Cymia) | 93 93 21376
1:1:1:3:1:51 7.21975e-06 Muricopsis (Risomurex) | 93 93 22443
1:1:1:3:1:52 7.21895e-06 Typhinellus | 93 93 20954
1:1:1:3:1:53 7.21895e-06 Aesopus | 93 93 22387
1:1:1:3:1:54 7.21585e-06 Crassispira (Crassispirella) | 93 93 20494
1:1:1:3:1:55 7.21445e-06 Alaba | 93 93 18694
1:1:1:3:1:56 7.21366e-06 Epitonium (Epitonium) | 93 93 18917
1:1:1:3:1:57 7.21366e-06 Calliostoma (Calliostoma) | 93 93 18912
1:1:1:3:1:58 7.21366e-06 Tivela (Tivela) | 93 93 20898
1:1:1:3:1:59 7.21366e-06 Teinostoma (Aepystoma) | 93 93 21994
1:1:1:3:1:60 7.21366e-06 Cumingia | 93 93 22441
1:1:1:3:1:61 7.21264e-06 Columbella | 93 93 19398
1:1:1:3:1:62 7.21154e-06 Agathistoma | 93 93 21188
1:1:1:3:1:63 7.21045e-06 Pleiorytis | 93 93 20734
1:1:1:3:1:64 7.21045e-06 Kurtziella | 93 93 21431
1:1:1:3:1:65 7.20754e-06 Closia (Bullata) | 93 93 19223
1:1:1:3:1:66 7.20754e-06 Gabrielona | 93 93 22444
1:1:1:3:1:67 7.20672e-06 Mactrotoma | 93 93 21307
1:1:1:3:1:68 7.20543e-06 Pholadomya | 93 93 14809
1:1:1:3:1:69 7.20543e-06 Turritriton | 93 93 21333
1:1:1:3:1:70 7.20433e-06 Barbatia (Cucullaearca) | 93 93 18064
1:1:1:3:1:71 7.20362e-06 Merisca | 93 93 20732
1:1:1:3:1:72 7.20143e-06 Cerithiopsis (Cerithiopsis) | 93 93 18831
1:1:1:3:1:73 7.20143e-06 Solena | 93 93 19545
1:1:1:3:1:74 7.20143e-06 Condylocardia | 93 93 19603
1:1:1:3:1:75 7.19822e-06 Eulimella | 93 93 19731
1:1:1:3:1:76 7.19822e-06 Papyridea | 93 93 19988
1:1:1:3:1:77 7.19751e-06 Jaspidella | 93 93 20764
1:1:1:3:1:78 7.19531e-06 Pholas | 93 93 16700
1:1:1:3:1:79 7.19531e-06 Evalea | 93 93 18796
1:1:1:3:1:80 7.19531e-06 Rhizorus | 93 93 19299
1:1:1:3:1:81 7.19531e-06 Hysteroconcha | 93 93 21414
1:1:1:3:1:82 7.19531e-06 Cyclostremiscus (Ponocyclus) | 93 93 21818
1:1:1:3:1:83 7.19531e-06 Nassarina (Zanassarina) | 93 93 22133
1:1:1:3:1:84 7.19531e-06 Bittiolum | 93 93 22144
1:1:1:3:1:85 7.19531e-06 Mazatlania | 93 93 22442
1:1:1:3:1:86 7.1892e-06 Vitrinella | 93 93 15605
1:1:1:3:1:87 7.1892e-06 Brachidontes | 93 93 15739
1:1:1:3:1:88 7.1892e-06 Lucina (Lucina) | 93 93 19391
1:1:1:3:1:89 7.1892e-06 Cheilea | 93 93 19546
1:1:1:3:1:90 7.1892e-06 Corbula (Tenuicorbula) | 93 93 19997
1:1:1:3:1:91 7.1892e-06 Pachychilus | 93 93 20415
1:1:1:3:1:92 7.1892e-06 Tagelus (Mesopleura) | 93 93 20426
1:1:1:3:1:93 7.1892e-06 Scabricola | 93 93 20961
1:1:1:3:1:94 7.1892e-06 Fartulum | 93 93 21169
1:1:1:3:1:95 7.1892e-06 Simnialena | 93 93 21458
1:1:1:3:1:96 7.1892e-06 Eurypyrene | 93 93 21663
1:1:1:3:1:97 7.1892e-06 Eulimella (Ebalina) | 93 93 22172
1:1:1:3:1:98 7.1892e-06 Fugleria | 93 93 22440
1:1:1:3:1:99 7.1892e-06 Fissurella (Cremides) | 93 93 22445
1:1:1:3:1:100 7.1892e-06 Benthonella | 93 93 22446
1:1:1:3:1:101 7.1892e-06 Vitrinella (Striovitrinella) | 93 93 22447
1:1:1:3:1:102 7.1892e-06 Otiomyllon | 93 93 22448
1:1:1:3:1:103 7.1892e-06 Triptychus | 93 93 22449
1:1:1:3:2:1 0.000739754 Zanclean-H455 | 93 93 4545
1:1:1:3:2:2 7.46003e-06 Caulastrea | 93 93 18762
1:1:1:3:2:3 7.36254e-06 Dichocoenia | 93 93 17968
1:1:1:3:2:4 7.35339e-06 Diploria | 93 93 17815
1:1:1:3:2:5 7.34563e-06 Pseudodiploria | 93 93 21852
1:1:1:3:2:6 7.26339e-06 Colpophyllia | 93 93 17624
1:1:1:3:2:7 7.26268e-06 Thysanus | 93 93 20329
1:1:1:3:2:8 7.26062e-06 Gouldia | 93 93 16520
1:1:1:3:2:9 7.24606e-06 Agladrillia (Agladrillia) | 93 93 21833
1:1:1:3:2:10 7.24263e-06 Lirophora (Panchione) | 93 93 21293
1:1:1:3:2:11 7.24072e-06 Strombus (Strombus) | 93 93 21839
1:1:1:3:2:12 7.2374e-06 Adrana | 93 93 18811
1:1:1:3:2:13 7.22808e-06 Olivella (Macgintiella) | 93 93 21835
1:1:1:3:2:14 7.2215e-06 Harvella | 93 93 20897
1:1:1:3:2:15 7.21764e-06 Mussismilia | 93 93 20753
1:1:1:3:2:16 7.2173e-06 Solariorbis (Hapalorbis) | 93 93 22148
1:1:1:3:2:17 7.21009e-06 Dentimargo | 93 93 20489
1:1:1:3:2:18 7.21009e-06 Agaronia | 93 93 18295
1:1:1:3:2:19 7.21009e-06 Amarophos | 93 93 21311
1:1:1:3:2:20 7.21009e-06 Glyphostoma (Glyphostoma) | 93 93 21316
1:1:1:3:2:21 7.20718e-06 Lithopoma | 93 93 14434
1:1:1:3:2:22 7.20107e-06 Anatina | 93 93 14810
1:1:1:3:2:23 7.20107e-06 Scaphella | 93 93 17826
1:1:1:3:2:24 7.20107e-06 Sulcoretusa | 93 93 17848
1:1:1:3:2:25 7.20107e-06 Vokesula | 93 93 18769
1:1:1:3:2:26 7.20107e-06 Pachycheles | 93 93 19097
1:1:1:3:2:27 7.20107e-06 Knefastia | 93 93 20171
1:1:1:3:2:28 7.20107e-06 Lioglyphostoma | 93 93 21429
1:1:1:3:2:29 7.20107e-06 Ostreola | 93 93 21829
1:1:1:3:2:30 7.20107e-06 Kurtziella (Kurtziella) | 93 93 21834
1:1:1:3:2:31 7.20107e-06 Miraclathurella | 93 93 22098
1:1:1:3:2:32 7.20107e-06 Mamillopora | 93 93 22121
1:1:1:3:2:33 7.20107e-06 Meioceras | 93 93 22146
1:1:1:3:2:34 7.20041e-06 Dimya | 93 93 18068
1:1:1:3:2:35 7.20041e-06 Propustularia | 93 93 21334
1:1:1:3:2:36 7.1921e-06 Antropora | 93 93 18498
1:1:1:3:2:37 7.1921e-06 Cytharella | 93 93 19644
1:1:1:3:2:38 7.1921e-06 Creseis | 93 93 19878
1:1:1:3:2:39 7.1921e-06 Volvulella (Volvulella) | 93 93 20211
1:1:1:3:2:40 7.1921e-06 Axinactis (Glycymerella) | 93 93 20213
1:1:1:3:2:41 7.1921e-06 Siphonochelus | 93 93 20428
1:1:1:3:2:42 7.1921e-06 Hippoporella | 93 93 20477
1:1:1:3:2:43 7.1921e-06 Cochliolepis | 93 93 20995
1:1:1:3:2:44 7.1921e-06 Anadara (Potiarca) | 93 93 21290
1:1:1:3:2:45 7.1921e-06 Cirsotrema (Cirsotremopsis) | 93 93 21338
1:1:1:3:2:46 7.1921e-06 Crepidula (Ianacus) | 93 93 22102
1:1:1:3:2:47 7.1921e-06 Crepidula (Crepidula) | 93 93 22103
1:1:1:3:2:48 7.1921e-06 Eulimastoma | 93 93 22105
1:1:1:3:2:49 7.1921e-06 Costelloleda | 93 93 22128
1:1:1:3:2:50 7.1921e-06 Antillophos (Rhipophos) | 93 93 22134
1:1:1:3:2:51 7.1921e-06 Olivella (Toroliva) | 93 93 22135
1:1:1:3:2:52 7.1921e-06 Fasciolaria (Fasciolaria) | 93 93 22143
1:1:1:3:2:53 7.1921e-06 Psammodulus | 93 93 22264
1:1:1:3:2:54 7.1921e-06 Spirolaxis | 93 93 22268
1:1:1:3:2:55 7.1921e-06 Protocardia | 93 93 14224
1:1:1:3:2:56 7.1921e-06 Miltha | 93 93 16261
1:1:1:3:2:57 7.1921e-06 Myrtea (Myrtea) | 93 93 16919
1:1:1:3:2:58 7.1921e-06 Cerithioderma | 93 93 17261
1:1:1:3:2:59 7.1921e-06 Borsonia | 93 93 18235
1:1:1:3:2:60 7.1921e-06 Aimulosia | 93 93 19210
1:1:1:3:2:61 7.1921e-06 Metis | 93 93 19357
1:1:1:3:2:62 7.1921e-06 Parasmittina | 93 93 19440
1:1:1:3:2:63 7.1921e-06 Pleurofusia (Cruziturricula) | 93 93 20217
1:1:1:3:2:64 7.1921e-06 Petrolisthes | 93 93 20572
1:1:1:3:2:65 7.1921e-06 Paraborsonia | 93 93 20737
1:1:1:3:2:66 7.1921e-06 Sheldonella | 93 93 20931
1:1:1:3:2:67 7.1921e-06 Lucapinella | 93 93 21012
1:1:1:3:2:68 7.1921e-06 Reptadeonella | 93 93 21272
1:1:1:3:2:69 7.1921e-06 Hesperisternia | 93 93 21378
1:1:1:3:2:70 7.1921e-06 Iselica | 93 93 21450
1:1:1:3:2:71 7.1921e-06 Isophyllia | 93 93 21502
1:1:1:3:2:72 7.1921e-06 Strombus (Lentigo) | 93 93 21750
1:1:1:3:2:73 7.1921e-06 Smaragdia (Smaragdia) | 93 93 21780
1:1:1:3:2:74 7.1921e-06 Eontia | 93 93 21856
1:1:1:3:2:75 7.1921e-06 Schedocleidochasma | 93 93 21899
1:1:1:3:2:76 7.1921e-06 Characodoma | 93 93 22118
1:1:1:3:2:77 7.1921e-06 Anticlimax (Subclimax) | 93 93 22147
1:1:1:3:2:78 7.1921e-06 Anticlimax | 93 93 22153
1:1:1:3:2:79 7.1921e-06 Heteractaea | 93 93 22431
1:1:1:3:2:80 7.1921e-06 Cardisoma | 93 93 22432
1:1:1:3:2:81 7.1921e-06 Olivella (Dactylidella) | 93 93 22433
1:1:1:3:3:1 0.000730212 Zanclean-H381 | 93 93 4535
1:1:1:3:3:2 7.4165e-06 Acteocina | 93 93 16523
1:1:1:3:3:3 7.3997e-06 Scalina | 93 93 18315
1:1:1:3:3:4 7.3175e-06 Massyla | 93 93 21313
1:1:1:3:3:5 7.31472e-06 Crucibulum (Dispotaea) | 93 93 20772
1:1:1:3:3:6 7.27953e-06 Strombina | 93 93 21220
1:1:1:3:3:7 7.26606e-06 Sincola (Dorsina) | 93 93 20901
1:1:1:3:3:8 7.26289e-06 Dalium | 93 93 21851
1:1:1:3:3:9 7.26152e-06 Cyclinella | 93 93 21308
1:1:1:3:3:10 7.26048e-06 Pteropurpura | 93 93 19379
1:1:1:3:3:11 7.26048e-06 Buridrillia | 93 93 22388
1:1:1:3:3:12 7.25607e-06 Bornia | 93 93 18288
1:1:1:3:3:13 7.25564e-06 Crossata | 93 93 22051
1:1:1:3:3:14 7.24907e-06 Hanetia | 93 93 21790
1:1:1:3:3:15 7.24835e-06 Cythara (Mangelia) | 93 93 18275
1:1:1:3:3:16 7.24668e-06 Aforia | 93 93 20356
1:1:1:3:3:17 7.24574e-06 Microcardium | 93 93 20207
1:1:1:3:3:18 7.24528e-06 Macrocallista (Megapitaria) | 93 93 21830
1:1:1:3:3:19 7.24182e-06 Typhina | 93 93 19536
1:1:1:3:3:20 7.23907e-06 Ventrilia | 93 93 21494
1:1:1:3:3:21 7.23766e-06 Prunum (Prunum) | 93 93 21824
1:1:1:3:3:22 7.237e-06 Enaeta | 93 93 20535
1:1:1:3:3:23 7.23135e-06 Anachis (Costoanachis) | 93 93 20973
1:1:1:3:3:24 7.2308e-06 Pseudozonaria | 93 93 21335
1:1:1:3:3:25 7.22951e-06 Psammotreta | 93 93 21305
1:1:1:3:3:26 7.22869e-06 Perunassa | 93 93 21823
1:1:1:3:3:27 7.22869e-06 Sthenorytis | 93 93 20546
1:1:1:3:3:28 7.22712e-06 Trigoniocardia (Apiocardia) | 93 93 20890
1:1:1:3:3:29 7.22586e-06 Springvaleia | 93 93 22101
1:1:1:3:3:30 7.22386e-06 Cardites | 93 93 19592
1:1:1:3:3:31 7.2232e-06 Puncturella | 93 93 15682
1:1:1:3:3:32 7.21974e-06 Fusimitra | 93 93 18421
1:1:1:3:3:33 7.21728e-06 Hexaplex | 93 93 18616
1:1:1:3:3:34 7.21728e-06 Iliochione | 93 93 22384
1:1:1:3:3:35 7.21489e-06 Jupiteria | 93 93 13842
1:1:1:3:3:36 7.21489e-06 Mactrellona | 93 93 19434
1:1:1:3:3:37 7.21489e-06 Northia | 93 93 20900
1:1:1:3:3:38 7.21489e-06 Nannodiella | 93 93 21432
1:1:1:3:3:39 7.21421e-06 Narona | 93 93 18635
1:1:1:3:3:40 7.21106e-06 Attiliosa | 93 93 20957
1:1:1:3:3:41 7.21106e-06 Vitularia | 93 93 20969
1:1:1:3:3:42 7.20981e-06 Cidaris | 93 93 13987
1:1:1:3:3:43 7.20892e-06 Nitidella | 93 93 22270
1:1:1:3:3:44 7.20587e-06 Acesta | 93 93 15797
1:1:1:3:3:45 7.20587e-06 Tellina (Macaliopsis) | 93 93 19248
1:1:1:3:3:46 7.20587e-06 Teremachia | 93 93 22391
1:1:1:3:3:47 7.20587e-06 Anachis (Alia) | 93 93 22393
1:1:1:3:3:48 7.20587e-06 Ceratostoma | 93 93 22399
1:1:1:3:3:49 7.20351e-06 Solenosteira | 93 93 19300
1:1:1:3:3:50 7.2028e-06 Myrtea | 93 93 17155
1:1:1:3:3:51 7.2028e-06 Dolicholatirus | 93 93 18078
1:1:1:3:3:52 7.2028e-06 Corbula (Caryocorbula) | 93 93 18274
1:1:1:3:3:53 7.19449e-06 Nassarius (Tritiaria) | 93 93 18297
1:1:1:3:3:54 7.19449e-06 Pleurotomella | 93 93 18306
1:1:1:3:3:55 7.19449e-06 Mysella | 93 93 18786
1:1:1:3:3:56 7.19449e-06 Mitra (Mitra) | 93 93 19401
1:1:1:3:3:57 7.19449e-06 Clementia (Egesta) | 93 93 19830
1:1:1:3:3:58 7.19449e-06 Murexsul | 93 93 20155
1:1:1:3:3:59 7.19449e-06 Muricanthus | 93 93 20247
1:1:1:3:3:60 7.19449e-06 Axelella | 93 93 20531
1:1:1:3:3:61 7.19449e-06 Oliva (Strephonella) | 93 93 20614
1:1:1:3:3:62 7.19449e-06 Donax (Paradonax) | 93 93 20934
1:1:1:3:3:63 7.19449e-06 Trajana (Trajana) | 93 93 21215
1:1:1:3:3:64 7.19449e-06 Scala (Spiniscala) | 93 93 21446
1:1:1:3:3:65 7.19449e-06 Chioneryx | 93 93 22002
1:1:1:3:3:66 7.19449e-06 Hertleinia | 93 93 22093
1:1:1:3:3:67 7.19449e-06 Sanguinolaria (Sanguinolaria) | 93 93 22125
1:1:1:3:3:68 7.19449e-06 Cymatoica | 93 93 22182
1:1:1:3:3:69 7.19449e-06 Bifurcium | 93 93 22186
1:1:1:3:3:70 7.19449e-06 Glycymeris (Axinactis) | 93 93 22382
1:1:1:3:3:71 7.19449e-06 Nannoidella | 93 93 22390
1:1:1:3:3:72 7.19449e-06 Pachyturris | 93 93 22394
1:1:1:3:3:73 7.19449e-06 Dallora | 93 93 22395
1:1:1:3:3:74 7.19449e-06 Borsonella | 93 93 22396
1:1:1:3:3:75 7.19449e-06 Admete (Marksella) | 93 93 22397
1:1:1:3:3:76 7.19449e-06 Mysterostropha | 93 93 22398
1:1:1:3:3:77 7.19449e-06 Truncaria | 93 93 22400
1:1:1:3:3:78 7.19449e-06 Poirieria (Poirieria) | 93 93 22401
1:1:1:3:3:79 7.19449e-06 Genkaimurex | 93 93 22402
1:1:1:3:3:80 7.19449e-06 Solariorbis (Systellomphalus) | 93 93 22403
1:1:1:3:3:81 7.19449e-06 Zonaria (Zonaria) | 93 93 22404
1:1:1:3:3:82 7.19449e-06 Acanthotrophon | 93 93 22269
1:1:1:3:4:1 0.000597105 Zanclean-H492 | 93 93 4554
1:1:1:3:4:2 7.46797e-06 Solenastrea | 93 93 20179
1:1:1:3:4:3 7.38464e-06 Cassis | 93 93 18212
1:1:1:3:4:4 7.3798e-06 Anadara (Rasia) | 93 93 19838
1:1:1:3:4:5 7.31539e-06 Chicoreus (Triplex) | 93 93 21153
1:1:1:3:4:6 7.31523e-06 Chicoreus (Siratus) | 93 93 21248
1:1:1:3:4:7 7.29931e-06 Lobatus | 93 93 21253
1:1:1:3:4:8 7.29074e-06 Vokesimurex | 93 93 21247
1:1:1:3:4:9 7.2718e-06 Pyruconus | 93 93 21216
1:1:1:3:4:10 7.25743e-06 Pachycrommium | 93 93 18749
1:1:1:3:4:11 7.25699e-06 Globivenus | 93 93 20525
1:1:1:3:4:12 7.25087e-06 Luria | 93 93 20834
1:1:1:3:4:13 7.25002e-06 Muracypraea | 93 93 21194
1:1:1:3:4:14 7.2419e-06 Aphera | 93 93 20960
1:1:1:3:4:15 7.24115e-06 Rhinoclavis (Ochetoclava) | 93 93 20244
1:1:1:3:4:16 7.23971e-06 Latirus (Polygona) | 93 93 19200
1:1:1:3:4:17 7.23289e-06 Morum (Oniscidia) | 93 93 20219
1:1:1:3:4:18 7.23289e-06 Lindapecten | 93 93 20750
1:1:1:3:4:19 7.22424e-06 Conus (Stephanoconus) | 93 93 20251
1:1:1:3:4:20 7.21703e-06 Microstelma | 93 93 21664
1:1:1:3:4:21 7.21627e-06 Cypraecassis | 93 93 21336
1:1:1:3:4:22 7.21593e-06 Codakia (Codakia) | 93 93 20892
1:1:1:3:4:23 7.20872e-06 Pitar (Hyphantosoma) | 93 93 20899
1:1:1:3:4:24 7.20872e-06 Agatrix | 93 93 20532
1:1:1:3:4:25 7.20872e-06 Conasprella | 93 93 21658
1:1:1:3:4:26 7.20801e-06 Trochocyathus | 93 93 15131
1:1:1:3:4:27 7.20801e-06 Macrocypraea | 93 93 19022
1:1:1:3:4:28 7.20801e-06 Antillipecten | 93 93 20427
1:1:1:3:4:29 7.20801e-06 Purpuriconus | 93 93 20729
1:1:1:3:4:30 7.20801e-06 Parametaria (Dominitaria) | 93 93 21660
1:1:1:3:4:31 7.20801e-06 Cryptopecten | 93 93 21877
1:1:1:3:4:32 7.20582e-06 Hipponix | 93 93 16760
1:1:1:3:4:33 7.1997e-06 Sigatica | 93 93 18318
1:1:1:3:4:34 7.1997e-06 Bothrocorbula | 93 93 18348
1:1:1:3:4:35 7.1997e-06 Cypraeorbis | 93 93 18758
1:1:1:3:4:36 7.1997e-06 Acanthocardia (Agnocardia) | 93 93 19035
1:1:1:3:4:37 7.1997e-06 Caribachlamys | 93 93 20894
1:1:1:3:4:38 7.1997e-06 Turbo (Taeniaturbo) | 93 93 21251
1:1:1:3:4:39 7.1997e-06 Acrosterigma | 93 93 21748
1:1:1:3:4:40 7.1997e-06 Metulella | 93 93 21846
1:1:1:3:4:41 7.1997e-06 Barbatia (Obliquarca) | 93 93 21906
1:1:1:3:4:42 7.1997e-06 Conus (Dauciconus) | 93 93 22277
1:1:1:3:4:43 7.1997e-06 Conus (Spuriconus) | 93 93 22279
1:1:1:3:4:44 7.1997e-06 Morum (Morum) | 93 93 22280
1:1:1:3:4:45 7.1997e-06 Anodontia (Anodontia) | 93 93 20255
1:1:1:3:4:46 7.1997e-06 Conus (Atlanticonus) | 93 93 22185
1:1:1:3:4:47 7.19139e-06 Linga | 93 93 19050
1:1:1:3:4:48 7.19139e-06 Morum | 93 93 19835
1:1:1:3:4:49 7.19139e-06 Poirieria (Flexopteron) | 93 93 20007
1:1:1:3:4:50 7.19139e-06 Julia | 93 93 20978
1:1:1:3:4:51 7.19139e-06 Jenneria | 93 93 21000
1:1:1:3:4:52 7.19139e-06 Dermomurex (Trialatella) | 93 93 21420
1:1:1:3:4:53 7.19139e-06 Pygmaepterys | 93 93 21421
1:1:1:3:4:54 7.19139e-06 Pterotyphis (Tripterotyphis) | 93 93 21436
1:1:1:3:4:55 7.19139e-06 Conasprella (Ximeniconus) | 93 93 22184
1:1:1:3:4:56 7.19139e-06 Cardiomya (Bowdenia) | 93 93 22274
1:1:1:3:4:57 7.19139e-06 Ctenoides | 93 93 16121
1:1:1:3:4:58 7.19139e-06 Triforis | 93 93 18484
1:1:1:3:4:59 7.19139e-06 Cardiomya (Cardiomya) | 93 93 18743
1:1:1:3:4:60 7.19139e-06 Crassatella (Crassatella) | 93 93 19964
1:1:1:3:4:61 7.19139e-06 Calloarca | 93 93 20309
1:1:1:3:4:62 7.19139e-06 Interchlamys | 93 93 20512
1:1:1:3:4:63 7.19139e-06 Megaxinus | 93 93 20625
1:1:1:3:4:64 7.19139e-06 Latirus (Latirus) | 93 93 21374
1:1:1:3:4:65 7.19139e-06 Divaricella (Divaricella) | 93 93 21408
1:1:1:3:4:66 7.19139e-06 Engoniophos | 93 93 21426
1:1:1:3:4:67 7.19139e-06 Euclathurella (Euclathurella) | 93 93 22116
1:1:1:3:4:68 7.19139e-06 Conasprella (Dalliconus) | 93 93 22132
1:1:1:3:4:69 7.19139e-06 Pourtalocyathus | 93 93 22179
1:1:1:3:4:70 7.19139e-06 Siphonochelus (Siphonochelus) | 93 93 22275
1:1:1:3:4:71 7.19139e-06 Echinometra | 93 93 22458
1:1:1:3:4:72 7.19139e-06 Moira | 93 93 22459
1:1:1:3:4:73 7.19139e-06 Zamorapecten | 93 93 22460
1:1:1:3:4:74 7.19139e-06 Vasum (Vasum) | 93 93 22461
1:1:1:3:4:75 7.19139e-06 Cymatium (Cymatium) | 93 93 22462
1:1:1:3:5:1 0.000551644 Zanclean-H529 | 93 93 4563
1:1:1:3:5:2 7.71044e-06 Carolinapecten | 93 93 21483
1:1:1:3:5:3 7.44639e-06 Pleuromeris | 93 93 18180
1:1:1:3:5:4 7.43253e-06 Conradostrea | 93 93 21841
1:1:1:3:5:5 7.35843e-06 Lirophora (Lirophora) | 93 93 20216
1:1:1:3:5:6 7.35119e-06 Transennella | 93 93 18607
1:1:1:3:5:7 7.28225e-06 Septastrea | 93 93 18282
1:1:1:3:5:8 7.25315e-06 Torcula | 93 93 18253
1:1:1:3:5:9 7.2491e-06 Cardiolucina | 93 93 21410
1:1:1:3:5:10 7.24414e-06 Conus (Contraconus) | 93 93 22480
1:1:1:3:5:11 7.23883e-06 Ctena (Ctena) | 93 93 21954
1:1:1:3:5:12 7.23253e-06 Trigonostoma (Extractrix) | 93 93 21576
1:1:1:3:5:13 7.22771e-06 Radiolucina | 93 93 21828
1:1:1:3:5:14 7.222e-06 Trachycardium (Trachycardium) | 93 93 17175
1:1:1:3:5:15 7.2163e-06 Panopeus | 93 93 18771
1:1:1:3:5:16 7.2163e-06 Eucidaris | 93 93 18941
1:1:1:3:5:17 7.2163e-06 Eurytium | 93 93 21397
1:1:1:3:5:18 7.2163e-06 Placunanomia (Tamianomia) | 93 93 22477
1:1:1:3:5:19 7.2163e-06 Terebraspira | 93 93 22483
1:1:1:3:5:20 7.21497e-06 Agassizia | 93 93 19498
1:1:1:3:5:21 7.20867e-06 Syntomodrillia | 93 93 20537
1:1:1:3:5:22 7.19965e-06 Planorbis | 93 93 11117
1:1:1:3:5:23 7.19965e-06 Limaria | 93 93 14191
1:1:1:3:5:24 7.19965e-06 Teredina | 93 93 17847
1:1:1:3:5:25 7.19965e-06 Menippe | 93 93 18037
1:1:1:3:5:26 7.19965e-06 Rhyncholampas | 93 93 18122
1:1:1:3:5:27 7.19965e-06 Verticordia | 93 93 18142
1:1:1:3:5:28 7.19965e-06 Paracyathus | 93 93 18281
1:1:1:3:5:29 7.19965e-06 Pleuroliria | 93 93 19202
1:1:1:3:5:30 7.19965e-06 Plagiobrissus | 93 93 19496
1:1:1:3:5:31 7.19965e-06 Petrochirus | 93 93 19553
1:1:1:3:5:32 7.19965e-06 Modiolaria | 93 93 19919
1:1:1:3:5:33 7.19965e-06 Margaritaria | 93 93 19967
1:1:1:3:5:34 7.19965e-06 Coralliophila | 93 93 19968
1:1:1:3:5:35 7.19965e-06 Cymatosyrinx | 93 93 19969
1:1:1:3:5:36 7.19965e-06 Paludestrina | 93 93 20302
1:1:1:3:5:37 7.19965e-06 Cerithioclava | 93 93 20499
1:1:1:3:5:38 7.19965e-06 Amnicola | 93 93 20771
1:1:1:3:5:39 7.19965e-06 Lytechinus | 93 93 20853
1:1:1:3:5:40 7.19965e-06 Calotrophon | 93 93 21315
1:1:1:3:5:41 7.19965e-06 Parastarte | 93 93 21415
1:1:1:3:5:42 7.19965e-06 Dermomurex (Dermomurex) | 93 93 21419
1:1:1:3:5:43 7.19965e-06 Brachycythara | 93 93 21428
1:1:1:3:5:44 7.19965e-06 Chlorostoma (Omphalius) | 93 93 21444
1:1:1:3:5:45 7.19965e-06 Terebra (Myurellina) | 93 93 21570
1:1:1:3:5:46 7.19965e-06 Strombus (Tricornis) | 93 93 21749
1:1:1:3:5:47 7.19965e-06 Rupellaria | 93 93 21858
1:1:1:3:5:48 7.19965e-06 Turritella (Eichwaldiella) | 93 93 21965
1:1:1:3:5:49 7.19965e-06 Buchema | 93 93 22159
1:1:1:3:5:50 7.19965e-06 Volutifusus | 93 93 22212
1:1:1:3:5:51 7.19965e-06 Heliaster | 93 93 22474
1:1:1:3:5:52 7.19965e-06 Planicardium | 93 93 22475
1:1:1:3:5:53 7.19965e-06 Hemimetis | 93 93 22476
1:1:1:3:5:54 7.19965e-06 Vasum (Hystrivasum) | 93 93 22478
1:1:1:3:5:55 7.19965e-06 Conus (Virgiconus) | 93 93 22479
1:1:1:3:5:56 7.19965e-06 Sedilia | 93 93 22481
1:1:1:3:5:57 7.19965e-06 Pterorhytis | 93 93 22482
1:1:1:3:5:58 7.19965e-06 Maoricrypta (Maoricrypta) | 93 93 22484
1:1:1:3:5:59 7.19965e-06 Cyphoma | 93 93 22485
1:1:1:3:5:60 7.19965e-06 Pusula | 93 93 22486
1:1:1:3:5:61 7.19965e-06 Pseudadusta | 93 93 22487
1:1:1:3:6:1 0.000370567 Zanclean-H456 | 93 93 4546
1:1:1:3:6:2 7.37849e-06 Anadara (Grandiarca) | 93 93 20451
1:1:1:3:6:3 7.32097e-06 Strombina (Lirastrombina) | 93 93 22158
1:1:1:3:6:4 7.30342e-06 Pyruclia | 93 93 21217
1:1:1:3:6:5 7.3006e-06 Turbonilla (Pyrgiscus) | 93 93 17050
1:1:1:3:6:6 7.27473e-06 Madracis | 93 93 17586
1:1:1:3:6:7 7.26559e-06 Linatella | 93 93 22145
1:1:1:3:6:8 7.24958e-06 Caecum (Caecum) | 93 93 22152
1:1:1:3:6:9 7.24217e-06 Pleuroploca | 93 93 18644
1:1:1:3:6:10 7.24051e-06 Turbo (Senectus) | 93 93 20773
1:1:1:3:6:11 7.22704e-06 Teinostoma (Pseudorotella) | 93 93 21836
1:1:1:3:6:12 7.22394e-06 Chicoreus (Chicoreus) | 93 93 21175
1:1:1:3:6:13 7.21563e-06 Chrysallida | 93 93 15707
1:1:1:3:6:14 7.21563e-06 Poirieria (Panamurex) | 93 93 20542
1:1:1:3:6:15 7.21563e-06 Solenosteira (Fusinosteira) | 93 93 21842
1:1:1:3:6:16 7.21563e-06 Triphora (Cosmotriphora) | 93 93 22436
1:1:1:3:6:17 7.21463e-06 Solenosteira (Solenosteira) | 93 93 21843
1:1:1:3:6:18 7.20833e-06 Chemnitzia | 93 93 13659
1:1:1:3:6:19 7.20833e-06 Semelina | 93 93 20527
1:1:1:3:6:20 7.20833e-06 Murexiella | 93 93 20536
1:1:1:3:6:21 7.20833e-06 Anadara (Tosarca) | 93 93 20889
1:1:1:3:6:22 7.20762e-06 Bivetopsia | 93 93 21326
1:1:1:3:6:23 7.19931e-06 Natica (Ampullaria) | 93 93 15011
1:1:1:3:6:24 7.19931e-06 Petricola | 93 93 16993
1:1:1:3:6:25 7.19931e-06 Teinostoma (Idioraphie) | 93 93 17774
1:1:1:3:6:26 7.19931e-06 Conomitra | 93 93 18329
1:1:1:3:6:27 7.19931e-06 Polygireulima | 93 93 19007
1:1:1:3:6:28 7.19931e-06 Arene | 93 93 19041
1:1:1:3:6:29 7.19931e-06 Hexaplex (Hexaplex) | 93 93 19521
1:1:1:3:6:30 7.19931e-06 Murexiella (Murexiella) | 93 93 19931
1:1:1:3:6:31 7.19931e-06 Senilia | 93 93 21207
1:1:1:3:6:32 7.19931e-06 Trinitasia | 93 93 21294
1:1:1:3:6:33 7.19931e-06 Zebina (Cibdezebina) | 93 93 21448
1:1:1:3:6:34 7.19931e-06 Mariacolpus | 93 93 21491
1:1:1:3:6:35 7.19931e-06 Leucozonia | 93 93 21526
1:1:1:3:6:36 7.19931e-06 Thatcheria | 93 93 21569
1:1:1:3:6:37 7.19931e-06 Rissoina (Rissolina) | 93 93 21813
1:1:1:3:6:38 7.19931e-06 Rissoina (Schwartziella) | 93 93 21814
1:1:1:3:6:39 7.19931e-06 Astraea (Liotiastralium) | 93 93 22435
1:1:1:3:6:40 7.19931e-06 Dunkeria | 93 93 22437
1:1:1:3:6:41 7.19931e-06 Salassia | 93 93 22438
1:1:1:3:6:42 7.19931e-06 Scalenostoma | 93 93 22439
1:1:1:3:7:1 0.000266277 Zanclean-H418 | 93 93 4541
1:1:1:3:7:2 7.78289e-06 Polystira | 93 93 20220
1:1:1:3:7:3 7.45315e-06 Cylichna | 93 93 15572
1:1:1:3:7:4 7.4481e-06 Parvilucina | 93 93 17254
1:1:1:3:7:5 7.4426e-06 Stigmaulax | 93 93 20221
1:1:1:3:7:6 7.43701e-06 Pitar (Pitar) | 93 93 18641
1:1:1:3:7:7 7.43152e-06 Turritella (Bactrospira) | 93 93 19837
1:1:1:3:7:8 7.39826e-06 Caecum | 93 93 18568
1:1:1:3:7:9 7.38844e-06 Strombina (Strombina) | 93 93 21366
1:1:1:3:7:10 7.38522e-06 Cotonopsis (Cotonopsis) | 93 93 22392
1:1:1:3:7:11 7.3836e-06 Echinophoria | 93 93 19819
1:1:1:3:7:12 7.37401e-06 Subcancilla | 93 93 21312
1:1:1:3:7:13 7.32963e-06 Gordanops | 93 93 21317
1:1:1:3:7:14 7.32752e-06 Lepicythara | 93 93 21656
1:1:1:3:7:15 7.32409e-06 Trigoniocardia | 93 93 20241
1:1:1:3:7:16 7.31558e-06 Conasprelloides | 93 93 21211
1:1:1:3:7:17 7.31263e-06 Kelletia | 93 93 18425
1:1:1:3:7:18 7.31263e-06 Fusinus (Fusinus) | 93 93 19780
1:1:1:3:7:19 7.31263e-06 Neosconsia | 93 93 21661
1:1:1:3:7:20 7.31263e-06 Metaphos | 93 93 22097
1:1:1:3:7:21 7.30894e-06 Mitra (Atrimitra) | 93 93 21822
1:1:1:3:7:22 7.30865e-06 Alabina | 93 93 20543
1:1:1:3:7:23 7.3061e-06 Cochlespira | 93 93 18509
1:1:1:3:7:24 7.3061e-06 Fusiturricula | 93 93 19405
1:1:1:3:7:25 7.30122e-06 Tellina (Phyllodina) | 93 93 19966
1:1:1:3:7:26 7.30122e-06 Agladrillia | 93 93 21654
1:1:1:3:7:27 7.30122e-06 Lirotarte | 93 93 22383
1:1:1:3:7:28 7.28743e-06 Scobinella | 93 93 19226
1:1:1:3:7:29 7.28053e-06 Carinodrillia | 93 93 21262
1:1:1:3:7:30 7.27988e-06 Trichotropis | 93 93 17775
1:1:1:3:7:31 7.27919e-06 Hexacorbula | 93 93 20895
1:1:1:3:7:32 7.27843e-06 Linga (Bellucina) | 93 93 21809
1:1:1:3:7:33 7.27679e-06 Bivetiella | 93 93 19777
1:1:1:3:7:34 7.27644e-06 Nassarius (Uzita) | 93 93 21396
1:1:1:3:7:35 7.25806e-06 Thatcheria (Conicheria) | 93 93 22389
1:1:1:3:7:36 7.24943e-06 Cerodrillia | 93 93 21529
1:1:1:3:7:37 7.24881e-06 Trigonulina | 93 93 19175
1:1:1:3:7:38 7.24741e-06 Cyclostremiscus | 93 93 18340
1:1:1:3:7:39 7.24442e-06 Nassarius (Nassarius) | 93 93 21377
1:1:1:3:7:40 7.24426e-06 Callucina | 93 93 16621
1:1:1:3:7:41 7.23721e-06 Parviturbo | 93 93 22425
1:1:1:3:7:42 7.21487e-06 Geukensia | 93 93 20311
1:1:1:3:7:43 7.21487e-06 Sincola (Sinaxila) | 93 93 21214
1:1:1:3:7:44 7.21487e-06 Nicema | 93 93 21789
1:1:1:3:8:1 0.00024241 Zanclean-H566 | 93 93 4572
1:1:1:3:8:2 8.18127e-06 Mercenaria | 93 93 20792
1:1:1:3:8:3 7.58763e-06 Plicatula | 93 93 13939
1:1:1:3:8:4 7.53389e-06 Echinocardium | 93 93 21543
1:1:1:3:8:5 7.51135e-06 Chesapecten | 93 93 21481
1:1:1:3:8:6 7.42784e-06 Costaglycymeris | 93 93 21400
1:1:1:3:8:7 7.38178e-06 Pteromeris | 93 93 20935
1:1:1:3:8:8 7.36679e-06 Psammechinus | 93 93 16365
1:1:1:3:8:9 7.36079e-06 Ecphora | 93 93 17699
1:1:1:3:8:10 7.35405e-06 Placopecten | 93 93 19956
1:1:1:3:8:11 7.34803e-06 Glossus | 93 93 14940
1:1:1:3:8:12 7.33884e-06 Stewartia | 93 93 20789
1:1:1:3:8:13 7.32857e-06 Kuphus | 93 93 18506
1:1:1:3:8:14 7.32765e-06 Gemma | 93 93 19532
1:1:1:3:8:15 7.32226e-06 Astarte (Ashtarotha) | 93 93 21356
1:1:1:3:8:16 7.311e-06 Hemimactra | 93 93 21416
1:1:1:3:8:17 7.29981e-06 Arbacia | 93 93 16362
1:1:1:3:8:18 7.29981e-06 Busycon | 93 93 18661
1:1:1:3:8:19 7.29443e-06 Marvacrassatella | 93 93 21479
1:1:1:3:8:20 7.27786e-06 Spatangus | 93 93 17512
1:1:1:3:8:21 7.27197e-06 Mellita | 93 93 21371
1:1:1:3:8:22 7.26659e-06 Nanogyra (Palaeogyra) | 93 93 15758
1:1:1:3:8:23 7.26659e-06 Ilyanassa | 93 93 22503
1:1:1:3:8:24 7.25533e-06 Akleistostoma | 93 93 22488
1:1:1:3:8:25 7.23876e-06 Archimediella (Torculoidella) | 93 93 22228
1:1:1:3:8:26 7.23876e-06 Olivella (Dactylidia) | 93 93 22258
1:1:1:3:8:27 7.22749e-06 Ptychosalpinx | 93 93 21487
1:1:1:3:8:28 7.22749e-06 Busycotypus | 93 93 21862
1:1:1:3:8:29 7.21092e-06 Astyris | 93 93 18674
1:1:1:3:8:30 7.21092e-06 Callocardia (Agriopoma) | 93 93 19232
1:1:1:3:8:31 7.21092e-06 Plicatoria | 93 93 19541
1:1:1:3:8:32 7.21092e-06 Dallarca | 93 93 21477
1:1:1:3:8:33 7.21092e-06 Chesacardium | 93 93 21478
1:1:1:3:8:34 7.21092e-06 Vokesinotus | 93 93 22504
1:1:1:3:8:35 7.21092e-06 Pisania (Celatoconus) | 93 93 22505
1:1:1:3:9:1 0.000228527 Zanclean-H417 | 93 93 4540
1:1:1:3:9:2 8.46202e-06 Distorsio | 93 93 19538
1:1:1:3:9:3 7.86453e-06 Macrocallista | 93 93 18170
1:1:1:3:9:4 7.73125e-06 Cancellaria (Cancellaria) | 93 93 21212
1:1:1:3:9:5 7.66418e-06 Crassinella | 93 93 17013
1:1:1:3:9:6 7.63308e-06 Caryocorbula | 93 93 16626
1:1:1:3:9:7 7.5786e-06 Arcinella | 93 93 16815
1:1:1:3:9:8 7.54626e-06 Marsupina | 93 93 21223
1:1:1:3:9:9 7.52859e-06 Eurytellina | 93 93 19171
1:1:1:3:9:10 7.49501e-06 Lirophora | 93 93 20215
1:1:1:3:9:11 7.48749e-06 Anadara (Lunarca) | 93 93 20181
1:1:1:3:9:12 7.47952e-06 Raeta | 93 93 17957
1:1:1:3:9:13 7.46348e-06 Circulus | 93 93 18467
1:1:1:3:9:14 7.44391e-06 Divalinga | 93 93 19294
1:1:1:3:9:15 7.4226e-06 Leptopecten | 93 93 21243
1:1:1:3:9:16 7.41633e-06 Euclia | 93 93 21309
1:1:1:3:9:17 7.4122e-06 Placunanomia | 93 93 20784
1:1:1:3:9:18 7.41081e-06 Nucula (Lamellinucula) | 93 93 17832
1:1:1:3:9:19 7.40613e-06 Crucibulum (Crucibulum) | 93 93 21445
1:1:1:3:9:20 7.4057e-06 Lamelliconcha | 93 93 18965
1:1:1:3:9:21 7.3659e-06 Agriopoma | 93 93 20166
1:1:1:3:9:22 7.36577e-06 Strombinophos | 93 93 21831
1:1:1:3:9:23 7.35619e-06 Chionopsis | 93 93 20411
1:1:1:3:9:24 7.35554e-06 Tagelus | 93 93 20182
1:1:1:3:9:25 7.34744e-06 Eucrassatella (Hybolophus) | 93 93 20727
1:1:1:3:9:26 7.34645e-06 Strigilla | 93 93 20728
1:1:1:3:9:27 7.34481e-06 Periploma (Periploma) | 93 93 17383
1:1:1:3:9:28 7.34308e-06 Cymatophos | 93 93 20218
1:1:1:3:9:29 7.34259e-06 Aesopus (Glyptaesopus) | 93 93 22140
1:1:1:3:9:30 7.34214e-06 Chione (Chione) | 93 93 21182
1:1:1:3:9:31 7.33603e-06 Periploma | 93 93 16792
1:1:1:3:9:32 7.32509e-06 Strombina (Recurvina) | 93 93 21844
1:1:1:3:9:33 7.32509e-06 Strombina (Sinuina) | 93 93 22385
1:1:1:3:9:34 7.32509e-06 Noetia (Noetia) | 93 93 21239
1:1:1:3:9:35 7.32199e-06 Terebra (Panaterebra) | 93 93 21657
1:1:1:3:9:36 7.19263e-06 Cymatophos | 94 94 20218
1:1:1:3:10:1 0.000172142 Zanclean-H526 | 93 93 4561
1:1:1:3:10:2 7.7414e-06 Dendostrea | 93 93 20783
1:1:1:3:10:3 7.48714e-06 Persististrombus | 93 93 20420
1:1:1:3:10:4 7.38474e-06 Anodontia (Pegophysema) | 93 93 20175
1:1:1:3:10:5 7.33624e-06 Codakia | 93 93 16201
1:1:1:3:10:6 7.30687e-06 Triplofusus | 93 93 21433
1:1:1:3:10:7 7.29931e-06 Leopecten | 93 93 20422
1:1:1:3:10:8 7.25576e-06 Strophocardia | 93 93 22154
1:1:1:3:10:9 7.25302e-06 Modulus | 93 93 20497
1:1:1:3:10:10 7.2364e-06 Lyropecten | 93 93 17846
1:1:1:3:10:11 7.22903e-06 Pycnodonte | 93 93 16392
1:1:1:3:10:12 7.22273e-06 Tucetona (Bellaxinaea) | 93 93 17458
1:1:1:3:10:13 7.21371e-06 Chagrepecten | 93 93 22177
1:1:1:3:10:14 7.21371e-06 Lopha (Lopha) | 93 93 17339
1:1:1:3:10:15 7.20742e-06 Eusmilia | 93 93 20800
1:1:1:3:10:16 7.1984e-06 Pinna (Pinna) | 93 93 13797
1:1:1:3:10:17 7.1984e-06 Nerita | 93 93 14445
1:1:1:3:10:18 7.1984e-06 Echinolampas | 93 93 19030
1:1:1:3:10:19 7.1984e-06 Hipponoe | 93 93 22471
1:1:1:3:10:20 7.1984e-06 Toxopneustes | 93 93 22472
1:1:1:3:10:21 7.1984e-06 Ctenocardia | 93 93 22473
1:1:1:3:11:1 0.000154752 Messinian-H566 | 92 92 4506
1:1:1:3:11:2 7.74185e-06 Ecphora | 92 92 17699
1:1:1:3:11:3 7.66195e-06 Isognomon (Hippochaeta) | 92 92 18392
1:1:1:3:11:4 7.66195e-06 Mercenaria | 92 92 20792
1:1:1:3:11:5 7.58216e-06 Lirophora | 92 92 20215
1:1:1:3:11:6 7.58216e-06 Mariacolpus | 92 92 21491
1:1:1:3:11:7 7.58216e-06 Glossus | 92 92 14940
1:1:1:3:11:8 7.50237e-06 Spisula | 92 92 18604
1:1:1:3:11:9 7.50237e-06 Marvacrassatella | 92 92 21479
1:1:1:3:11:10 7.42257e-06 Costaglycymeris | 92 92 21400
1:1:1:3:11:11 7.42257e-06 Euloxa | 92 92 22206
1:1:1:3:11:12 7.34267e-06 Laevihastula | 92 92 21884
1:1:1:3:11:13 7.34267e-06 Astarte | 92 92 7450
1:1:1:3:11:14 7.34267e-06 Bulliopsis | 92 92 19225
1:1:1:3:11:15 7.34267e-06 Placopecten | 92 92 19956
1:1:1:3:11:16 7.34267e-06 Stewartia | 92 92 20789
1:1:1:3:11:17 7.34267e-06 Chesacardium | 92 92 21478
1:1:1:3:11:18 7.34267e-06 Busycotypus | 92 92 21862
1:1:1:3:11:19 7.28694e-06 Lucinoma | 92 92 16786
1:1:1:3:11:20 7.26288e-06 Kuphus | 92 92 18506
1:1:1:3:11:21 7.26288e-06 Leptomactra | 92 92 21486
1:1:1:3:12:1 0.000135642 Zanclean-H493 | 93 93 4555
1:1:1:3:12:2 7.91093e-06 Prunum | 93 93 19458
1:1:1:3:12:3 7.68616e-06 Trigoniocardia (Trigoniocardia) | 93 93 20165
1:1:1:3:12:4 7.67942e-06 Manicina | 93 93 18231
1:1:1:3:12:5 7.57286e-06 Clathrodrillia | 93 93 20172
1:1:1:3:12:6 7.54747e-06 Agaricia | 93 93 20748
1:1:1:3:12:7 7.49777e-06 Deltocyathus | 93 93 17582
1:1:1:3:12:8 7.49479e-06 Antillophos | 93 93 19183
1:1:1:3:12:9 7.48695e-06 Lyria (Lyria) | 93 93 20297
1:1:1:3:12:10 7.43918e-06 Meandrina (Placocyathus) | 93 93 19029
1:1:1:3:12:11 7.43506e-06 Terebra (Paraterebra) | 93 93 21329
1:1:1:3:12:12 7.40975e-06 Terebra (Oreoterebra) | 93 93 20421
1:1:1:3:12:13 7.39969e-06 Harpa | 93 93 19478
1:1:1:3:12:14 7.39908e-06 Americardia | 93 93 19544
1:1:1:3:12:15 7.3835e-06 Trachycardium (Phlogocardia) | 93 93 21403
1:1:1:3:12:16 7.38147e-06 Cylichnella | 93 93 18073
1:1:1:3:12:17 7.37904e-06 Asterosmilia | 93 93 18259
1:1:1:3:12:18 7.37904e-06 Antillocyathus | 93 93 21325
1:1:1:3:12:19 7.36313e-06 Strombinella | 93 93 22095
1:1:1:3:12:20 7.36242e-06 Syzygophyllia | 93 93 20198
1:1:1:3:12:21 7.36022e-06 Pallacera | 93 93 20491
1:1:1:3:12:22 7.35411e-06 Scapharca (Argina) | 93 93 21853
1:1:1:3:13:1 7.2964e-05 Zanclean-H490 | 93 93 4552
1:1:1:3:13:2 8.2947e-06 Euvola | 93 93 21372
1:1:1:3:13:3 8.26223e-06 Ficus | 93 93 18696
1:1:1:3:13:4 8.00964e-06 Hindsiclava | 93 93 20763
1:1:1:3:13:5 8.0072e-06 Xenophora | 93 93 17351
1:1:1:3:13:6 7.54975e-06 Antillophos (Antillophos) | 93 93 20738
1:1:1:3:13:7 7.54123e-06 Oliva (Ispidula) | 93 93 22094
1:1:1:3:13:8 7.51189e-06 Calophos | 93 93 21832
1:1:1:3:13:9 7.47706e-06 Vermetus | 93 93 15570
1:1:1:3:13:10 7.47294e-06 Poirieria (Paziella) | 93 93 18410
1:1:1:3:13:11 7.42251e-06 Calliostoma (Leiotrochus) | 93 93 22456
1:1:1:3:13:12 7.42251e-06 Vermetus (Thylaeodus) | 93 93 22457
1:1:1:3:14:1 3.63672e-05 Messinian-H235 | 92 92 4490
1:1:1:3:14:2 1.09344e-05 Chesapecten | 92 92 21481
1:1:1:3:14:3 8.8374e-06 Venus | 92 92 16375
1:1:1:3:14:4 8.65928e-06 Anadara (Potiarca) | 92 92 21290
1:1:1:3:14:5 8.65634e-06 Crassostrea | 92 92 16921
1:1:1:3:14:6 8.6197e-06 Cubitostrea | 92 92 15002
1:1:1:3:15:1 3.26843e-05 Zanclean-H489 | 93 93 4551
1:1:1:3:15:2 9.20918e-06 Spondylus | 93 93 14346
1:1:1:3:15:3 8.272e-06 Nodipecten | 93 93 20733
1:1:1:3:15:4 7.95439e-06 Meoma | 93 93 20407
1:1:1:3:15:5 7.87242e-06 Encope | 93 93 21653
1:1:1:3:15:6 7.60716e-06 Dendraster | 93 93 22201
1:1:1:3:15:7 7.31073e-06 Nodipecten | 94 94 20733
1:1:1:3:16:1 3.60199e-05 Messinian-H529 | 92 92 4501
1:1:1:3:16:2 9.25472e-06 Ostrea | 92 92 14187
1:1:1:3:16:3 8.77929e-06 Carolinapecten | 92 92 21483
1:1:1:3:16:4 8.6197e-06 Urosalpinx | 92 92 18662
1:1:1:3:16:5 8.6197e-06 Dicathais | 92 92 21734
1:1:1:3:16:6 7.24414e-06 Urosalpinx | 93 93 18662
1:1:1:4:1:1 0.000547865 Zanclean-H259 | 93 93 4524
1:1:1:4:1:2 7.37724e-06 Microporella | 93 93 20385
1:1:1:4:1:3 7.34518e-06 Micropora | 93 93 18049
1:1:1:4:1:4 7.34518e-06 Hippothoa | 93 93 21034
1:1:1:4:1:5 7.3434e-06 Cominella (Cominella) | 93 93 22032
1:1:1:4:1:6 7.31313e-06 Escharella | 93 93 20094
1:1:1:4:1:7 7.31134e-06 Penion | 93 93 18412
1:1:1:4:1:8 7.31134e-06 Tawera | 93 93 19817
1:1:1:4:1:9 7.31134e-06 Hippomenella | 93 93 20263
1:1:1:4:1:10 7.31134e-06 Patsyella | 93 93 20381
1:1:1:4:1:11 7.31134e-06 Macropora | 93 93 20720
1:1:1:4:1:12 7.31134e-06 Crepidacantha | 93 93 21036
1:1:1:4:1:13 7.31134e-06 Zeacumantus | 93 93 22012
1:1:1:4:1:14 7.31134e-06 Zefallacia | 93 93 22353
1:1:1:4:1:15 7.30182e-06 Electra | 93 93 22287
1:1:1:4:1:16 7.28831e-06 Hippoporina | 93 93 18323
1:1:1:4:1:17 7.27929e-06 Glycymeris (Glycymerita) | 93 93 17030
1:1:1:4:1:18 7.27929e-06 Crassimarginatella | 93 93 19443
1:1:1:4:1:19 7.27929e-06 Figularia | 93 93 19898
1:1:1:4:1:20 7.27929e-06 Porella | 93 93 20266
1:1:1:4:1:21 7.27929e-06 Chaperia | 93 93 20392
1:1:1:4:1:22 7.27929e-06 Petraliella | 93 93 20912
1:1:1:4:1:23 7.27929e-06 Odontionella | 93 93 21033
1:1:1:4:1:24 7.27929e-06 Calloporina | 93 93 21806
1:1:1:4:1:25 7.27929e-06 Austrovenus | 93 93 22031
1:1:1:4:1:26 7.27929e-06 Barytellina | 93 93 22347
1:1:1:4:1:27 7.26977e-06 Dosinia (Asa) | 93 93 21555
1:1:1:4:1:28 7.24724e-06 Amphiblestrum | 93 93 18047
1:1:1:4:1:29 7.24724e-06 Ellisina | 93 93 18054
1:1:1:4:1:30 7.24724e-06 Cominella | 93 93 18428
1:1:1:4:1:31 7.24724e-06 Eumarcia (Eumarcia) | 93 93 18883
1:1:1:4:1:32 7.24724e-06 Alcithoe (Alcithoe) | 93 93 18892
1:1:1:4:1:33 7.24724e-06 Zegalerus | 93 93 18913
1:1:1:4:1:34 7.24724e-06 Taxonia | 93 93 19417
1:1:1:4:1:35 7.24724e-06 Tubiporella | 93 93 19447
1:1:1:4:1:36 7.24724e-06 Dosinia (Raina) | 93 93 20687
1:1:1:4:1:37 7.24724e-06 Eumarcia | 93 93 20688
1:1:1:4:1:38 7.24724e-06 Bassina | 93 93 21051
1:1:1:4:1:39 7.24724e-06 Tugali | 93 93 21088
1:1:1:4:1:40 7.24724e-06 Opaeophora | 93 93 22345
1:1:1:4:1:41 7.24724e-06 Fellaster | 93 93 22346
1:1:1:4:1:42 7.24724e-06 Paphies | 93 93 22350
1:1:1:4:1:43 7.21514e-06 Arthropoma | 93 93 8008
1:1:1:4:1:44 7.21514e-06 Gari (Gari) | 93 93 18179
1:1:1:4:1:45 7.21514e-06 Zeacolpus (Zeacolpus) | 93 93 18193
1:1:1:4:1:46 7.21514e-06 Polinices (Polinella) | 93 93 18197
1:1:1:4:1:47 7.21514e-06 Clypidina (Montfortula) | 93 93 18455
1:1:1:4:1:48 7.21514e-06 Xymene | 93 93 18896
1:1:1:4:1:49 7.21514e-06 Zeacolpus (Stiracolpus) | 93 93 18982
1:1:1:4:1:50 7.21514e-06 Macomona | 93 93 19799
1:1:1:4:1:51 7.21514e-06 Gigantopora | 93 93 19897
1:1:1:4:1:52 7.21514e-06 Celleporina | 93 93 19910
1:1:1:4:1:53 7.21514e-06 Cominella (Josepha) | 93 93 20053
1:1:1:4:1:54 7.21514e-06 Valdemunitella | 93 93 20101
1:1:1:4:1:55 7.21514e-06 Austrofusus (Austrofusus) | 93 93 20129
1:1:1:4:1:56 7.21514e-06 Amalda (Alocospira) | 93 93 20815
1:1:1:4:1:57 7.21514e-06 Serratina | 93 93 21112
1:1:1:4:1:58 7.21514e-06 Diloma | 93 93 21185
1:1:1:4:1:59 7.21514e-06 Bedeva | 93 93 21718
1:1:1:4:1:60 7.21514e-06 Duplicaria (Pervicacia) | 93 93 21728
1:1:1:4:1:61 7.21514e-06 Eurystomella | 93 93 22344
1:1:1:4:1:62 7.21514e-06 Dilora | 93 93 22348
1:1:1:4:1:63 7.21514e-06 Patro | 93 93 22349
1:1:1:4:1:64 7.21514e-06 Cyclomactra | 93 93 22351
1:1:1:4:1:65 7.21514e-06 Maoricardium | 93 93 22352
1:1:1:4:1:66 7.21514e-06 Pterolabrella | 93 93 22354
1:1:1:4:1:67 7.21514e-06 Zethalia | 93 93 22356
1:1:1:4:1:68 7.21514e-06 Trochus (Coelotrochus) | 93 93 22357
1:1:1:4:1:69 7.21514e-06 Pachydontella | 93 93 22358
1:1:1:4:2:1 0.000308511 Zanclean-H540 | 93 93 4566
1:1:1:4:2:2 8.34128e-06 Clypeaster | 93 93 19963
1:1:1:4:2:3 7.99374e-06 Janthina | 93 93 22355
1:1:1:4:2:4 7.68604e-06 Crassadoma | 93 93 20505
1:1:1:4:2:5 7.61006e-06 Nucula (Nucula) | 93 93 15661
1:1:1:4:2:6 7.56297e-06 Venus | 93 93 16375
1:1:1:4:2:7 7.5273e-06 Palliolum | 93 93 19996
1:1:1:4:2:8 7.52072e-06 Cryptosula | 93 93 21946
1:1:1:4:2:9 7.48893e-06 Gibbula | 93 93 17275
1:1:1:4:2:10 7.48142e-06 Cavolinia | 93 93 20739
1:1:1:4:2:11 7.46253e-06 Schizoporella | 93 93 19542
1:1:1:4:2:12 7.45361e-06 Barbatia (Barbatia) | 93 93 15990
1:1:1:4:2:13 7.44693e-06 Tricolia | 93 93 19703
1:1:1:4:2:14 7.42898e-06 Fenestrulina | 93 93 21035
1:1:1:4:2:15 7.4272e-06 Schizomavella | 93 93 19887
1:1:1:4:2:16 7.42277e-06 Crisia | 93 93 20113
1:1:1:4:2:17 7.40502e-06 Thracia | 93 93 14226
1:1:1:4:2:18 7.40435e-06 Hydrobia | 93 93 16233
1:1:1:4:2:19 7.40271e-06 Tornus | 93 93 19086
1:1:1:4:2:20 7.39049e-06 Clio | 93 93 20273
1:1:1:4:2:21 7.36649e-06 Gouldia (Gouldia) | 93 93 20001
1:1:1:4:2:22 7.36483e-06 Tubulipora | 93 93 18227
1:1:1:4:2:23 7.35419e-06 Jujubinus | 93 93 18471
1:1:1:4:2:24 7.33099e-06 Escharina | 93 93 19896
1:1:1:4:2:25 7.33099e-06 Umbonula | 93 93 19894
1:1:1:4:2:26 7.32387e-06 Anodontia | 93 93 18602
1:1:1:4:2:27 7.32147e-06 Metrarabdotos | 93 93 20475
1:1:1:4:2:28 7.31336e-06 Ctena | 93 93 17693
1:1:1:4:2:29 7.29894e-06 Disporella | 93 93 17508
1:1:1:4:2:30 7.29894e-06 Spaniorinus | 93 93 18173
1:1:1:4:2:31 7.29894e-06 Erycina | 93 93 18403
1:1:1:4:2:32 7.29894e-06 Trypostega | 93 93 19209
1:1:1:4:2:33 7.29894e-06 Truncatella | 93 93 19677
1:1:1:4:2:34 7.29894e-06 Entalophoroecia | 93 93 20111
1:1:1:4:2:35 7.29894e-06 Annectocyma | 93 93 20112
1:1:1:4:2:36 7.29894e-06 Calpensia | 93 93 21459
1:1:1:4:2:37 7.29894e-06 Rhynchozoon | 93 93 21898
1:1:1:4:2:38 7.29894e-06 Watersipora | 93 93 22224
1:1:1:4:2:39 7.29894e-06 Collarina | 93 93 22289
1:1:1:4:2:40 7.29894e-06 Aetea | 93 93 22489
1:1:1:4:2:41 7.29894e-06 Haplopoma | 93 93 22490
1:1:1:4:2:42 7.29894e-06 Patinella | 93 93 22491
1:1:1:4:2:43 7.29894e-06 Notolimea | 93 93 22492
1:1:1:4:2:44 7.29894e-06 Lissopecten | 93 93 22493
1:1:1:4:2:45 7.29894e-06 Ervillia | 93 93 22494
1:1:1:4:3:1 0.000304584 Zanclean-H124 | 93 93 4515
1:1:1:4:3:2 7.92324e-06 Eurhomalea | 93 93 18881
1:1:1:4:3:3 7.71038e-06 Austrochlamys | 93 93 22248
1:1:1:4:3:4 7.47705e-06 Exochella | 93 93 20095
1:1:1:4:3:5 7.44673e-06 Idmonea | 93 93 15625
1:1:1:4:3:6 7.40338e-06 Panopea (Panopea) | 93 93 17378
1:1:1:4:3:7 7.38084e-06 Pasythea | 93 93 21236
1:1:1:4:3:8 7.31486e-06 Spiropora | 93 93 15626
1:1:1:4:3:9 7.31486e-06 Jorgechlamys | 93 93 18963
1:1:1:4:3:10 7.31486e-06 Cyphonella | 93 93 22324
1:1:1:4:3:11 7.30149e-06 Acteon | 93 93 16279
1:1:1:4:3:12 7.29326e-06 Cyclopecten | 93 93 19254
1:1:1:4:3:13 7.28103e-06 Struthiolaria | 93 93 18735
1:1:1:4:3:14 7.28103e-06 Cyclicopora | 93 93 20479
1:1:1:4:3:15 7.26696e-06 Discoporella | 93 93 20905
1:1:1:4:3:16 7.25799e-06 Eucrassatella (Eucrassatella) | 93 93 20891
1:1:1:4:3:17 7.24897e-06 Lichenopora | 93 93 16495
1:1:1:4:3:18 7.24897e-06 Heteropora | 93 93 14744
1:1:1:4:3:19 7.24897e-06 Diastopora | 93 93 14990
1:1:1:4:3:20 7.24897e-06 Trapezium | 93 93 16213
1:1:1:4:3:21 7.24897e-06 Eburneopecten | 93 93 17564
1:1:1:4:3:22 7.24897e-06 Crisisina | 93 93 17912
1:1:1:4:3:23 7.24897e-06 Callopora | 93 93 18046
1:1:1:4:3:24 7.24897e-06 Spissatella | 93 93 18181
1:1:1:4:3:25 7.24897e-06 Cyrtochetus | 93 93 18897
1:1:1:4:3:26 7.24897e-06 Struthiolarella | 93 93 18906
1:1:1:4:3:27 7.24897e-06 Batopora | 93 93 19243
1:1:1:4:3:28 7.24897e-06 Poricellaria | 93 93 19886
1:1:1:4:3:29 7.24897e-06 Nucula (Pronucula) | 93 93 19995
1:1:1:4:3:30 7.24897e-06 Hemicyclopora | 93 93 20107
1:1:1:4:3:31 7.24897e-06 Chlamys (Anatipopecten) | 93 93 20242
1:1:1:4:3:32 7.24897e-06 Tretosina | 93 93 20379
1:1:1:4:3:33 7.24897e-06 Austrocallista | 93 93 20400
1:1:1:4:3:34 7.24897e-06 Adeonella | 93 93 21897
1:1:1:4:3:35 7.24897e-06 Neolagenipora | 93 93 22322
1:1:1:4:3:36 7.24897e-06 Cyclocolposa | 93 93 22323
1:1:1:4:3:37 7.24897e-06 Hippopozoon | 93 93 22325
1:1:1:4:3:38 7.24897e-06 Erinella | 93 93 22326
1:1:1:4:3:39 7.24897e-06 Romancheina | 93 93 22327
1:1:1:4:3:40 7.24897e-06 Fasciculipora | 93 93 22328
1:1:1:4:3:41 7.24897e-06 Perrierina | 93 93 22329
1:1:1:4:4:1 0.000309816 Zanclean-H256 | 93 93 4523
1:1:1:4:4:2 7.40354e-06 Melicerita | 93 93 20389
1:1:1:4:4:3 7.37867e-06 Vermicularia | 93 93 15555
1:1:1:4:4:4 7.3675e-06 Eucrassatella | 93 93 18871
1:1:1:4:4:5 7.36e-06 Cardita | 93 93 14331
1:1:1:4:4:6 7.35475e-06 Emarginula | 93 93 14402
1:1:1:4:4:7 7.33765e-06 Cellepora | 93 93 14283
1:1:1:4:4:8 7.33765e-06 Hornera | 93 93 18541
1:1:1:4:4:9 7.33592e-06 Smittinella | 93 93 20386
1:1:1:4:4:10 7.31678e-06 Limatula | 93 93 12470
1:1:1:4:4:11 7.30767e-06 Myadora | 93 93 20365
1:1:1:4:4:12 7.29219e-06 Teinostoma | 93 93 18035
1:1:1:4:4:13 7.28078e-06 Limea | 93 93 14015
1:1:1:4:4:14 7.28078e-06 Propeleda | 93 93 20666
1:1:1:4:4:15 7.27176e-06 Atreta | 93 93 14466
1:1:1:4:4:16 7.27176e-06 Temnocidaris (Stereocidaris) | 93 93 16433
1:1:1:4:4:17 7.27176e-06 Cerithiella | 93 93 16875
1:1:1:4:4:18 7.27176e-06 Membranipora | 93 93 17010
1:1:1:4:4:19 7.27176e-06 Cuna | 93 93 17692
1:1:1:4:4:20 7.27176e-06 Sphenotrochus | 93 93 18502
1:1:1:4:4:21 7.27176e-06 Magellania | 93 93 18862
1:1:1:4:4:22 7.27176e-06 Stethothyris | 93 93 18864
1:1:1:4:4:23 7.27176e-06 Mitra (Eumitra) | 93 93 18893
1:1:1:4:4:24 7.27176e-06 Zoila | 93 93 18955
1:1:1:4:4:25 7.27176e-06 Semiactaeon | 93 93 19180
1:1:1:4:4:26 7.27176e-06 Lepton | 93 93 19218
1:1:1:4:4:27 7.27176e-06 Colpospira | 93 93 19752
1:1:1:4:4:28 7.27176e-06 Didymosella | 93 93 19906
1:1:1:4:4:29 7.27176e-06 Salaputium | 93 93 20038
1:1:1:4:4:30 7.27176e-06 Lissarca | 93 93 20116
1:1:1:4:4:31 7.27176e-06 Turbicellepora | 93 93 20431
1:1:1:4:4:32 7.27176e-06 Otionellina | 93 93 20674
1:1:1:4:4:33 7.27176e-06 Dakaria | 93 93 20721
1:1:1:4:4:34 7.27176e-06 Zenatiopsis | 93 93 21021
1:1:1:4:4:35 7.27176e-06 Tylospira | 93 93 21029
1:1:1:4:4:36 7.27176e-06 Neolepton | 93 93 21043
1:1:1:4:4:37 7.27176e-06 Notophyllia | 93 93 21700
1:1:1:4:4:38 7.27176e-06 Neotrigonia | 93 93 21705
1:1:1:4:4:39 7.27176e-06 Mactra (Electromactra) | 93 93 21706
1:1:1:4:4:40 7.27176e-06 Mopsea | 93 93 22028
1:1:1:4:5:1 0.000206306 Zanclean-H255 | 93 93 4522
1:1:1:4:5:2 8.171e-06 Cellaria | 93 93 18932
1:1:1:4:5:3 7.76404e-06 Selenaria | 93 93 21037
1:1:1:4:5:4 7.70172e-06 Celleporaria | 93 93 19585
1:1:1:4:5:5 7.68641e-06 Reteporella | 93 93 12043
1:1:1:4:5:6 7.67048e-06 Margaretta | 93 93 19882
1:1:1:4:5:7 7.6433e-06 Caberea | 93 93 20104
1:1:1:4:5:8 7.55905e-06 Chiastosella | 93 93 20384
1:1:1:4:5:9 7.55462e-06 Adeonellopsis | 93 93 19212
1:1:1:4:5:10 7.55462e-06 Parmularia | 93 93 22339
1:1:1:4:5:11 7.53491e-06 Smittina | 93 93 19883
1:1:1:4:5:12 7.527e-06 Arachnopusia | 93 93 18935
1:1:1:4:5:13 7.527e-06 Steginoporella | 93 93 19890
1:1:1:4:5:14 7.51947e-06 Porina | 93 93 17645
1:1:1:4:5:15 7.51947e-06 Thalamoporella | 93 93 18533
1:1:1:4:5:16 7.49668e-06 Bracebridgia | 93 93 19888
1:1:1:4:5:17 7.43079e-06 Caleschara | 93 93 18928
1:1:1:4:5:18 7.43079e-06 Exechonella | 93 93 21795
1:1:1:4:5:19 7.43079e-06 Nellia | 93 93 18322
1:1:1:4:5:20 7.43079e-06 Stylopoma | 93 93 21800
1:1:1:4:5:21 7.40312e-06 Escharoides | 93 93 19439
1:1:1:4:5:22 7.3956e-06 Lunulites | 93 93 17642
1:1:1:4:5:23 7.3956e-06 Conescharellina | 93 93 22027
1:1:1:4:5:24 7.30692e-06 Biflustra | 93 93 17505
1:1:1:4:5:25 7.30692e-06 Otionella | 93 93 19871
1:1:1:4:5:26 7.30692e-06 Emballotheca | 93 93 20722
1:1:1:4:5:27 7.30692e-06 Pterocella | 93 93 21131
1:1:1:4:5:28 7.30692e-06 Vittaticella | 93 93 21132
1:1:1:4:5:29 7.30692e-06 Cornuticella | 93 93 22340
1:1:1:4:5:30 7.30692e-06 Claviporella | 93 93 22341
1:1:1:4:5:31 7.30692e-06 Mesonea | 93 93 22342
1:1:1:4:5:32 7.30692e-06 Nevianipora | 93 93 22343
1:1:1:4:6:1 0.000131421 Messinian-H221 | 92 92 4488
1:1:1:4:6:2 7.72073e-06 Panopea | 92 92 14093
1:1:1:4:6:3 7.606e-06 Atrina | 92 92 13934
1:1:1:4:6:4 7.57998e-06 Scaphander | 92 92 17160
1:1:1:4:6:5 7.56114e-06 Nemocardium | 92 92 16614
1:1:1:4:6:6 7.56114e-06 Sectipecten | 92 92 20699
1:1:1:4:6:7 7.56114e-06 Amygdalum | 92 92 16788
1:1:1:4:6:8 7.56114e-06 Zenatia | 92 92 17468
1:1:1:4:6:9 7.56114e-06 Purpurocardia | 92 92 17563
1:1:1:4:6:10 7.56114e-06 Penion | 92 92 18412
1:1:1:4:6:11 7.56114e-06 Sphenotrochus | 92 92 18502
1:1:1:4:6:12 7.56114e-06 Austrofusus | 92 92 18854
1:1:1:4:6:13 7.56114e-06 Aeneator | 92 92 18901
1:1:1:4:6:14 7.56114e-06 Zeacolpus (Stiracolpus) | 92 92 18982
1:1:1:4:6:15 7.56114e-06 Marama | 92 92 19803
1:1:1:4:6:16 7.56114e-06 Lamprodomina | 92 92 21104
1:1:1:4:6:17 7.56114e-06 Platyhelia | 92 92 21143
1:1:1:4:6:18 7.56114e-06 Xenostrobus | 92 92 22249
1:1:1:4:6:19 7.56114e-06 Pelicaria | 92 92 22250
1:1:1:4:7:1 0.000121135 Zanclean-H221 | 93 93 4518
1:1:1:4:7:2 7.69447e-06 Dosinia (Kereia) | 93 93 19341
1:1:1:4:7:3 7.65629e-06 Lima | 93 93 12469
1:1:1:4:7:4 7.65043e-06 Notocallista | 93 93 20701
1:1:1:4:7:5 7.64628e-06 Dosina | 93 93 20058
1:1:1:4:7:6 7.59466e-06 Atrina | 93 93 13934
1:1:1:4:7:7 7.57374e-06 Zenatia | 93 93 17468
1:1:1:4:7:8 7.57374e-06 Phialopecten | 93 93 22332
1:1:1:4:7:9 7.54164e-06 Zelandiella | 93 93 18889
1:1:1:4:7:10 7.50959e-06 Teredo | 93 93 16259
1:1:1:4:7:11 7.50959e-06 Tegulorhynchia | 93 93 17476
1:1:1:4:7:12 7.50959e-06 Lophelia | 93 93 18201
1:1:1:4:7:13 7.50959e-06 Nemocardium (Pratulum) | 93 93 18722
1:1:1:4:7:14 7.50959e-06 Poirieria | 93 93 18833
1:1:1:4:7:15 7.50959e-06 Austrofusus | 93 93 18854
1:1:1:4:7:16 7.50959e-06 Neothyris | 93 93 18958
1:1:1:4:7:17 7.50959e-06 Alcithoe | 93 93 20684
1:1:1:4:7:18 7.50959e-06 Aeneator (Aeneator) | 93 93 22333
1:1:1:4:8:1 3.47178e-05 Zanclean-H576 | 93 93 4576
1:1:1:4:8:2 1.18711e-05 Chlamys | 93 93 13715
1:1:1:4:8:3 9.14665e-06 Anomia | 93 93 13770
1:1:1:4:8:4 8.80145e-06 Flabellipecten | 93 93 18549
1:1:1:4:8:5 8.6965e-06 Tucetona | 93 93 19335
1:1:1:4:8:6 8.46343e-06 Ostrea (Ostrea) | 93 93 18233
1:1:1:4:8:7 8.3944e-06 Aequipecten | 93 93 14052
1:1:1:4:8:8 8.34763e-06 Plagiocardium (Papillicardium) | 93 93 21510
1:1:1:4:8:9 7.38688e-06 Tucetona | 94 94 19335
1:1:1:4:9:1 3.03175e-05 Messinian-H223 | 92 92 4489
1:1:1:4:9:2 9.65621e-06 Caryophyllia | 92 92 16012
1:1:1:4:9:3 9.00381e-06 Dendrophyllia | 92 92 17587
1:1:1:4:9:4 8.97885e-06 Flabellum | 92 92 17873
1:1:1:4:9:5 8.97885e-06 Maretia | 92 92 19530
1:1:1:4:10:1 7.69607e-06 Petaloconchus | 94 94 19682
1:1:1:4:10:2 7.63954e-06 Petaloconchus | 93 93 19682
1:1:1:4:10:3 7.51337e-06 Petaloconchus | 91 91 19682
1:1:1:4:10:4 7.3286e-06 Petaloconchus | 88 88 19682
1:1:1:4:11:1 1.54778e-05 Messinian-H124 | 92 92 4487
1:1:1:4:11:2 1.43662e-05 Austrochlamys | 92 92 22248
1:1:1:5:1:1 0.000126708 Zanclean-H663 | 93 93 4586
1:1:1:5:1:2 0.000117839 Zanclean-H664 | 93 93 4587
1:1:1:5:1:3 9.51578e-06 Macoma (Macoma) | 93 93 20656
1:1:1:5:1:4 9.45496e-06 Diplodonta | 93 93 16302
1:1:1:5:1:5 8.9325e-06 Mytilus | 93 93 9367
1:1:1:5:1:6 8.5627e-06 Spisula | 93 93 18604
1:1:1:5:1:7 8.53558e-06 Nuculana | 93 93 8742
1:1:1:5:1:8 8.4955e-06 Lucinoma | 93 93 16786
1:1:1:5:1:9 8.45053e-06 Anadara (Anadara) | 93 93 20180
1:1:1:5:1:10 8.44988e-06 Panomya | 93 93 21622
1:1:1:5:1:11 8.43227e-06 Acila (Truncacila) | 93 93 16717
1:1:1:5:1:12 8.38133e-06 Laevicardium | 93 93 16976
1:1:1:5:1:13 8.37385e-06 Ciliatocardium | 93 93 19324
1:1:1:5:1:14 8.37289e-06 Mactromeris | 93 93 19315
1:1:1:5:1:15 8.30943e-06 Fortipecten | 93 93 22244
1:1:1:5:1:16 8.26522e-06 Mya (Mya) | 93 93 19329
1:1:1:5:1:17 8.25459e-06 Mya | 93 93 17462
1:1:1:5:1:18 8.19935e-06 Clinocardium (Clinocardium) | 93 93 20856
1:1:1:5:1:19 8.19522e-06 Mizuhopecten | 93 93 21538
1:1:1:5:1:20 8.18172e-06 Yoldia (Cnesterium) | 93 93 20664
1:1:1:5:1:21 8.17357e-06 Serripes (Serripes) | 93 93 21612
1:1:1:5:1:22 8.1537e-06 Yoldia | 93 93 11956
1:1:1:5:1:23 8.05828e-06 Chlamys (Swiftopecten) | 93 93 20399
1:1:1:5:1:24 8.00154e-06 Liocyma | 93 93 20663
1:1:1:5:1:25 7.98834e-06 Leukoma | 93 93 21118
1:1:1:5:1:26 7.97533e-06 Crassicardia | 93 93 21614
1:1:1:5:1:27 7.96702e-06 Astarte (Tridonta) | 93 93 21598
1:1:1:5:1:28 7.9422e-06 Securella | 93 93 20786
1:1:1:5:1:29 7.94111e-06 Tellina (Megangulus) | 93 93 18849
1:1:1:5:1:30 7.82932e-06 Spisula (Pseudocardium) | 93 93 19312
1:1:1:5:1:31 7.82079e-06 Siliqua | 93 93 17405
1:1:1:5:1:32 7.81973e-06 Hiatella (Hiatella) | 93 93 20553
1:1:1:5:1:33 7.81204e-06 Musculus | 93 93 15406
1:1:1:5:1:34 7.80382e-06 Yoldia (Yoldia) | 93 93 19326
1:1:1:5:1:35 7.80083e-06 Clinocardium (Keenocardium) | 93 93 20657
1:1:1:5:1:36 7.79225e-06 Astarte | 93 93 7450
1:1:1:5:1:37 7.77347e-06 Conchocele | 93 93 17866
1:1:1:5:1:38 7.68286e-06 Mya (Arenomya) | 93 93 18877
1:1:1:5:1:39 7.5711e-06 Pandora (Pandorella) | 93 93 20886
1:1:1:5:1:40 7.55729e-06 Cyrtodaria | 93 93 18175
1:1:1:5:1:41 7.55491e-06 Callithaca | 93 93 21624
1:1:1:5:1:42 7.50353e-06 Megayoldia (Portlandella) | 93 93 17975
1:1:1:5:1:43 7.45279e-06 Thyasira | 93 93 17053
1:1:1:5:1:44 7.44023e-06 Laevicardium | 94 94 16976
1:1:1:5:1:45 7.35984e-06 Megayoldia (Megayoldia) | 93 93 20665
1:1:1:5:1:46 7.32393e-06 Thracia (Cetothrax) | 93 93 20343
1:1:1:5:2:1 0.000309625 Zanclean-H587 | 93 93 4577
1:1:1:5:2:2 7.42256e-06 Neptunea (Neptunea) | 93 93 22246
1:1:1:5:2:3 7.33743e-06 Acila (Acila) | 93 93 19328
1:1:1:5:2:4 7.32678e-06 Dosinia (Phacosoma) | 93 93 20591
1:1:1:5:2:5 7.29087e-06 Ophiodermella | 93 93 20861
1:1:1:5:2:6 7.29087e-06 Propebela | 93 93 21883
1:1:1:5:2:7 7.29087e-06 Porterius | 93 93 22520
1:1:1:5:2:8 7.27854e-06 Ennucula | 93 93 14335
1:1:1:5:2:9 7.2549e-06 Colubraria | 93 93 18298
1:1:1:5:2:10 7.2549e-06 Pseudamiantis | 93 93 22232
1:1:1:5:2:11 7.2549e-06 Puncturella (Puncturella) | 93 93 22525
1:1:1:5:2:12 7.25221e-06 Dinocardium | 93 93 19839
1:1:1:5:2:13 7.24152e-06 Callista (Callista) | 93 93 19063
1:1:1:5:2:14 7.24024e-06 Ithycythara | 93 93 21440
1:1:1:5:2:15 7.23037e-06 Erronea | 93 93 22420
1:1:1:5:2:16 7.21899e-06 Turcica | 93 93 15697
1:1:1:5:2:17 7.21899e-06 Acesta (Acesta) | 93 93 15735
1:1:1:5:2:18 7.21899e-06 Leucotina | 93 93 16404
1:1:1:5:2:19 7.21899e-06 Megacardita | 93 93 19325
1:1:1:5:2:20 7.21899e-06 Veremolpa | 93 93 19393
1:1:1:5:2:21 7.21899e-06 Oenopota | 93 93 19631
1:1:1:5:2:22 7.21899e-06 Brachytoma | 93 93 19859
1:1:1:5:2:23 7.21899e-06 Trophon (Trophonopsis) | 93 93 20346
1:1:1:5:2:24 7.21899e-06 Ancistrolepis | 93 93 20357
1:1:1:5:2:25 7.21899e-06 Suavodrillia | 93 93 20609
1:1:1:5:2:26 7.21899e-06 Nassarius (Hima) | 93 93 21056
1:1:1:5:2:27 7.21899e-06 Serripes | 93 93 21611
1:1:1:5:2:28 7.21899e-06 Ezocallista | 93 93 21617
1:1:1:5:2:29 7.21899e-06 Minolia | 93 93 21677
1:1:1:5:2:30 7.21899e-06 Oliva (Neocylindrus) | 93 93 21765
1:1:1:5:2:31 7.21899e-06 Tellina (Cadella) | 93 93 22202
1:1:1:5:2:32 7.21899e-06 Yabepecten | 93 93 22521
1:1:1:5:2:33 7.21899e-06 Solidula | 93 93 22522
1:1:1:5:2:34 7.21899e-06 Ocinebrellus | 93 93 22523
1:1:1:5:2:35 7.21899e-06 Lepeta | 93 93 22524
1:1:1:5:2:36 7.21899e-06 Umbonium (Suchium) | 93 93 22526
1:1:1:5:3:1 0.000262213 Zanclean-H525 | 93 93 4560
1:1:1:5:3:2 7.54688e-06 Miltha (Miltha) | 93 93 19311
1:1:1:5:3:3 7.52642e-06 Bittium | 93 93 16104
1:1:1:5:3:4 7.41988e-06 Californiconus | 93 93 22467
1:1:1:5:3:5 7.41169e-06 Dallocardia | 93 93 20483
1:1:1:5:3:6 7.38045e-06 Macoma (Rexithaerus) | 93 93 20855
1:1:1:5:3:7 7.32123e-06 Tellina (Tellinella) | 93 93 17886
1:1:1:5:3:8 7.32123e-06 Calicantharus | 93 93 20787
1:1:1:5:3:9 7.31495e-06 Here | 93 93 18385
1:1:1:5:3:10 7.28173e-06 Surculites (Megasurcula) | 93 93 20862
1:1:1:5:3:11 7.26201e-06 Lacuna | 93 93 14429
1:1:1:5:3:12 7.26201e-06 Astraea (Pomaulax) | 93 93 21679
1:1:1:5:3:13 7.2423e-06 Compsomyax | 93 93 20187
1:1:1:5:3:14 7.2423e-06 Kelletia (Kelletia) | 93 93 20918
1:1:1:5:3:15 7.2423e-06 Forreria | 93 93 21395
1:1:1:5:3:16 7.22258e-06 Margarites | 93 93 14680
1:1:1:5:3:17 7.22258e-06 Bankia | 93 93 19174
1:1:1:5:3:18 7.22258e-06 Astrodapsis | 93 93 21473
1:1:1:5:3:19 7.22258e-06 Romaleon | 93 93 21983
1:1:1:5:3:20 7.21937e-06 Astrangia | 93 93 17786
1:1:1:5:3:21 7.21811e-06 Psammotreta (Leporimetis) | 93 93 20254
1:1:1:5:3:22 7.20891e-06 Pododesmus | 93 93 20669
1:1:1:5:3:23 7.2028e-06 Admete | 93 93 18667
1:1:1:5:3:24 7.2028e-06 Moniliopsis | 93 93 19156
1:1:1:5:3:25 7.2028e-06 Taranis | 93 93 20608
1:1:1:5:3:26 7.2028e-06 Lithophaga (Diberus) | 93 93 20761
1:1:1:5:3:27 7.2028e-06 Jaton | 93 93 20965
1:1:1:5:3:28 7.2028e-06 Uca | 93 93 21230
1:1:1:5:3:29 7.2028e-06 Nemocardium (Keenaea) | 93 93 21621
1:1:1:5:3:30 7.2028e-06 Boetica | 93 93 22469
1:1:1:5:3:31 7.2028e-06 Neobernaya | 93 93 22470
1:1:1:5:4:1 0.000167789 Zanclean-H599 | 93 93 4579
1:1:1:5:4:2 7.97722e-06 Cryptonatica | 93 93 20610
1:1:1:5:4:3 7.93151e-06 Solen (Ensisolen) | 93 93 20342
1:1:1:5:4:4 7.75721e-06 Nucella | 93 93 21475
1:1:1:5:4:5 7.58214e-06 Cymatium | 93 93 20335
1:1:1:5:4:6 7.57816e-06 Katherinella | 93 93 18289
1:1:1:5:4:7 7.49811e-06 Glycymeris (Axinola) | 93 93 22245
1:1:1:5:4:8 7.48981e-06 Boreotrophon | 93 93 21250
1:1:1:5:4:9 7.48238e-06 Argobuccinum | 93 93 20054
1:1:1:5:4:10 7.41814e-06 Olivella (Callianax) | 93 93 20190
1:1:1:5:4:11 7.37863e-06 Chrysodomus | 93 93 18234
1:1:1:5:4:12 7.37863e-06 Scutella | 93 93 19591
1:1:1:5:4:13 7.37863e-06 Nassarius (Caesia) | 93 93 22501
1:1:1:5:4:14 7.37153e-06 Bathytoma | 93 93 18834
1:1:1:5:4:15 7.31876e-06 Phalium | 93 93 18997
1:1:1:5:4:16 7.31606e-06 Discinisca | 93 93 10047
1:1:1:5:4:17 7.30256e-06 Modiolatus | 93 93 16840
1:1:1:5:4:18 7.29908e-06 Tegula | 93 93 17845
1:1:1:5:4:19 7.28285e-06 Ampullina | 93 93 14203
1:1:1:5:4:20 7.28285e-06 Parapholas | 93 93 17404
1:1:1:5:4:21 7.28285e-06 Terebratalia | 93 93 19508
1:1:1:5:4:22 7.28285e-06 Yoldia (Kalayoldia) | 93 93 20256
1:1:1:5:4:23 7.28285e-06 Thracia (Homoeodesma) | 93 93 20859
1:1:1:5:5:1 0.000136452 Zanclean-H561 | 93 93 4570
1:1:1:5:5:2 7.47435e-06 Tresus | 93 93 22203
1:1:1:5:5:3 7.47258e-06 Phyllonotus | 93 93 20592
1:1:1:5:5:4 7.39409e-06 Mitrella | 93 93 18809
1:1:1:5:5:5 7.39019e-06 Antiplanes | 93 93 22468
1:1:1:5:5:6 7.37459e-06 Nassarius (Schizopyga) | 93 93 22499
1:1:1:5:5:7 7.35368e-06 Lyonsia | 93 93 18653
1:1:1:5:5:8 7.33809e-06 Tivela (Pachydesma) | 93 93 19150
1:1:1:5:5:9 7.33809e-06 Simomactra | 93 93 20607
1:1:1:5:5:10 7.27887e-06 Fulgoraria (Psephaea) | 93 93 18690
1:1:1:5:5:11 7.27887e-06 Bittium (Stylidium) | 93 93 19047
1:1:1:5:5:12 7.27887e-06 Saxidomus | 93 93 20670
1:1:1:5:5:13 7.27887e-06 Neptunea (Sulcosipho) | 93 93 21619
1:1:1:5:5:14 7.27887e-06 Volutopsius | 93 93 22500
1:1:1:5:5:15 7.27887e-06 Priene | 93 93 22502
1:1:1:5:6:1 0.000120196 Zanclean-H551 | 93 93 4569
1:1:1:5:6:2 7.70613e-06 Argobuccinum (Fusitriton) | 93 93 21620
1:1:1:5:6:3 7.63472e-06 Crassatella | 93 93 16463
1:1:1:5:6:4 7.54923e-06 Fulgoraria | 93 93 20360
1:1:1:5:6:5 7.52473e-06 Elaeocyma | 93 93 19635
1:1:1:5:6:6 7.51332e-06 Neilonella | 93 93 17897
1:1:1:5:6:7 7.4877e-06 Siphonalia | 93 93 17344
1:1:1:5:6:8 7.43079e-06 Akebiconcha | 93 93 22496
1:1:1:5:6:9 7.43079e-06 Hindsia (Nihonophos) | 93 93 22497
1:1:1:5:6:10 7.43079e-06 Micantapex | 93 93 22498
1:1:1:5:6:11 7.42007e-06 Nemocardium | 93 93 16614
1:1:1:5:6:12 7.34825e-06 Pliconacca | 93 93 19430
1:1:1:5:6:13 7.34825e-06 Orectospira | 93 93 19751
1:1:1:5:6:14 7.34825e-06 Makiyamaia | 93 93 19781
1:1:1:5:6:15 7.27703e-06 Bathybembix | 93 93 20350
1:1:1:5:6:16 7.26562e-06 Amussiopecten | 93 93 20418
1:1:1:5:7:1 7.07088e-05 Zanclean-H662 | 93 93 4585
1:1:1:5:7:2 8.02748e-06 Hiatella | 93 93 14212
1:1:1:5:7:3 7.85238e-06 Chlamys (Leochlamys) | 93 93 20337
1:1:1:5:7:4 7.81647e-06 Mytilus (Tumidimytilus) | 93 93 20662
1:1:1:5:7:5 7.77573e-06 Modiolus (Modiolus) | 93 93 11815
1:1:1:5:7:6 7.68795e-06 Cyclocardia (Cyclocardia) | 93 93 20857
1:1:1:5:7:7 7.64943e-06 Nuttallia | 93 93 19770
1:1:1:5:7:8 7.64576e-06 Nucula (Leionucula) | 93 93 16562
1:1:1:5:7:9 7.51829e-06 Mytilus (Crenomytilus) | 93 93 19172
1:1:1:5:7:10 7.48238e-06 Penitella | 93 93 21615
1:1:1:5:8:1 7.7736e-05 Zanclean-H625 | 93 93 4582
1:1:1:5:8:2 8.15609e-06 Glycymeris (Glycymeris) | 93 93 17031
1:1:1:5:8:3 7.6685e-06 Cryptomya | 93 93 19755
1:1:1:5:8:4 7.6366e-06 Pitar | 93 93 17149
1:1:1:5:8:5 7.50706e-06 Angulus | 93 93 18724
1:1:1:5:8:6 7.50663e-06 Cycladicama | 93 93 19014
1:1:1:5:8:7 7.41842e-06 Corbicula | 93 93 16973
1:1:1:5:8:8 7.35013e-06 Dosinia (Kaneharaia) | 93 93 21625
1:1:1:5:8:9 7.35013e-06 Ruditapes | 93 93 22542
1:1:1:5:9:1 6.2202e-05 Zanclean-H634 | 93 93 4584
1:1:1:5:9:2 8.09471e-06 Arca | 93 93 14069
1:1:1:5:9:3 8.07833e-06 Pandora | 93 93 19605
1:1:1:5:9:4 7.69681e-06 Acila | 93 93 16920
1:1:1:5:9:5 7.66835e-06 Lunatia | 93 93 16462
1:1:1:5:9:6 7.59705e-06 Purpura | 93 93 19399
1:1:1:5:9:7 7.56114e-06 Megayoldia | 93 93 20884
1:1:1:5:9:8 7.56114e-06 Echinarachnius | 93 93 21472
1:1:1:5:9:9 7.56114e-06 Patinopecten (Lituyapecten) | 93 93 22543
1:1:1:5:10:1 5.95279e-05 Zanclean-H588 | 93 93 4578
1:1:1:5:10:2 8.53806e-06 Limopsis | 93 93 15149
1:1:1:5:10:3 8.0086e-06 Clinocardium | 93 93 19310
1:1:1:5:10:4 7.66195e-06 Portlandia | 93 93 16566
1:1:1:5:10:5 7.65928e-06 Neptunea | 93 93 17075
1:1:1:5:10:6 7.65445e-06 Acharax | 93 93 16563
1:1:1:5:10:7 7.42252e-06 Nuculana (Nuculana) | 93 93 14715
1:1:1:5:10:8 7.42252e-06 Neohaustator | 93 93 22527
1:1:1:5:11:1 5.66622e-05 Zanclean-H196 | 93 93 4517
1:1:1:5:11:2 8.38026e-06 Tindariopsis | 93 93 22330
1:1:1:5:11:3 7.97354e-06 Malletia | 93 93 13844
1:1:1:5:11:4 7.85633e-06 Trophon | 93 93 17391
1:1:1:5:11:5 7.76475e-06 Mactra | 93 93 16376
1:1:1:5:11:6 7.59045e-06 Sassia | 93 93 17772
1:1:1:5:11:7 7.58214e-06 Retrotapes | 93 93 21117
1:1:1:5:11:8 7.58214e-06 Cryptogemma | 93 93 22331
1:1:1:5:12:1 2.37121e-05 Piacenzian-H683 | 94 94 4637
1:1:1:5:12:2 9.66026e-06 Macoma | 93 93 18995
1:1:1:5:12:3 8.70417e-06 Macoma | 94 94 18995
1:1:1:5:12:4 8.26993e-06 Panomya | 94 94 21622
1:1:1:5:12:5 7.95764e-06 Pygocardia | 94 94 20872
1:1:1:5:13:1 2.82834e-05 Piacenzian-H512 | 94 94 4618
1:1:1:5:13:2 9.57744e-06 Astriclypeus | 94 94 20756
1:1:1:5:13:3 9.57744e-06 Echinarachnius | 94 94 21472
1:1:1:5:13:4 9.57744e-06 Breynia | 94 94 21747
1:1:1:5:14:1 2.70402e-05 Zanclean-H562 | 93 93 4571
1:1:1:5:14:2 1.08615e-05 Cancer | 93 93 17129
1:1:1:5:14:3 9.01514e-06 Luidia | 93 93 21542
1:1:1:5:14:4 8.97885e-06 Pacifastacus | 93 93 22233
1:1:1:5:15:1 1.58819e-05 Zanclean-H671 | 93 93 4588
1:1:1:5:15:2 1.14647e-05 Patinopecten | 93 93 21470
1:1:1:5:15:3 1.07746e-05 Chlamys (Miyagipecten) | 93 93 22197
1:1:1:5:16:1 1.33242e-05 Cyclocardia | 93 93 17067
1:1:1:5:16:2 1.29873e-05 Zanclean-H101 | 93 93 4514
1:1:1:5:16:3 1.08686e-05 Laternula | 93 93 13935
1:1:1:5:17:1 1.59847e-05 Chlamys (Chlamys) | 93 93 14722
1:1:1:5:17:2 8.87991e-06 Zanclean-H632 | 93 93 4583
1:1:1:5:18:1 8.43491e-06 Crepidula | 93 93 16997
1:1:1:6:1:1 0.000608394 Zanclean-H611 | 93 93 4580
1:1:1:6:1:2 7.4843e-06 Glottidia | 93 93 13991
1:1:1:6:1:3 7.38573e-06 Isocrassina | 93 93 20355
1:1:1:6:1:4 7.36319e-06 Pliothyrina | 93 93 20653
1:1:1:6:1:5 7.34982e-06 Laevicardium (Laevicardium) | 93 93 20310
1:1:1:6:1:6 7.30424e-06 Lucinoma (Lucinoma) | 93 93 20844
1:1:1:6:1:7 7.30424e-06 Astarte (Digitariopsis) | 93 93 21355
1:1:1:6:1:8 7.29913e-06 Cavilinga | 93 93 18386
1:1:1:6:1:9 7.2817e-06 Astarte (Astarte) | 93 93 14956
1:1:1:6:1:10 7.2817e-06 Parvicardium | 93 93 18377
1:1:1:6:1:11 7.2817e-06 Heteranomia | 93 93 19255
1:1:1:6:1:12 7.2817e-06 Abra (Abra) | 93 93 19513
1:1:1:6:1:13 7.2817e-06 Digitaria | 93 93 20868
1:1:1:6:1:14 7.2817e-06 Pygocardia | 93 93 20872
1:1:1:6:1:15 7.27316e-06 Macandrevia | 93 93 18865
1:1:1:6:1:16 7.264e-06 Cardiomya | 93 93 17605
1:1:1:6:1:17 7.26204e-06 Nucinella | 93 93 13772
1:1:1:6:1:18 7.26095e-06 Diplodonta (Diplodonta) | 93 93 18820
1:1:1:6:1:19 7.25063e-06 Thracia (Thracia) | 93 93 15280
1:1:1:6:1:20 7.25063e-06 Arcoperna | 93 93 18390
1:1:1:6:1:21 7.25063e-06 Pseudamussium | 93 93 19922
1:1:1:6:1:22 7.25063e-06 Pododesmus (Monia) | 93 93 20393
1:1:1:6:1:23 7.25063e-06 Amygdalum (Modiolula) | 93 93 20626
1:1:1:6:1:24 7.25063e-06 Venus (Ventricoloidea) | 93 93 20846
1:1:1:6:1:25 7.25063e-06 Glossus (Glossus) | 93 93 21552
1:1:1:6:1:26 7.25063e-06 Diarmaidia | 93 93 21918
1:1:1:6:1:27 7.25063e-06 Rhomboidella | 93 93 22531
1:1:1:6:1:28 7.24467e-06 Limaria (Limaria) | 93 93 19514
1:1:1:6:1:29 7.23324e-06 Limopsis (Limopsis) | 93 93 15150
1:1:1:6:1:30 7.23324e-06 Gastrochaena (Rocellaria) | 93 93 20159
1:1:1:6:1:31 7.23121e-06 Gastrochaena | 93 93 15971
1:1:1:6:1:32 7.2281e-06 Pholadomya (Pholadomya) | 93 93 14781
1:1:1:6:1:33 7.2281e-06 Terebratulina | 93 93 15532
1:1:1:6:1:34 7.2281e-06 Turboella | 93 93 17527
1:1:1:6:1:35 7.2281e-06 Gregariella | 93 93 17895
1:1:1:6:1:36 7.2281e-06 Cuspidaria (Cuspidaria) | 93 93 18024
1:1:1:6:1:37 7.2281e-06 Cochlodesma | 93 93 18640
1:1:1:6:1:38 7.2281e-06 Notosaria | 93 93 18857
1:1:1:6:1:39 7.2281e-06 Diplodonta (Zemysina) | 93 93 19342
1:1:1:6:1:40 7.2281e-06 Kellia | 93 93 19916
1:1:1:6:1:41 7.2281e-06 Verticordia (Verticordia) | 93 93 19924
1:1:1:6:1:42 7.2281e-06 Littorina (Melaraphe) | 93 93 20019
1:1:1:6:1:43 7.2281e-06 Similipecten | 93 93 20627
1:1:1:6:1:44 7.2281e-06 Lutraria (Lutraria) | 93 93 20838
1:1:1:6:1:45 7.2281e-06 Modiolarca | 93 93 21115
1:1:1:6:1:46 7.2281e-06 Glans (Centrocardita) | 93 93 21354
1:1:1:6:1:47 7.2281e-06 Erycinella | 93 93 21546
1:1:1:6:1:48 7.2281e-06 Goodallia (Goodallia) | 93 93 21547
1:1:1:6:1:49 7.2281e-06 Mioerycina (Phascoliophila) | 93 93 21551
1:1:1:6:1:50 7.2281e-06 Coralliophaga (Coralliophaga) | 93 93 21553
1:1:1:6:1:51 7.2281e-06 Bathyarca (Bathyarca) | 93 93 21917
1:1:1:6:1:52 7.2281e-06 Semierycina | 93 93 22235
1:1:1:6:1:53 7.2281e-06 Carinastarte | 93 93 22236
1:1:1:6:1:54 7.2281e-06 Pandora (Pandora) | 93 93 22254
1:1:1:6:1:55 7.2281e-06 Laseina | 93 93 22528
1:1:1:6:1:56 7.2281e-06 Tellimya | 93 93 22532
1:1:1:6:1:57 7.22533e-06 Gari (Gobraeus) | 93 93 18850
1:1:1:6:1:58 7.2236e-06 Cupuladria | 93 93 19056
1:1:1:6:1:59 7.20562e-06 Echinus | 93 93 14005
1:1:1:6:1:60 7.20562e-06 Ceratia | 93 93 17762
1:1:1:6:1:61 7.20562e-06 Montacuta | 93 93 18785
1:1:1:6:1:62 7.20562e-06 Liomesus | 93 93 19382
1:1:1:6:1:63 7.20562e-06 Echinocyamus | 93 93 19473
1:1:1:6:1:64 7.20562e-06 Trigonopora | 93 93 19908
1:1:1:6:1:65 7.20562e-06 Spheniopsis | 93 93 20271
1:1:1:6:1:66 7.20562e-06 Scaphella (Scaphella) | 93 93 20873
1:1:1:6:1:67 7.20562e-06 Strongylocentrotus | 93 93 21190
1:1:1:6:1:68 7.20562e-06 Cultellus (Cultellus) | 93 93 21363
1:1:1:6:1:69 7.20562e-06 Poromya (Poromya) | 93 93 21922
1:1:1:6:1:70 7.20562e-06 Terebripora | 93 93 22164
1:1:1:6:1:71 7.20562e-06 Aligena (Aligena) | 93 93 22529
1:1:1:6:1:72 7.20562e-06 Leptaxinus | 93 93 22530
1:1:1:6:1:73 7.20562e-06 Glibertia | 93 93 22533
1:1:1:6:1:74 7.20562e-06 Eula | 93 93 22534
1:1:1:6:1:75 7.20562e-06 Delectopecten | 93 93 18218
1:1:1:6:2:1 0.000412379 Zanclean-H575 | 93 93 4575
1:1:1:6:2:2 7.43384e-06 Cerastoderma | 93 93 18767
1:1:1:6:2:3 7.3472e-06 Potamides (Ptychopotamides) | 93 93 17983
1:1:1:6:2:4 7.31098e-06 Gastrana | 93 93 19390
1:1:1:6:2:5 7.31025e-06 Glans | 93 93 18380
1:1:1:6:2:6 7.29681e-06 Barnea | 93 93 19220
1:1:1:6:2:7 7.29359e-06 Rissoa | 93 93 16022
1:1:1:6:2:8 7.29359e-06 Haedropleura | 93 93 18745
1:1:1:6:2:9 7.29359e-06 Nitidiclavus | 93 93 21565
1:1:1:6:2:10 7.29194e-06 Payraudeautia | 93 93 19702
1:1:1:6:2:11 7.29194e-06 Turriclavus | 93 93 22519
1:1:1:6:2:12 7.26596e-06 Comitas | 93 93 20133
1:1:1:6:2:13 7.26596e-06 Crassopleura | 93 93 21530
1:1:1:6:2:14 7.26596e-06 Scrobicularia | 93 93 22062
1:1:1:6:2:15 7.26068e-06 Alvania | 93 93 17756
1:1:1:6:2:16 7.23834e-06 Cythara | 93 93 20012
1:1:1:6:2:17 7.23834e-06 Ingaunoturricula | 93 93 21926
1:1:1:6:2:18 7.23834e-06 Iredalea | 93 93 22083
1:1:1:6:2:19 7.2363e-06 Pteria | 93 93 9649
1:1:1:6:2:20 7.21071e-06 Cardinia | 93 93 13773
1:1:1:6:2:21 7.21071e-06 Ebala | 93 93 14407
1:1:1:6:2:22 7.21071e-06 Cladocora | 93 93 16181
1:1:1:6:2:23 7.21071e-06 Ceratotrochus | 93 93 17481
1:1:1:6:2:24 7.21071e-06 Fungiacyathus | 93 93 17862
1:1:1:6:2:25 7.21071e-06 Bathyarca | 93 93 18137
1:1:1:6:2:26 7.21071e-06 Stephanocyathus | 93 93 18177
1:1:1:6:2:27 7.21071e-06 Glans (Glans) | 93 93 18818
1:1:1:6:2:28 7.21071e-06 Trachelochetus | 93 93 19273
1:1:1:6:2:29 7.21071e-06 Ringicardium | 93 93 19531
1:1:1:6:2:30 7.21071e-06 Bela | 93 93 20013
1:1:1:6:2:31 7.21071e-06 Ocenebra | 93 93 20161
1:1:1:6:2:32 7.21071e-06 Dardanus | 93 93 20318
1:1:1:6:2:33 7.21071e-06 Asthenognathus | 93 93 20579
1:1:1:6:2:34 7.21071e-06 Hadriania | 93 93 20847
1:1:1:6:2:35 7.21071e-06 Agathotoma | 93 93 20956
1:1:1:6:2:36 7.21071e-06 Tectura | 93 93 20976
1:1:1:6:2:37 7.21071e-06 Pilumnus | 93 93 21170
1:1:1:6:2:38 7.21071e-06 Ebalia | 93 93 21350
1:1:1:6:2:39 7.21071e-06 Pseudochama (Pseudochama) | 93 93 21518
1:1:1:6:2:40 7.21071e-06 Diodora (Diodora) | 93 93 21532
1:1:1:6:2:41 7.21071e-06 Liocarcinus | 93 93 21940
1:1:1:6:2:42 7.21071e-06 Medorippe | 93 93 22511
1:1:1:6:2:43 7.21071e-06 Ilia | 93 93 22512
1:1:1:6:2:44 7.21071e-06 Palaeomyra | 93 93 22513
1:1:1:6:2:45 7.21071e-06 Monodaeus | 93 93 22514
1:1:1:6:2:46 7.21071e-06 Eriphia | 93 93 22515
1:1:1:6:2:47 7.21071e-06 Gonoplax | 93 93 22516
1:1:1:6:2:48 7.21071e-06 Ethusa | 93 93 22517
1:1:1:6:2:49 7.21071e-06 Donacilla | 93 93 22518
1:1:1:6:3:1 0.000326449 Zanclean-H612 | 93 93 4581
1:1:1:6:3:2 7.37317e-06 Spirotropis | 93 93 19196
1:1:1:6:3:3 7.34555e-06 Stenodrillia | 93 93 20839
1:1:1:6:3:4 7.34555e-06 Leucosyrinx | 93 93 21488
1:1:1:6:3:5 7.34555e-06 Unedogemmula | 93 93 21925
1:1:1:6:3:6 7.32403e-06 Erato | 93 93 18239
1:1:1:6:3:7 7.31792e-06 Niveria | 93 93 22190
1:1:1:6:3:8 7.31517e-06 Trivia | 93 93 18986
1:1:1:6:3:9 7.29029e-06 Galeodinopsis | 93 93 20566
1:1:1:6:3:10 7.28708e-06 Amyclina | 93 93 21561
1:1:1:6:3:11 7.2757e-06 Caryophyllia | 93 93 16012
1:1:1:6:3:12 7.26431e-06 Stellaria | 93 93 20744
1:1:1:6:3:13 7.26431e-06 Cylichna (Cylichna) | 93 93 21521
1:1:1:6:3:14 7.25922e-06 Galeodea | 93 93 17283
1:1:1:6:3:15 7.25922e-06 Angulus (Peronaea) | 93 93 20552
1:1:1:6:3:16 7.25331e-06 Clio (Clio) | 93 93 21686
1:1:1:6:3:17 7.2481e-06 Turbonilla (Mormula) | 93 93 18916
1:1:1:6:3:18 7.23669e-06 Opalia (Nodiscala) | 93 93 19684
1:1:1:6:3:19 7.23669e-06 Trivia (Trivia) | 93 93 19693
1:1:1:6:3:20 7.23669e-06 Ophiura | 93 93 14807
1:1:1:6:3:21 7.23669e-06 Astropecten | 93 93 15641
1:1:1:6:3:22 7.23669e-06 Nemocardium (Nemocardium) | 93 93 16782
1:1:1:6:3:23 7.23669e-06 Pagurus | 93 93 16903
1:1:1:6:3:24 7.23669e-06 Simnia | 93 93 19094
1:1:1:6:3:25 7.23669e-06 Cultellus | 93 93 19262
1:1:1:6:3:26 7.23669e-06 Spisula (Spisula) | 93 93 19366
1:1:1:6:3:27 7.23669e-06 Clathrus | 93 93 19675
1:1:1:6:3:28 7.23669e-06 Turbonilla (Pyrgolidium) | 93 93 19688
1:1:1:6:3:29 7.23669e-06 Erato (Erato) | 93 93 19692
1:1:1:6:3:30 7.23669e-06 Schilderia | 93 93 19694
1:1:1:6:3:31 7.23669e-06 Laiocochlis | 93 93 19708
1:1:1:6:3:32 7.23669e-06 Eratopsis | 93 93 20316
1:1:1:6:3:33 7.23669e-06 Cuvierina | 93 93 21443
1:1:1:6:3:34 7.23669e-06 Phasianema | 93 93 22535
1:1:1:6:3:35 7.23669e-06 Cuvierina (Urceolarica) | 93 93 22536
1:1:1:6:3:36 7.23669e-06 Capulus (Zinolia) | 93 93 22537
1:1:1:6:3:37 7.23669e-06 Personopsis | 93 93 22538
1:1:1:6:3:38 7.23669e-06 Mareleptopoma | 93 93 22539
1:1:1:6:3:39 7.23669e-06 Pseudosimnia | 93 93 22540
1:1:1:6:3:40 7.23669e-06 Velutina | 93 93 22541
1:1:1:6:4:1 5.3409e-05 Zanclean-H683 | 93 93 4589
1:1:1:6:4:2 8.89836e-06 Arctica | 93 93 15809
1:1:1:6:4:3 8.02237e-06 Venerupis | 93 93 16438
1:1:1:6:4:4 7.85656e-06 Lentidium | 93 93 18346
1:1:1:6:4:5 7.45251e-06 Cingula | 93 93 19680
1:1:1:6:4:6 7.4189e-06 Onoba | 93 93 21452
1:1:1:6:4:7 7.32292e-06 Acanthocardia (Acanthocardia) | 93 93 21952
1:1:1:6:4:8 7.31782e-06 Colus | 93 93 18210
1:1:1:6:5:1 4.71855e-05 Messinian-H611 | 92 92 4511
1:1:1:6:5:2 9.57744e-06 Schilderia | 92 92 19694
1:1:1:6:5:3 8.43306e-06 Trivia | 92 92 18986
1:1:1:6:5:4 8.38026e-06 Hespererato | 92 92 19674
1:1:1:6:5:5 8.38026e-06 Erato | 92 92 18239
1:1:1:6:5:6 8.38026e-06 Niveria | 92 92 22190
1:1:1:6:6:1 2.27658e-05 Messinian-H615 | 92 92 4513
1:1:1:6:6:2 1.07746e-05 Venerupis | 92 92 16438
1:1:1:6:6:3 1.07746e-05 Barbotella | 92 92 22321
1:1:1:6:7:1 1.58655e-05 Messinian-H562 | 92 92 4505
1:1:1:6:7:2 1.43662e-05 Delectopecten | 92 92 18218
1:1:1:6:8:1 7.47146e-06 Ensis | 93 93 19829
1:1:1:7:1:1 0.000123887 Zanclean-H308 | 93 93 4528
1:1:1:7:1:2 2.40986e-05 Zanclean-H270 | 93 93 4525
1:1:1:7:1:3 9.14091e-06 Chorus | 93 93 20167
1:1:1:7:1:4 8.98009e-06 Panopea | 93 93 14093
1:1:1:7:1:5 8.91974e-06 Concholepas | 93 93 20163
1:1:1:7:1:6 8.72285e-06 Herminespina | 93 93 21753
1:1:1:7:1:7 8.57714e-06 Fusinus | 93 93 17192
1:1:1:7:1:8 8.34479e-06 Xanthochorus | 93 93 21721
1:1:1:7:1:9 8.26921e-06 Dosinia (Dosinia) | 93 93 20151
1:1:1:7:1:10 8.07498e-06 Chlorostoma | 93 93 21184
1:1:1:7:1:11 8.06659e-06 Donax | 93 93 18780
1:1:1:7:1:12 8.0343e-06 Incatella | 93 93 20725
1:1:1:7:1:13 8.02211e-06 Undulostrea | 93 93 22155
1:1:1:7:1:14 7.98844e-06 Trachycardium (Mexicardia) | 93 93 21751
1:1:1:7:1:15 7.76885e-06 Thericium | 93 93 18452
1:1:1:7:1:16 7.64844e-06 Anomia (Anomia) | 93 93 18019
1:1:1:7:1:17 7.5578e-06 Choromytilus | 93 93 22361
1:1:1:7:1:18 7.52319e-06 Bulla (Bulla) | 93 93 22362
1:1:1:7:1:19 7.47076e-06 Turbo (Callopoma) | 93 93 22363
1:1:1:7:1:20 7.45935e-06 Patella | 93 93 13652
1:1:1:7:1:21 7.45935e-06 Semele (Semele) | 93 93 22360
1:1:1:7:2:1 0.000115252 Piacenzian-H308 | 94 94 4600
1:1:1:7:2:2 8.19811e-06 Chorus | 94 94 20167
1:1:1:7:2:3 7.60708e-06 Priene | 94 94 22502
1:1:1:7:2:4 7.60127e-06 Caecum | 94 94 18568
1:1:1:7:2:5 7.58219e-06 Trochita | 94 94 18760
1:1:1:7:2:6 7.5717e-06 Chlorostoma | 94 94 21184
1:1:1:7:2:7 7.56914e-06 Crucibulum | 94 94 16998
1:1:1:7:2:8 7.5464e-06 Crenella | 94 94 17033
1:1:1:7:2:9 7.49159e-06 Perna | 94 94 14937
1:1:1:7:2:10 7.47709e-06 Crepipatella | 94 94 21453
1:1:1:7:2:11 7.47709e-06 Crassilabrum | 94 94 22335
1:1:1:7:2:12 7.44299e-06 Liotia | 94 94 16071
1:1:1:7:2:13 7.38924e-06 Semele (Semele) | 94 94 22360
1:1:1:7:2:14 7.38261e-06 Austrofusus | 94 94 18854
1:1:1:7:2:15 7.38261e-06 Leukoma | 94 94 21118
1:1:1:7:2:16 7.38261e-06 Macron | 94 94 21394
1:1:1:7:2:17 7.38261e-06 Mitra (Atrimitra) | 94 94 21822
1:1:1:7:2:18 7.38261e-06 Muregina | 94 94 22043
1:1:1:7:2:19 7.38261e-06 Bulla (Bulla) | 94 94 22362
1:1:1:7:3:1 8.98683e-05 Piacenzian-H344 | 94 94 4602
1:1:1:7:3:2 8.2333e-06 Concholepas | 94 94 20163
1:1:1:7:3:3 8.17421e-06 Acanthina | 94 94 20723
1:1:1:7:3:4 8.13869e-06 Xanthochorus | 94 94 21721
1:1:1:7:3:5 7.71598e-06 Fissurella (Fissurella) | 94 94 22369
1:1:1:7:3:6 7.69112e-06 Choromytilus | 94 94 22361
1:1:1:7:3:7 7.54864e-06 Discinisca | 94 94 10047
1:1:1:7:3:8 7.46665e-06 Prisogaster | 94 94 22044
1:1:1:7:3:9 7.37217e-06 Piscoacritia | 94 94 22045
1:1:1:7:3:10 7.30023e-06 Mesodesma | 94 94 18990
1:1:1:7:3:11 7.27756e-06 Amiantis | 94 94 20214
1:1:1:7:3:12 7.27756e-06 Nacella (Patinigera) | 94 94 20724
1:1:1:7:3:13 7.27756e-06 Cantallocostoma | 94 94 14866
1:1:1:7:3:14 7.27756e-06 Eurhomalea | 94 94 18881
1:1:1:7:3:15 7.27756e-06 Pterorytis | 94 94 21861
1:1:1:7:4:1 7.00436e-05 Zanclean-H234 | 93 93 4519
1:1:1:7:4:2 8.1546e-06 Acanthina | 93 93 20723
1:1:1:7:4:3 8.02552e-06 Prisogaster | 93 93 22044
1:1:1:7:4:4 7.94129e-06 Crenella | 93 93 17033
1:1:1:7:4:5 7.77059e-06 Stramonita | 93 93 21602
1:1:1:7:4:6 7.73047e-06 Nacella (Patinigera) | 93 93 20724
1:1:1:7:4:7 7.63203e-06 Macron | 93 93 21394
1:1:1:7:4:8 7.63203e-06 Chilina | 93 93 22334
1:1:1:7:4:9 7.63203e-06 Crassilabrum | 93 93 22335
1:1:1:7:5:1 4.83715e-05 Piacenzian-H381 | 94 94 4605
1:1:1:7:5:2 8.37776e-06 Stramonita | 94 94 21602
1:1:1:7:5:3 8.02064e-06 Herminespina | 94 94 21753
1:1:1:7:5:4 7.99816e-06 Dosinia (Dosinia) | 94 94 20151
1:1:1:7:5:5 7.89474e-06 Scalina | 94 94 18315
1:1:1:7:5:6 7.85707e-06 Tagelus | 94 94 20182
1:1:1:7:5:7 7.64265e-06 Pitar | 94 94 17149
1:1:1:7:5:8 7.42864e-06 Leptopecten | 94 94 21243
1:1:1:7:5:9 7.4154e-06 Undulostrea | 94 94 22155
1:1:1:7:5:10 7.40755e-06 Crossata | 94 94 22051
1:1:1:7:6:1 5.64101e-05 Zanclean-H344 | 93 93 4530
1:1:1:7:6:2 7.57658e-06 Muregina | 93 93 22043
1:1:1:7:6:3 7.47813e-06 Piscoacritia | 93 93 22045
1:1:1:7:6:4 7.47813e-06 Fissurella (Fissurella) | 93 93 22369
1:1:1:7:6:5 7.30936e-06 Eupleura | 93 93 18300
1:1:1:7:6:6 7.28153e-06 Nacella (Nacella) | 93 93 22368
1:1:1:7:7:1 2.33688e-05 Zanclean-H271 | 93 93 4526
1:1:1:7:7:2 1.18682e-05 Mulinia | 93 93 21192
1:1:1:7:7:3 1.16483e-05 Argopecten | 93 93 20452
1:1:1:7:7:4 9.10967e-06 Trochita | 93 93 18760
1:1:1:7:7:5 8.89597e-06 Crepipatella | 93 93 21453
1:1:1:7:7:6 7.98693e-06 Mulinia | 94 94 21192
1:1:1:7:8:1 1.77726e-05 Zanclean-H528 | 93 93 4562
1:1:1:7:8:2 1.15095e-05 Rangia | 93 93 21857
1:1:1:7:8:3 7.19534e-06 Rangia | 94 94 21857
1:1:1:7:9:1 1.03821e-05 Oliva | 93 93 19316
1:1:1:7:9:2 8.47977e-06 Oliva | 91 91 19316
1:1:1:7:9:3 8.24414e-06 Oliva | 94 94 19316
1:1:1:7:9:4 8.18186e-06 Oliva | 88 88 19316
1:1:1:7:10:1 1.49496e-05 Olivella | 93 93 18303
1:1:1:7:10:2 1.04072e-05 Zanclean-H538 | 93 93 4565
1:1:1:7:11:1 9.40213e-06 Anadara | 93 93 19389
1:1:1:8:1:1 0.000143086 Zanclean-H437 | 93 93 4543
1:1:1:8:1:2 8.47459e-06 Galene | 93 93 22428
1:1:1:8:1:3 8.14083e-06 Iphiculus | 93 93 21301
1:1:1:8:1:4 7.66195e-06 Leucosia | 93 93 21298
1:1:1:8:1:5 7.66195e-06 Myra | 93 93 21299
1:1:1:8:1:6 7.59258e-06 Calappa | 93 93 20260
1:1:1:8:1:7 7.50233e-06 Portunites | 93 93 19135
1:1:1:8:1:8 7.50233e-06 Philyra | 93 93 20778
1:1:1:8:1:9 7.50233e-06 Nucia | 93 93 21303
1:1:1:8:1:10 7.39962e-06 Barbatia (Mesocibota) | 93 93 22406
1:1:1:8:1:11 7.37033e-06 Raninoides | 93 93 18970
1:1:1:8:1:12 7.34271e-06 Portunus | 93 93 19134
1:1:1:8:1:13 7.34271e-06 Orthakrolophos | 93 93 19594
1:1:1:8:1:14 7.34271e-06 Antillophyllia | 93 93 20799
1:1:1:8:1:15 7.34271e-06 Pinnixa | 93 93 21179
1:1:1:8:1:16 7.34271e-06 Nucilobus | 93 93 22109
1:1:1:8:1:17 7.34271e-06 Podophthalmus | 93 93 22111
1:1:1:8:1:18 7.34271e-06 Xenophthalmus | 93 93 22427
1:1:1:8:1:19 7.34271e-06 Ampliura | 93 93 22429
1:1:1:8:1:20 7.34271e-06 Rhinolambrus | 93 93 22430
1:1:1:8:2:1 7.95236e-05 Zanclean-H550 | 93 93 4568
1:1:1:8:2:2 8.0719e-06 Caryophyllia (Acanthocyathus) | 93 93 17056
1:1:1:8:2:3 7.78167e-06 Lyreidus | 93 93 18855
1:1:1:8:2:4 7.78167e-06 Eucalliax | 93 93 19552
1:1:1:8:2:5 7.78167e-06 Scylla | 93 93 20424
1:1:1:8:2:6 7.78167e-06 Mursia | 93 93 20599
1:1:1:8:2:7 7.78167e-06 Randallia | 93 93 21233
1:1:1:8:2:8 7.78167e-06 Pariphiculus | 93 93 21300
1:1:1:8:2:9 7.78167e-06 Tymolus | 93 93 22195
1:1:1:8:2:10 7.78167e-06 Lupocyclus | 93 93 22495
1:1:1:8:3:1 6.81597e-05 Piacenzian-H551 | 94 94 4624
1:1:1:8:3:2 8.72231e-06 Carcinoplax | 94 94 20084
1:1:1:8:3:3 8.20924e-06 Cancer | 94 94 17129
1:1:1:8:3:4 8.20924e-06 Mursia | 94 94 20599
1:1:1:8:3:5 8.20924e-06 Leucosia | 94 94 21298
1:1:1:8:3:6 7.69616e-06 Pagurus | 94 94 16903
1:1:1:8:3:7 7.69616e-06 Philyra | 94 94 20778
1:1:1:8:3:8 7.69616e-06 Ebalia | 94 94 21350
1:1:1:8:3:9 7.69616e-06 Charybdis | 94 94 21936
1:1:1:8:3:10 7.69616e-06 Typhlocarcinus | 94 94 22633
1:1:1:8:4:1 3.81418e-05 Zanclean-H512 | 93 93 4559
1:1:1:8:4:2 9.08769e-06 Peponocyathus | 93 93 20686
1:1:1:8:4:3 8.7182e-06 Heterocyathus | 93 93 16986
1:1:1:8:4:4 8.4891e-06 Heteropsammia | 93 93 21755
1:1:1:8:4:5 7.83609e-06 Coenobita | 93 93 22466
1:1:1:8:5:1 1.06297e-05 Flabellum | 93 93 17873
1:1:1:9:1:1 7.73438e-05 Zanclean-H574 | 93 93 4574
1:1:1:9:1:2 8.31288e-06 Cerithiopsis | 93 93 16556
1:1:1:9:1:3 8.24372e-06 Retilaskeya | 93 93 18577
1:1:1:9:1:4 8.23168e-06 Alvania (Alvania) | 93 93 21587
1:1:1:9:1:5 8.20915e-06 Pusillina (Pusillina) | 93 93 19704
1:1:1:9:1:6 7.5374e-06 Rissoina (Rissoina) | 93 93 19706
1:1:1:9:1:7 7.52517e-06 Hinnites | 93 93 14347
1:1:1:9:1:8 7.52517e-06 Cerithiopsidella | 93 93 18580
1:1:1:9:1:9 7.52517e-06 Metaxia | 93 93 21005
1:1:1:9:1:10 7.52517e-06 Dendropoma | 93 93 22510
1:1:1:9:2:1 2.17638e-05 Zanclean-H536 | 93 93 4564
1:1:1:9:2:2 1.11167e-05 Terebratula | 93 93 14280
1:1:1:9:2:3 1.07746e-05 Megerlia | 93 93 16159
1:1:1:10:1:1 3.98645e-05 Piacenzian-H259 | 94 94 4597
1:1:1:10:1:2 1.00841e-05 Caryophyllia | 94 94 16012
1:1:1:10:1:3 8.6197e-06 Cuna | 94 94 17692
1:1:1:10:1:4 8.6197e-06 Nucula (Linucula) | 94 94 21047
1:1:1:10:1:5 8.6197e-06 Pterolabrella | 94 94 22354
1:1:1:10:1:6 8.6197e-06 Liracraea | 94 94 22549
1:1:1:10:2:1 2.41321e-05 Piacenzian-H221 | 94 94 4592
1:1:1:10:2:2 8.6572e-06 Diplodonta (Zemysina) | 94 94 19342
1:1:1:10:2:3 8.64744e-06 Bathytoma | 94 94 18834
1:1:1:10:2:4 8.6197e-06 Lophelia | 94 94 18201
1:1:2:1:1 0.00133268 Burdigalian-H186 | 88 88 4247
1:1:2:1:2 7.33614e-06 Lentipecten | 88 88 19256
1:1:2:1:3 7.32497e-06 Amalda (Baryspira) | 88 88 19345
1:1:2:1:4 7.30672e-06 Spissatella | 88 88 18181
1:1:2:1:5 7.30392e-06 Struthiolaria | 88 88 18735
1:1:2:1:6 7.2915e-06 Globisinum | 88 88 18595
1:1:2:1:7 7.2915e-06 Alcithoe | 88 88 20684
1:1:2:1:8 7.28805e-06 Corbula (Notocorbula) | 88 88 18286
1:1:2:1:9 7.2797e-06 Comitas | 88 88 20133
1:1:2:1:10 7.26672e-06 Sigapatella | 88 88 18361
1:1:2:1:11 7.25459e-06 Coluzea | 88 88 19642
1:1:2:1:12 7.25375e-06 Austrotoma | 88 88 18894
1:1:2:1:13 7.25327e-06 Anodontia (Loripinus) | 88 88 20936
1:1:2:1:14 7.25001e-06 Polinices (Polinella) | 88 88 18197
1:1:2:1:15 7.24806e-06 Divaricella | 88 88 19374
1:1:2:1:16 7.24166e-06 Zenatia | 88 88 17468
1:1:2:1:17 7.24166e-06 Kuia | 88 88 20125
1:1:2:1:18 7.24166e-06 Fossacallista | 88 88 20367
1:1:2:1:19 7.23788e-06 Pareora | 88 88 18953
1:1:2:1:20 7.23788e-06 Bellerato | 88 88 20141
1:1:2:1:21 7.23788e-06 Zaclys | 88 88 21087
1:1:2:1:22 7.23331e-06 Proximitra | 88 88 18715
1:1:2:1:23 7.23331e-06 Spinomelon | 88 88 20132
1:1:2:1:24 7.2249e-06 Peculator (Parvimitra) | 88 88 19809
1:1:2:1:25 7.22028e-06 Eumarcia | 88 88 20688
1:1:2:1:26 7.22028e-06 Zeadmete | 88 88 21057
1:1:2:1:27 7.21655e-06 Mauidrillia | 88 88 18921
1:1:2:1:28 7.21655e-06 Rugobela | 88 88 19348
1:1:2:1:29 7.21655e-06 Marama | 88 88 19803
1:1:2:1:30 7.21655e-06 Marama (Marama) | 88 88 20124
1:1:2:1:31 7.21655e-06 Proterato | 88 88 20140
1:1:2:1:32 7.21655e-06 Parasyrinx | 88 88 20347
1:1:2:1:33 7.21655e-06 Notacirsa | 88 88 20375
1:1:2:1:34 7.21655e-06 Lovenia | 88 88 20390
1:1:2:1:35 7.21655e-06 Dosinia (Raina) | 88 88 20687
1:1:2:1:36 7.21655e-06 Buccinulum | 88 88 20711
1:1:2:1:37 7.21655e-06 Tomopleura | 88 88 20964
1:1:2:1:38 7.21655e-06 Glaphyrina | 88 88 21054
1:1:2:1:39 7.21655e-06 Maorivetia | 88 88 21072
1:1:2:1:40 7.21655e-06 Uberella | 88 88 21082
1:1:2:1:41 7.21464e-06 Gari | 88 88 18343
1:1:2:1:42 7.21188e-06 Zelandiella | 88 88 18889
1:1:2:1:43 7.20819e-06 Eumarcia (Atamarcia) | 88 88 18884
1:1:2:1:44 7.20819e-06 Scalpomactra | 88 88 19344
1:1:2:1:45 7.20819e-06 Murexsul | 88 88 20155
1:1:2:1:46 7.20819e-06 Turehua | 88 88 20640
1:1:2:1:47 7.20819e-06 Rhizothyris | 88 88 20693
1:1:2:1:48 7.20819e-06 Aethocola (Aethocola) | 88 88 20704
1:1:2:1:49 7.20819e-06 Metamelon | 88 88 20713
1:1:2:1:50 7.20819e-06 Tropicolpus | 88 88 20715
1:1:2:1:51 7.20819e-06 Placunanomia | 88 88 20784
1:1:2:1:52 7.20819e-06 Nemocardium (Varicardium) | 88 88 21044
1:1:2:1:53 7.20819e-06 Austroclavus | 88 88 21058
1:1:2:1:54 7.20819e-06 Etremopsis | 88 88 21062
1:1:2:1:55 7.20819e-06 Zemitrella | 88 88 21064
1:1:2:1:56 7.20819e-06 Pseudoinquisitor | 88 88 21065
1:1:2:1:57 7.20819e-06 Inglisella | 88 88 21071
1:1:2:1:58 7.19979e-06 Sarepta | 88 88 13843
1:1:2:1:59 7.19979e-06 Volsella | 88 88 14635
1:1:2:1:60 7.19979e-06 Brookula | 88 88 17566
1:1:2:1:61 7.19979e-06 Hippoporina | 88 88 18323
1:1:2:1:62 7.19979e-06 Zegalerus | 88 88 18913
1:1:2:1:63 7.19979e-06 Rhizorus | 88 88 19299
1:1:2:1:64 7.19979e-06 Turia | 88 88 19343
1:1:2:1:65 7.19979e-06 Alcithoe (Waihaoia) | 88 88 19347
1:1:2:1:66 7.19979e-06 Vexithara | 88 88 19403
1:1:2:1:67 7.19979e-06 Marshallena | 88 88 19805
1:1:2:1:68 7.19979e-06 Calliostoma (Fautor) | 88 88 20062
1:1:2:1:69 7.19979e-06 Nassicola | 88 88 20130
1:1:2:1:70 7.19979e-06 Hippomenella | 88 88 20263
1:1:2:1:71 7.19979e-06 Waiparia | 88 88 20692
1:1:2:1:72 7.19979e-06 Magadina | 88 88 20697
1:1:2:1:73 7.19979e-06 Scrinium | 88 88 20705
1:1:2:1:74 7.19979e-06 Anapepta | 88 88 20708
1:1:2:1:75 7.19979e-06 Cominella (Cominula) | 88 88 20709
1:1:2:1:76 7.19979e-06 Gispyrella | 88 88 20717
1:1:2:1:77 7.19979e-06 Amalda (Alocospira) | 88 88 20815
1:1:2:1:78 7.19979e-06 Truncatoflabellum | 88 88 21039
1:1:2:1:79 7.19979e-06 Notirus | 88 88 21053
1:1:2:1:80 7.19979e-06 Cominella (Procominula) | 88 88 21055
1:1:2:1:81 7.19979e-06 Neoguraleus | 88 88 21060
1:1:2:1:82 7.19979e-06 Anacithara | 88 88 21061
1:1:2:1:83 7.19979e-06 Egestas | 88 88 21067
1:1:2:1:84 7.19979e-06 Austrofusus (Neocola) | 88 88 21069
1:1:2:1:85 7.19979e-06 Vesanula | 88 88 21073
1:1:2:1:86 7.19979e-06 Paracominia | 88 88 21077
1:1:2:1:87 7.19979e-06 Tropicolpus (Amplicolpus) | 88 88 21081
1:1:2:1:88 7.19979e-06 Alvania (Linemera) | 88 88 21086
1:1:2:1:89 7.19979e-06 Thoristella | 88 88 21089
1:1:2:1:90 7.19979e-06 Pukeuria | 88 88 21099
1:1:2:1:91 7.19431e-06 Strombiformis | 88 88 19685
1:1:2:1:92 7.19431e-06 Modiolaria | 88 88 19919
1:1:2:1:93 7.19431e-06 Typhinellus | 88 88 20954
1:1:2:1:94 7.19144e-06 Pupa | 88 88 18001
1:1:2:1:95 7.19144e-06 Brookula (Aequispirella) | 88 88 16032
1:1:2:1:96 7.19144e-06 Amygdalum | 88 88 16788
1:1:2:1:97 7.19144e-06 Pagurus | 88 88 16903
1:1:2:1:98 7.19144e-06 Membranipora | 88 88 17010
1:1:2:1:99 7.19144e-06 Turbonilla (Pyrgiscus) | 88 88 17050
1:1:2:1:100 7.19144e-06 Tegulorhynchia | 88 88 17476
1:1:2:1:101 7.19144e-06 Graphularia | 88 88 18011
1:1:2:1:102 7.19144e-06 Amphiblestrum | 88 88 18047
1:1:2:1:103 7.19144e-06 Magnatica (Spelaenacca) | 88 88 18195
1:1:2:1:104 7.19144e-06 Marshallaria | 88 88 18204
1:1:2:1:105 7.19144e-06 Unitas | 88 88 18423
1:1:2:1:106 7.19144e-06 Notoseila | 88 88 18464
1:1:2:1:107 7.19144e-06 Zemacies | 88 88 18716
1:1:2:1:108 7.19144e-06 Poirieria | 88 88 18833
1:1:2:1:109 7.19144e-06 Gumina | 88 88 18910
1:1:2:1:110 7.19144e-06 Neothyris | 88 88 18958
1:1:2:1:111 7.19144e-06 Semeloidea | 88 88 19263
1:1:2:1:112 7.19144e-06 Insolentia | 88 88 19346
1:1:2:1:113 7.19144e-06 Mitromorpha | 88 88 19404
1:1:2:1:114 7.19144e-06 Escharoides | 88 88 19439
1:1:2:1:115 7.19144e-06 Maretia | 88 88 19530
1:1:2:1:116 7.19144e-06 Glycymeris (Grandaxinea) | 88 88 19798
1:1:2:1:117 7.19144e-06 Escharina | 88 88 19896
1:1:2:1:118 7.19144e-06 Figularia | 88 88 19898
1:1:2:1:119 7.19144e-06 Didymosella | 88 88 19906
1:1:2:1:120 7.19144e-06 Celleporina | 88 88 19910
1:1:2:1:121 7.19144e-06 Valdemunitella | 88 88 20101
1:1:2:1:122 7.19144e-06 Hippellozoon | 88 88 20108
1:1:2:1:123 7.19144e-06 Costosyrnola | 88 88 20128
1:1:2:1:124 7.19144e-06 Pterotyphis (Prototyphis) | 88 88 20135
1:1:2:1:125 7.19144e-06 Myadora | 88 88 20365
1:1:2:1:126 7.19144e-06 Oamaruia | 88 88 20369
1:1:2:1:127 7.19144e-06 Patsyella | 88 88 20381
1:1:2:1:128 7.19144e-06 Chiastosella | 88 88 20384
1:1:2:1:129 7.19144e-06 Anarthropora | 88 88 20388
1:1:2:1:130 7.19144e-06 Hedecardium (Titanocardium) | 88 88 20391
1:1:2:1:131 7.19144e-06 Chaperia | 88 88 20392
1:1:2:1:132 7.19144e-06 Strebloceras | 88 88 20645
1:1:2:1:133 7.19144e-06 Spiroporina | 88 88 20676
1:1:2:1:134 7.19144e-06 Waimatea | 88 88 20707
1:1:2:1:135 7.19144e-06 Tomopleura (Maoritomella) | 88 88 20712
1:1:2:1:136 7.19144e-06 Trichosirius | 88 88 20718
1:1:2:1:137 7.19144e-06 Macropora | 88 88 20720
1:1:2:1:138 7.19144e-06 Odontionella | 88 88 21033
1:1:2:1:139 7.19144e-06 Fenestrulina | 88 88 21035
1:1:2:1:140 7.19144e-06 Crepidacantha | 88 88 21036
1:1:2:1:141 7.19144e-06 Aupouria | 88 88 21041
1:1:2:1:142 7.19144e-06 Bartrumia | 88 88 21042
1:1:2:1:143 7.19144e-06 Trichomya | 88 88 21046
1:1:2:1:144 7.19144e-06 Offadesma | 88 88 21049
1:1:2:1:145 7.19144e-06 Cleidothaerus | 88 88 21050
1:1:2:1:146 7.19144e-06 Rohea | 88 88 21052
1:1:2:1:147 7.19144e-06 Phenatoma | 88 88 21059
1:1:2:1:148 7.19144e-06 Maoridaphne | 88 88 21063
1:1:2:1:149 7.19144e-06 Aoteadrillia | 88 88 21066
1:1:2:1:150 7.19144e-06 Evarnula | 88 88 21068
1:1:2:1:151 7.19144e-06 Cominella (Eucominia) | 88 88 21070
1:1:2:1:152 7.19144e-06 Egotistica | 88 88 21074
1:1:2:1:153 7.19144e-06 Puha | 88 88 21075
1:1:2:1:154 7.19144e-06 Clavatoma | 88 88 21076
1:1:2:1:155 7.19144e-06 Pterotyphis | 88 88 21078
1:1:2:1:156 7.19144e-06 Tibersyrnola | 88 88 21083
1:1:2:1:157 7.19144e-06 Tugali | 88 88 21088
1:1:2:1:158 7.19144e-06 Austrorissopsis | 88 88 21094
1:1:2:1:159 7.19144e-06 Miopila | 88 88 21095
1:1:2:1:160 7.19144e-06 Linopyrga | 88 88 21096
1:1:2:1:161 7.19144e-06 Egila | 88 88 21097
1:1:2:1:162 7.19144e-06 Levipyrgulina | 88 88 21098
1:1:2:1:163 7.19144e-06 Evelynella | 88 88 21100
1:1:2:1:164 7.19144e-06 Maxwellinatica | 88 88 21101
1:1:2:1:165 7.19144e-06 Struthiolaria (Callusaria) | 88 88 21102
1:1:2:2:1 0.00130465 Burdigalian-H612 | 88 88 4324
1:1:2:2:2 7.65176e-06 Bithynia | 88 88 20299
1:1:2:2:3 7.30352e-06 Astarte (Astarte) | 88 88 14956
1:1:2:2:4 7.29347e-06 Gemmula (Gemmula) | 88 88 20638
1:1:2:2:5 7.28336e-06 Retusa (Cylichnina) | 88 88 17159
1:1:2:2:6 7.27514e-06 Syrnola | 88 88 17813
1:1:2:2:7 7.27281e-06 Venus (Ventricoloidea) | 88 88 20846
1:1:2:2:8 7.2651e-06 Abra | 88 88 19216
1:1:2:2:9 7.26123e-06 Cylichna (Cylichna) | 88 88 21521
1:1:2:2:10 7.25433e-06 Oliva (Strephona) | 88 88 20439
1:1:2:2:11 7.25292e-06 Sveltia | 88 88 18795
1:1:2:2:12 7.25267e-06 Cancellaria (Merica) | 88 88 18682
1:1:2:2:13 7.25246e-06 Ventrilia | 88 88 21494
1:1:2:2:14 7.24758e-06 Peponocyathus | 88 88 20686
1:1:2:2:15 7.2465e-06 Volvulella (Volvulella) | 88 88 20211
1:1:2:2:16 7.245e-06 Pyramidella | 88 88 18319
1:1:2:2:17 7.24204e-06 Anachis (Costoanachis) | 88 88 20973
1:1:2:2:18 7.24085e-06 Bittium (Bittium) | 88 88 18211
1:1:2:2:19 7.24083e-06 Eulima | 88 88 14178
1:1:2:2:20 7.24032e-06 Laevicardium (Habecardium) | 88 88 20034
1:1:2:2:21 7.23907e-06 Pseudotorinia | 88 88 18584
1:1:2:2:22 7.2362e-06 Orthosurcula | 88 88 18246
1:1:2:2:23 7.23565e-06 Viviparus | 88 88 15667
1:1:2:2:24 7.23463e-06 Hadriania | 88 88 20847
1:1:2:2:25 7.23416e-06 Calliostoma (Ampullotrochus) | 88 88 20841
1:1:2:2:26 7.23162e-06 Roxania | 88 88 18589
1:1:2:2:27 7.22948e-06 Pseudamussium | 88 88 19922
1:1:2:2:28 7.22948e-06 Planorbarius | 88 88 20629
1:1:2:2:29 7.22948e-06 Stagnicola | 88 88 21557
1:1:2:2:30 7.22948e-06 Nematurella | 88 88 21577
1:1:2:2:31 7.22874e-06 Stephanophyllia | 88 88 17288
1:1:2:2:32 7.22874e-06 Raphitoma | 88 88 18305
1:1:2:2:33 7.22874e-06 Spaniodontella | 88 88 20882
1:1:2:2:34 7.22458e-06 Spaniorinus | 88 88 18173
1:1:2:2:35 7.22458e-06 Circulus | 88 88 18467
1:1:2:2:36 7.22458e-06 Sphenotrochus | 88 88 18502
1:1:2:2:37 7.22254e-06 Cyrtodaria | 88 88 18175
1:1:2:2:38 7.22254e-06 Leda (Lembulus) | 88 88 21548
1:1:2:2:39 7.21878e-06 Scaphella | 88 88 17826
1:1:2:2:40 7.21789e-06 Nuculoma | 88 88 14096
1:1:2:2:41 7.21789e-06 Acirsa (Hemiacirsa) | 88 88 16557
1:1:2:2:42 7.21789e-06 Odostomia (Odostomia) | 88 88 18096
1:1:2:2:43 7.21789e-06 Yoldiella | 88 88 18139
1:1:2:2:44 7.21789e-06 Polinices (Polinices) | 88 88 18194
1:1:2:2:45 7.21789e-06 Odostomia (Megastomia) | 88 88 18491
1:1:2:2:46 7.21789e-06 Crenilabium | 88 88 18588
1:1:2:2:47 7.21789e-06 Babylonella | 88 88 18669
1:1:2:2:48 7.21789e-06 Streptochetus (Streptolathyrus) | 88 88 18675
1:1:2:2:49 7.21789e-06 Splendrillia | 88 88 18902
1:1:2:2:50 7.21789e-06 Conus (Conolithes) | 88 88 18991
1:1:2:2:51 7.21789e-06 Fusiturris | 88 88 19275
1:1:2:2:52 7.21789e-06 Typhis (Typhis) | 88 88 19629
1:1:2:2:53 7.21789e-06 Acamptogenotia | 88 88 19643
1:1:2:2:54 7.21789e-06 Crepidula (Janacus) | 88 88 19690
1:1:2:2:55 7.21789e-06 Acteon (Acteon) | 88 88 19776
1:1:2:2:56 7.21789e-06 Trigonostoma (Trigonostoma) | 88 88 20363
1:1:2:2:57 7.21789e-06 Lyrotyphis | 88 88 20630
1:1:2:2:58 7.21789e-06 Streptodictyon | 88 88 20631
1:1:2:2:59 7.21789e-06 Scaphella (Scaphella) | 88 88 20873
1:1:2:2:60 7.21789e-06 Pleurotomoides | 88 88 20967
1:1:2:2:61 7.21789e-06 Echinocardium | 88 88 21543
1:1:2:2:62 7.21789e-06 Glossus (Glossus) | 88 88 21552
1:1:2:2:63 7.21789e-06 Phos (Phos) | 88 88 21560
1:1:2:2:64 7.21789e-06 Nitidiclavus | 88 88 21565
1:1:2:2:65 7.21789e-06 Benthomangelia | 88 88 21566
1:1:2:2:66 7.21789e-06 Sorgenfreispira | 88 88 21567
1:1:2:2:67 7.21789e-06 Metuonella | 88 88 21568
1:1:2:2:68 7.21789e-06 Megalotachea | 88 88 21581
1:1:2:2:69 7.21713e-06 Chrysallida | 88 88 15707
1:1:2:2:70 7.21713e-06 Teretia | 88 88 21528
1:1:2:2:71 7.213e-06 Contortia | 88 88 21493
1:1:2:2:72 7.2125e-06 Urosalpinx | 88 88 18662
1:1:2:2:73 7.20628e-06 Ceratia | 88 88 17762
1:1:2:2:74 7.20628e-06 Parvicardium | 88 88 18377
1:1:2:2:75 7.20628e-06 Cochlespira | 88 88 18509
1:1:2:2:76 7.20628e-06 Aporrhais (Aporrhais) | 88 88 18594
1:1:2:2:77 7.20628e-06 Actaeopyramis | 88 88 18659
1:1:2:2:78 7.20628e-06 Philine | 88 88 19181
1:1:2:2:79 7.20628e-06 Strioturbonilla | 88 88 19230
1:1:2:2:80 7.20628e-06 Architectonica (Architectonica) | 88 88 19421
1:1:2:2:81 7.20628e-06 Pterynotus | 88 88 19645
1:1:2:2:82 7.20628e-06 Opalia (Nodiscala) | 88 88 19684
1:1:2:2:83 7.20628e-06 Lentidium (Ajanssenium) | 88 88 20291
1:1:2:2:84 7.20628e-06 Angulus (Peronaea) | 88 88 20552
1:1:2:2:85 7.20628e-06 Amygdalum (Modiolula) | 88 88 20626
1:1:2:2:86 7.20628e-06 Digitaria | 88 88 20868
1:1:2:2:87 7.20628e-06 Lepetella | 88 88 20883
1:1:2:2:88 7.20628e-06 Reussirella | 88 88 21541
1:1:2:2:89 7.20628e-06 Erycinella | 88 88 21546
1:1:2:2:90 7.20628e-06 Goodallia (Goodallia) | 88 88 21547
1:1:2:2:91 7.20628e-06 Korobkovia | 88 88 21549
1:1:2:2:92 7.20628e-06 Capedopecten | 88 88 21550
1:1:2:2:93 7.20628e-06 Mioerycina (Phascoliophila) | 88 88 21551
1:1:2:2:94 7.20628e-06 Ferrissia | 88 88 21558
1:1:2:2:95 7.20628e-06 Amyclina | 88 88 21561
1:1:2:2:96 7.20628e-06 Calcarata | 88 88 21563
1:1:2:2:97 7.20628e-06 Boreodrillia | 88 88 21564
1:1:2:2:98 7.20628e-06 Leucochroopsis | 88 88 21578
1:1:2:2:99 7.20628e-06 Archaeozonites | 88 88 21580
1:1:2:2:100 7.20628e-06 Ovirissoa | 88 88 21582
1:1:2:2:101 7.20628e-06 Balcis (Balcis) | 88 88 21584
1:1:2:2:102 7.20628e-06 Niso (Niso) | 88 88 21585
1:1:2:2:103 7.20616e-06 Crenella | 88 88 17033
1:1:2:2:104 7.20305e-06 Astrea | 88 88 14307
1:1:2:2:105 7.19757e-06 Scala (Spiniscala) | 88 88 21446
1:1:2:2:106 7.1947e-06 Favriella | 88 88 16252
1:1:2:2:107 7.1947e-06 Vatopsis | 88 88 16400
1:1:2:2:108 7.1947e-06 Cancer | 88 88 17129
1:1:2:2:109 7.1947e-06 Pseudomalaxis | 88 88 17759
1:1:2:2:110 7.1947e-06 Stirpulina | 88 88 17955
1:1:2:2:111 7.1947e-06 Cuspidaria (Cuspidaria) | 88 88 18024
1:1:2:2:112 7.1947e-06 Pleurotomella | 88 88 18306
1:1:2:2:113 7.1947e-06 Arcoperna | 88 88 18390
1:1:2:2:114 7.1947e-06 Ringicula (Ringiculina) | 88 88 18407
1:1:2:2:115 7.1947e-06 Carychium | 88 88 18493
1:1:2:2:116 7.1947e-06 Opalia (Pliciscala) | 88 88 18679
1:1:2:2:117 7.1947e-06 Chrysallida (Parthenina) | 88 88 18681
1:1:2:2:118 7.1947e-06 Manzonia (Alvinia) | 88 88 18703
1:1:2:2:119 7.1947e-06 Saxicavella | 88 88 18782
1:1:2:2:120 7.1947e-06 Evalea | 88 88 18796
1:1:2:2:121 7.1947e-06 Brotia (Tinnyea) | 88 88 18824
1:1:2:2:122 7.1947e-06 Cerithiopsis (Cerithiopsis) | 88 88 18831
1:1:2:2:123 7.1947e-06 Heteranomia | 88 88 19255
1:1:2:2:124 7.1947e-06 Hastula (Hastula) | 88 88 19410
1:1:2:2:125 7.1947e-06 Abra (Abra) | 88 88 19513
1:1:2:2:126 7.1947e-06 Kleinella | 88 88 19687
1:1:2:2:127 7.1947e-06 Solariella (Solariella) | 88 88 20046
1:1:2:2:128 7.1947e-06 Limea (Limea) | 88 88 20122
1:1:2:2:129 7.1947e-06 Cirsope | 88 88 20567
1:1:2:2:130 7.1947e-06 Congeria | 88 88 20845
1:1:2:2:131 7.1947e-06 Mancosinodia | 88 88 20871
1:1:2:2:132 7.1947e-06 Aphanitoma | 88 88 20876
1:1:2:2:133 7.1947e-06 Melarhaphe | 88 88 20877
1:1:2:2:134 7.1947e-06 Lepton (Lepton) | 88 88 20933
1:1:2:2:135 7.1947e-06 Lentidium (Lentidium) | 88 88 20942
1:1:2:2:136 7.1947e-06 Irus | 88 88 20949
1:1:2:2:137 7.1947e-06 Pusionella | 88 88 20959
1:1:2:2:138 7.1947e-06 Spiricella | 88 88 20975
1:1:2:2:139 7.1947e-06 Cepaea | 88 88 20993
1:1:2:2:140 7.1947e-06 Palaeotachea | 88 88 21017
1:1:2:2:141 7.1947e-06 Luidia | 88 88 21542
1:1:2:2:142 7.1947e-06 Glycymeris (Chevronia) | 88 88 21544
1:1:2:2:143 7.1947e-06 Scacchia (Scacchia) | 88 88 21545
1:1:2:2:144 7.1947e-06 Coralliophaga (Coralliophaga) | 88 88 21553
1:1:2:2:145 7.1947e-06 Timoclea (Timoclea) | 88 88 21554
1:1:2:2:146 7.1947e-06 Dosinia (Asa) | 88 88 21555
1:1:2:2:147 7.1947e-06 Ringicula (Ringiculocosta) | 88 88 21556
1:1:2:2:148 7.1947e-06 Bullichna | 88 88 21559
1:1:2:2:149 7.1947e-06 Fredenia | 88 88 21562
1:1:2:2:150 7.1947e-06 Thatcheria | 88 88 21569
1:1:2:2:151 7.1947e-06 Terebra (Myurellina) | 88 88 21570
1:1:2:2:152 7.1947e-06 Cabania | 88 88 21571
1:1:2:2:153 7.1947e-06 Clathromangelia | 88 88 21572
1:1:2:2:154 7.1947e-06 Andonia | 88 88 21573
1:1:2:2:155 7.1947e-06 Eubela | 88 88 21574
1:1:2:2:156 7.1947e-06 Aneurystoma | 88 88 21575
1:1:2:2:157 7.1947e-06 Trigonostoma (Extractrix) | 88 88 21576
1:1:2:2:158 7.1947e-06 Ctyrokya | 88 88 21579
1:1:2:2:159 7.1947e-06 Papuliscala | 88 88 21583
1:1:2:2:160 7.1947e-06 Apiocypraea (Apiocypraea) | 88 88 21586
1:1:2:2:161 7.1947e-06 Obtusella | 88 88 21588
1:1:2:2:162 7.1947e-06 Epitonium (Cinctiscala) | 88 88 21589
1:1:2:2:163 7.1947e-06 Epitonium (Hyaloscala) | 88 88 21590
1:1:2:2:164 7.1947e-06 Tjaernoeia | 88 88 21591
1:1:2:2:165 7.1947e-06 Psilaxis | 88 88 21592
1:1:2:3:1 0.00128707 Burdigalian-H575 | 88 88 4318
1:1:2:3:2 7.63093e-06 Cubitostrea | 88 88 15002
1:1:2:3:3 7.48911e-06 Corbula (Varicorbula) | 88 88 16262
1:1:2:3:4 7.48873e-06 Nassarius | 88 88 18293
1:1:2:3:5 7.47464e-06 Mitrella | 88 88 18809
1:1:2:3:6 7.41237e-06 Chicoreus | 88 88 19414
1:1:2:3:7 7.40553e-06 Ringicula | 88 88 15787
1:1:2:3:8 7.38715e-06 Bathytoma | 88 88 18834
1:1:2:3:9 7.3654e-06 Myrtea | 88 88 17155
1:1:2:3:10 7.36407e-06 Timoclea | 88 88 20950
1:1:2:3:11 7.36039e-06 Thericium | 88 88 18452
1:1:2:3:12 7.35135e-06 Aporrhais | 88 88 15385
1:1:2:3:13 7.32043e-06 Cypraecassis | 88 88 21336
1:1:2:3:14 7.31555e-06 Schilderia | 88 88 19694
1:1:2:3:15 7.3121e-06 Genota | 88 88 18592
1:1:2:3:16 7.30673e-06 Neptunea | 88 88 17075
1:1:2:3:17 7.30027e-06 Hipponix | 88 88 16760
1:1:2:3:18 7.29453e-06 Lucinoma (Lucinoma) | 88 88 20844
1:1:2:3:19 7.28534e-06 Euthriofusus | 88 88 18147
1:1:2:3:20 7.27661e-06 Eulimella | 88 88 19731
1:1:2:3:21 7.27227e-06 Trigonostoma | 88 88 18084
1:1:2:3:22 7.27148e-06 Scapharca (Scapharca) | 88 88 20520
1:1:2:3:23 7.2709e-06 Clausinella | 88 88 19394
1:1:2:3:24 7.26933e-06 Erato | 88 88 18239
1:1:2:3:25 7.26422e-06 Typhis | 88 88 20312
1:1:2:3:26 7.26286e-06 Conilithes | 88 88 19377
1:1:2:3:27 7.26238e-06 Persicula | 88 88 19639
1:1:2:3:28 7.25986e-06 Nerita (Theliostyla) | 88 88 20042
1:1:2:3:29 7.25986e-06 Narona | 88 88 18635
1:1:2:3:30 7.25985e-06 Emarginula | 88 88 14402
1:1:2:3:31 7.25232e-06 Zonarina | 88 88 20832
1:1:2:3:32 7.24814e-06 Archimediella | 88 88 17490
1:1:2:3:33 7.2466e-06 Glabella | 88 88 20435
1:1:2:3:34 7.24556e-06 Athleta | 88 88 18292
1:1:2:3:35 7.24424e-06 Bucardium | 88 88 17460
1:1:2:3:36 7.24378e-06 Conocyathus | 88 88 19595
1:1:2:3:37 7.24178e-06 Teinostoma | 88 88 18035
1:1:2:3:38 7.23988e-06 Rissoina | 88 88 15508
1:1:2:3:39 7.23961e-06 Cerithiopsis | 88 88 16556
1:1:2:3:40 7.23676e-06 Linga | 88 88 19050
1:1:2:3:41 7.23484e-06 Purpura | 88 88 19399
1:1:2:3:42 7.23481e-06 Caecum | 88 88 18568
1:1:2:3:43 7.23395e-06 Mandolina | 88 88 20997
1:1:2:3:44 7.23395e-06 Jenneria | 88 88 21000
1:1:2:3:45 7.23366e-06 Cythara (Mangelia) | 88 88 18275
1:1:2:3:46 7.23234e-06 Hastula | 88 88 19184
1:1:2:3:47 7.23197e-06 Monophorus | 88 88 20879
1:1:2:3:48 7.23191e-06 Megaxinus | 88 88 20625
1:1:2:3:49 7.2301e-06 Striarca | 88 88 17726
1:1:2:3:50 7.2285e-06 Tudicla | 88 88 16877
1:1:2:3:51 7.22798e-06 Callista (Callista) | 88 88 19063
1:1:2:3:52 7.22786e-06 Ctena | 88 88 17693
1:1:2:3:53 7.22737e-06 Sthenorytis | 88 88 20546
1:1:2:3:54 7.22726e-06 Pelecyora (Cordiopsis) | 88 88 21519
1:1:2:3:55 7.22726e-06 Euthria | 88 88 19228
1:1:2:3:56 7.22694e-06 Barbatia (Cucullaearca) | 88 88 18064
1:1:2:3:57 7.2265e-06 Europicardium | 88 88 21508
1:1:2:3:58 7.22516e-06 Morum | 88 88 19835
1:1:2:3:59 7.22362e-06 Mathilda | 88 88 15348
1:1:2:3:60 7.22362e-06 Madrepora | 88 88 18127
1:1:2:3:61 7.22362e-06 Clavus | 88 88 20041
1:1:2:3:62 7.22308e-06 Loripes | 88 88 16171
1:1:2:3:63 7.22308e-06 Gyrineum (Aspa) | 88 88 21499
1:1:2:3:64 7.22104e-06 Bolma | 88 88 20060
1:1:2:3:65 7.21808e-06 Pseudolatirus | 88 88 18330
1:1:2:3:66 7.21783e-06 Astraea | 88 88 19567
1:1:2:3:67 7.21687e-06 Borsonia | 88 88 18235
1:1:2:3:68 7.21653e-06 Madracis | 88 88 17586
1:1:2:3:69 7.21639e-06 Retusa | 88 88 15790
1:1:2:3:70 7.21639e-06 Vexillum | 88 88 17244
1:1:2:3:71 7.21639e-06 Lyria (Lyria) | 88 88 20297
1:1:2:3:72 7.21639e-06 Neopycnodonte | 88 88 21016
1:1:2:3:73 7.21565e-06 Miodontiscus | 88 88 21512
1:1:2:3:74 7.21565e-06 Plagioconus | 88 88 21523
1:1:2:3:75 7.21461e-06 Hespererato | 88 88 19674
1:1:2:3:76 7.21456e-06 Capulus | 88 88 9024
1:1:2:3:77 7.21328e-06 Psammotreta | 88 88 21305
1:1:2:3:78 7.21223e-06 Gibbula (Colliculus) | 88 88 18151
1:1:2:3:79 7.21223e-06 Defrancia | 88 88 20457
1:1:2:3:80 7.21223e-06 Ceratotrochus (Edwardsotrochus) | 88 88 20807
1:1:2:3:81 7.21223e-06 Vitularia | 88 88 20969
1:1:2:3:82 7.21126e-06 Gegania | 88 88 16994
1:1:2:3:83 7.21019e-06 Pseudochama (Pseudochama) | 88 88 21518
1:1:2:3:84 7.20602e-06 Volvulella | 88 88 18072
1:1:2:3:85 7.20602e-06 Admete | 88 88 18667
1:1:2:3:86 7.20602e-06 Cytherea | 88 88 16841
1:1:2:3:87 7.20554e-06 Cocculina | 88 88 16825
1:1:2:3:88 7.20554e-06 Granosolarium | 88 88 17066
1:1:2:3:89 7.20554e-06 Astarte (Goodallia) | 88 88 20881
1:1:2:3:90 7.20554e-06 Lucina (Microloripes) | 88 88 20937
1:1:2:3:91 7.20554e-06 Lasaeina | 88 88 21509
1:1:2:3:92 7.20554e-06 Cima | 88 88 21522
1:1:2:3:93 7.2054e-06 Haminoea | 88 88 18590
1:1:2:3:94 7.20478e-06 Haliotis | 88 88 17842
1:1:2:3:95 7.20478e-06 Siphonaria | 88 88 18071
1:1:2:3:96 7.20478e-06 Janiopsis | 88 88 18609
1:1:2:3:97 7.20478e-06 Hexaplex | 88 88 18616
1:1:2:3:98 7.20478e-06 Genota (Pseudotoma) | 88 88 18672
1:1:2:3:99 7.20478e-06 Cardites | 88 88 19592
1:1:2:3:100 7.20478e-06 Pecchiolia | 88 88 19957
1:1:2:3:101 7.20478e-06 Pristigloma | 88 88 21513
1:1:2:3:102 7.20478e-06 Cristatopecten | 88 88 21514
1:1:2:3:103 7.20478e-06 Nototeredo | 88 88 21515
1:1:2:3:104 7.20478e-06 Pyrene | 88 88 21525
1:1:2:3:105 7.20478e-06 Gibberulina | 88 88 21527
1:1:2:3:106 7.20478e-06 Trochocerithium | 88 88 21531
1:1:2:3:107 7.20252e-06 Montacuta | 88 88 18785
1:1:2:3:108 7.20228e-06 Bonellitia | 88 88 17606
1:1:2:3:109 7.20228e-06 Enallopsammia | 88 88 21038
1:1:2:3:110 7.20038e-06 Anachis | 88 88 21314
1:1:2:3:111 7.19681e-06 Nucinella | 88 88 13772
1:1:2:3:112 7.19393e-06 Micromitra | 88 88 4915
1:1:2:3:113 7.19393e-06 Patella | 88 88 13652
1:1:2:3:114 7.19393e-06 Parasmilia | 88 88 16161
1:1:2:3:115 7.19393e-06 Smilotrochus | 88 88 16308
1:1:2:3:116 7.19393e-06 Zebina | 88 88 16403
1:1:2:3:117 7.19393e-06 Fissurella | 88 88 16542
1:1:2:3:118 7.19393e-06 Homalopoma | 88 88 16808
1:1:2:3:119 7.19393e-06 Cerithiella | 88 88 16875
1:1:2:3:120 7.19393e-06 Ceratotrochus | 88 88 17481
1:1:2:3:121 7.19393e-06 Heliacus | 88 88 17766
1:1:2:3:122 7.19393e-06 Desmophyllum | 88 88 17958
1:1:2:3:123 7.19393e-06 Meiocardia | 88 88 18146
1:1:2:3:124 7.19393e-06 Euphyllia | 88 88 18267
1:1:2:3:125 7.19393e-06 Columbellopsis | 88 88 18427
1:1:2:3:126 7.19393e-06 Leucorhynchia | 88 88 18462
1:1:2:3:127 7.19393e-06 Haedropleura | 88 88 18745
1:1:2:3:128 7.19393e-06 Adeorbis | 88 88 18815
1:1:2:3:129 7.19393e-06 Amaea (Discoscala) | 88 88 18918
1:1:2:3:130 7.19393e-06 Pelecyora | 88 88 19054
1:1:2:3:131 7.19393e-06 Spirotropis | 88 88 19196
1:1:2:3:132 7.19393e-06 Pisania | 88 88 19378
1:1:2:3:133 7.19393e-06 Onustus | 88 88 19385
1:1:2:3:134 7.19393e-06 Subemarginula | 88 88 19961
1:1:2:3:135 7.19393e-06 Palliolum | 88 88 19996
1:1:2:3:136 7.19393e-06 Cythara | 88 88 20012
1:1:2:3:137 7.19393e-06 Bela | 88 88 20013
1:1:2:3:138 7.19393e-06 Cardita (Cardita) | 88 88 20184
1:1:2:3:139 7.19393e-06 Astrhelia | 88 88 20230
1:1:2:3:140 7.19393e-06 Dictyoastraea | 88 88 20455
1:1:2:3:141 7.19393e-06 Clathurella | 88 88 20538
1:1:2:3:142 7.19393e-06 Williamia | 88 88 20556
1:1:2:3:143 7.19393e-06 Phyllangia | 88 88 20581
1:1:2:3:144 7.19393e-06 Madrepora (Amphihelia) | 88 88 20586
1:1:2:3:145 7.19393e-06 Lucinella | 88 88 20837
1:1:2:3:146 7.19393e-06 Orania | 88 88 20972
1:1:2:3:147 7.19393e-06 Oulangia | 88 88 21500
1:1:2:3:148 7.19393e-06 Sclerhelia | 88 88 21501
1:1:2:3:149 7.19393e-06 Isophyllia | 88 88 21502
1:1:2:3:150 7.19393e-06 Dendrogyra | 88 88 21503
1:1:2:3:151 7.19393e-06 Gyrosmilia | 88 88 21504
1:1:2:3:152 7.19393e-06 Anomocora | 88 88 21505
1:1:2:3:153 7.19393e-06 Javania | 88 88 21506
1:1:2:3:154 7.19393e-06 Lamellophyllia | 88 88 21507
1:1:2:3:155 7.19393e-06 Plagiocardium (Papillicardium) | 88 88 21510
1:1:2:3:156 7.19393e-06 Arcopagia (Arcopagia) | 88 88 21511
1:1:2:3:157 7.19393e-06 Ostreinella | 88 88 21516
1:1:2:3:158 7.19393e-06 Lutraria (Cryptodon) | 88 88 21517
1:1:2:3:159 7.19393e-06 Atys (Weinkauffia) | 88 88 21520
1:1:2:3:160 7.19393e-06 Exilioidea | 88 88 21524
1:1:2:3:161 7.19393e-06 Leucozonia | 88 88 21526
1:1:2:3:162 7.19393e-06 Cerodrillia | 88 88 21529
1:1:2:3:163 7.19393e-06 Crassopleura | 88 88 21530
1:1:2:3:164 7.19393e-06 Rhombostoma | 88 88 21533
1:1:2:3:165 7.19393e-06 Philippia | 88 88 21534
1:1:2:4:1 0.00118612 Burdigalian-H529 | 88 88 4305
1:1:2:4:2 7.39967e-06 Rhinoclavis (Ochetoclava) | 88 88 20244
1:1:2:4:3 7.39404e-06 Lindapecten | 88 88 20750
1:1:2:4:4 7.34874e-06 Cerastoderma | 88 88 18767
1:1:2:4:5 7.3411e-06 Lucinisca | 88 88 18283
1:1:2:4:6 7.30895e-06 Tectonatica | 88 88 18488
1:1:2:4:7 7.30877e-06 Anadara (Diluvarca) | 88 88 21206
1:1:2:4:8 7.29765e-06 Acteocina | 88 88 16523
1:1:2:4:9 7.29201e-06 Ervilia | 88 88 18781
1:1:2:4:10 7.28322e-06 Transennella | 88 88 18607
1:1:2:4:11 7.2661e-06 Hemicerithium | 88 88 17197
1:1:2:4:12 7.26311e-06 Anodontia (Pegophysema) | 88 88 20175
1:1:2:4:13 7.26166e-06 Pseudochama | 88 88 19875
1:1:2:4:14 7.25751e-06 Alabina (Caloosalba) | 88 88 21442
1:1:2:4:15 7.24728e-06 Busycon | 88 88 18661
1:1:2:4:16 7.24547e-06 Alaba | 88 88 18694
1:1:2:4:17 7.24168e-06 Limaria (Limaria) | 88 88 19514
1:1:2:4:18 7.23746e-06 Tenuicerithium | 88 88 18451
1:1:2:4:19 7.23746e-06 Costaglycymeris | 88 88 21400
1:1:2:4:20 7.23524e-06 Oliva (Oliva) | 88 88 20413
1:1:2:4:21 7.23309e-06 Tricolia | 88 88 19703
1:1:2:4:22 7.23073e-06 Meretrix (Pitaria) | 88 88 19314
1:1:2:4:23 7.23017e-06 Pallacera | 88 88 20491
1:1:2:4:24 7.22905e-06 Erycina | 88 88 18403
1:1:2:4:25 7.22887e-06 Hexaplex (Hexaplex) | 88 88 19521
1:1:2:4:26 7.22603e-06 Dermomurex (Viator) | 88 88 20549
1:1:2:4:27 7.22511e-06 Arcopagia | 88 88 16517
1:1:2:4:28 7.22434e-06 Murexiella (Murexiella) | 88 88 19931
1:1:2:4:29 7.22316e-06 Symbiangia | 88 88 21398
1:1:2:4:30 7.22316e-06 Sulcularia | 88 88 21418
1:1:2:4:31 7.22224e-06 Cylichna | 88 88 15572
1:1:2:4:32 7.22186e-06 Callocardia (Agriopoma) | 88 88 19232
1:1:2:4:33 7.22028e-06 Crucibulum (Crucibulum) | 88 88 21445
1:1:2:4:34 7.21744e-06 Gibberula | 88 88 18435
1:1:2:4:35 7.21744e-06 Hemimactra | 88 88 21416
1:1:2:4:36 7.21523e-06 Sportella | 88 88 18378
1:1:2:4:37 7.21457e-06 Hyalina (Serrata) | 88 88 19847
1:1:2:4:38 7.21457e-06 Jaspidella | 88 88 20764
1:1:2:4:39 7.21457e-06 Divaricella (Divaricella) | 88 88 21408
1:1:2:4:40 7.2139e-06 Conomitra | 88 88 18329
1:1:2:4:41 7.21169e-06 Typhis (Rugotyphis) | 88 88 19936
1:1:2:4:42 7.20885e-06 Enaeta | 88 88 20535
1:1:2:4:43 7.20885e-06 Dermomurex (Trialatella) | 88 88 21420
1:1:2:4:44 7.20664e-06 Lemintina | 88 88 18150
1:1:2:4:45 7.20598e-06 Trinacria | 88 88 17678
1:1:2:4:46 7.20598e-06 Basterotia (Basterotella) | 88 88 21405
1:1:2:4:47 7.20598e-06 Glyptoactis (Glyptoactis) | 88 88 21407
1:1:2:4:48 7.20598e-06 Glyphostoma | 88 88 21424
1:1:2:4:49 7.20598e-06 Chlorostoma (Omphalius) | 88 88 21444
1:1:2:4:50 7.20314e-06 Basterotia (Basterotia) | 88 88 20932
1:1:2:4:51 7.20314e-06 Americardia | 88 88 19544
1:1:2:4:52 7.20314e-06 Cypraeolina | 88 88 21422
1:1:2:4:53 7.20314e-06 Kurtziella | 88 88 21431
1:1:2:4:54 7.20297e-06 Axelella | 88 88 20531
1:1:2:4:55 7.20026e-06 Sigatica | 88 88 18318
1:1:2:4:56 7.20026e-06 Gibbolucina (Eomiltha) | 88 88 18388
1:1:2:4:57 7.20026e-06 Talparia (Talparia) | 88 88 20920
1:1:2:4:58 7.20026e-06 Dermomurex (Dermomurex) | 88 88 21419
1:1:2:4:59 7.20026e-06 Mitra (Pleioptygma) | 88 88 21425
1:1:2:4:60 7.20026e-06 Ithycythara | 88 88 21440
1:1:2:4:61 7.20026e-06 Cylichnella | 88 88 18073
1:1:2:4:62 7.19739e-06 Teinostoma (Idioraphie) | 88 88 17774
1:1:2:4:63 7.19739e-06 Cheilea | 88 88 19546
1:1:2:4:64 7.19739e-06 Aligena | 88 88 21404
1:1:2:4:65 7.19739e-06 Armimiltha | 88 88 21409
1:1:2:4:66 7.19739e-06 Pygmaepterys | 88 88 21421
1:1:2:4:67 7.19739e-06 Engoniophos | 88 88 21426
1:1:2:4:68 7.19739e-06 Syncera | 88 88 21447
1:1:2:4:69 7.19455e-06 Gigantostrea | 88 88 19053
1:1:2:4:70 7.19455e-06 Alveinus | 88 88 19177
1:1:2:4:71 7.19455e-06 Episcynia | 88 88 19527
1:1:2:4:72 7.19455e-06 Diplodonta (Phlyctiderma) | 88 88 19612
1:1:2:4:73 7.19455e-06 Cytharella | 88 88 19644
1:1:2:4:74 7.19455e-06 Phacoides (Bellucina) | 88 88 20760
1:1:2:4:75 7.19455e-06 Macrocallista (Macrocallista) | 88 88 20791
1:1:2:4:76 7.19455e-06 Moerella (Scissula) | 88 88 21402
1:1:2:4:77 7.19455e-06 Trachycardium (Phlogocardia) | 88 88 21403
1:1:2:4:78 7.19455e-06 Cardiolucina | 88 88 21410
1:1:2:4:79 7.19455e-06 Dolabella | 88 88 21417
1:1:2:4:80 7.19455e-06 Kurtziella (Cryoturris) | 88 88 21423
1:1:2:4:81 7.19455e-06 Nannodiella | 88 88 21432
1:1:2:4:82 7.19167e-06 Gastrochaena (Spengleria) | 88 88 16014
1:1:2:4:83 7.19167e-06 Litiopa | 88 88 18312
1:1:2:4:84 7.19167e-06 Pterynotus (Pterynotus) | 88 88 18636
1:1:2:4:85 7.19167e-06 Spheniopsis | 88 88 20271
1:1:2:4:86 7.19167e-06 Tagelus (Mesopleura) | 88 88 20426
1:1:2:4:87 7.19167e-06 Antillophyllia | 88 88 20799
1:1:2:4:88 7.19167e-06 Saccharoturris | 88 88 21427
1:1:2:4:89 7.19167e-06 Brachycythara | 88 88 21428
1:1:2:4:90 7.19167e-06 Triplofusus | 88 88 21433
1:1:2:4:91 7.19167e-06 Pterotyphis (Tripterotyphis) | 88 88 21436
1:1:2:4:92 7.19167e-06 Nassarina | 88 88 21441
1:1:2:4:93 7.19167e-06 Zebina (Cibdezebina) | 88 88 21448
1:1:2:4:94 7.19167e-06 Iselica | 88 88 21450
1:1:2:4:95 7.19167e-06 Crepipatella | 88 88 21453
1:1:2:4:96 7.1888e-06 Prunum (Microspira) | 88 88 19849
1:1:2:4:97 7.1888e-06 Neritopsis | 88 88 14023
1:1:2:4:98 7.1888e-06 Gastrochaena | 88 88 15971
1:1:2:4:99 7.1888e-06 Trigonulina | 88 88 19175
1:1:2:4:100 7.1888e-06 Pteropurpura | 88 88 19379
1:1:2:4:101 7.1888e-06 Tellina (Phyllodina) | 88 88 19966
1:1:2:4:102 7.1888e-06 Anomalocardia | 88 88 20736
1:1:2:4:103 7.1888e-06 Julia | 88 88 20978
1:1:2:4:104 7.1888e-06 Eurytium | 88 88 21397
1:1:2:4:105 7.1888e-06 Calloarca (Taeniarca) | 88 88 21401
1:1:2:4:106 7.1888e-06 Petricola (Petricoxenica) | 88 88 21413
1:1:2:4:107 7.1888e-06 Hysteroconcha | 88 88 21414
1:1:2:4:108 7.1888e-06 Lioglyphostoma | 88 88 21429
1:1:2:4:109 7.1888e-06 Cymakra | 88 88 21430
1:1:2:4:110 7.1888e-06 Spineoterebra | 88 88 21438
1:1:2:4:111 7.1888e-06 Agladrillia (Eumetadrillia) | 88 88 21439
1:1:2:4:112 7.1888e-06 Niveria (Niveria) | 88 88 21456
1:1:2:4:113 7.18596e-06 Rothpletzia | 88 88 9040
1:1:2:4:114 7.18596e-06 Planorbis | 88 88 11117
1:1:2:4:115 7.18596e-06 Astralium | 88 88 14168
1:1:2:4:116 7.18596e-06 Rissoa | 88 88 16022
1:1:2:4:117 7.18596e-06 Paguristes | 88 88 17568
1:1:2:4:118 7.18596e-06 Menippe | 88 88 18037
1:1:2:4:119 7.18596e-06 Verticordia | 88 88 18142
1:1:2:4:120 7.18596e-06 Hindsiella | 88 88 18174
1:1:2:4:121 7.18596e-06 Rimula | 88 88 18469
1:1:2:4:122 7.18596e-06 Rictaxis | 88 88 19617
1:1:2:4:123 7.18596e-06 Cytheriopsis | 88 88 19926
1:1:2:4:124 7.18596e-06 Psamosolen | 88 88 20484
1:1:2:4:125 7.18596e-06 Liotia (Arene) | 88 88 20502
1:1:2:4:126 7.18596e-06 Merisca | 88 88 20732
1:1:2:4:127 7.18596e-06 Donax (Paradonax) | 88 88 20934
1:1:2:4:128 7.18596e-06 Cochliolepis | 88 88 20995
1:1:2:4:129 7.18596e-06 Kionaster | 88 88 21399
1:1:2:4:130 7.18596e-06 Carditamera (Carditamera) | 88 88 21406
1:1:2:4:131 7.18596e-06 Ctenoides (Ctenoides) | 88 88 21412
1:1:2:4:132 7.18596e-06 Parastarte | 88 88 21415
1:1:2:4:133 7.18596e-06 Glyphostoma (Rhiglyphostoma) | 88 88 21434
1:1:2:4:134 7.18596e-06 Pterotyphis (Pterotyphis) | 88 88 21435
1:1:2:4:135 7.18596e-06 Busycon (Sycotypus) | 88 88 21437
1:1:2:4:136 7.18596e-06 Gelasinostoma | 88 88 21449
1:1:2:4:137 7.18596e-06 Rissoina (Mirarissoina) | 88 88 21451
1:1:2:4:138 7.18596e-06 Onoba | 88 88 21452
1:1:2:4:139 7.18596e-06 Trivia (Dolichupis) | 88 88 21455
1:1:2:4:140 7.18596e-06 Simnia (Spiculata) | 88 88 21457
1:1:2:4:141 7.18596e-06 Simnialena | 88 88 21458
1:1:2:5:1 0.000874683 Langhian-H575 | 89 89 4349
1:1:2:5:2 7.59274e-06 Clypeaster | 89 89 19963
1:1:2:5:3 7.55896e-06 Prozonarina | 89 89 20774
1:1:2:5:4 7.37988e-06 Architectonica | 89 89 15743
1:1:2:5:5 7.37258e-06 Oliva | 89 89 19316
1:1:2:5:6 7.32207e-06 Pinna | 89 89 11806
1:1:2:5:7 7.30534e-06 Fusinus | 89 89 17192
1:1:2:5:8 7.30336e-06 Gemmula | 89 89 18079
1:1:2:5:9 7.29733e-06 Persicula | 89 89 19639
1:1:2:5:10 7.28569e-06 Arca | 89 89 14069
1:1:2:5:11 7.283e-06 Cassis | 89 89 18212
1:1:2:5:12 7.28115e-06 Gyrineum (Aspa) | 89 89 21499
1:1:2:5:13 7.26848e-06 Portunus | 89 89 19134
1:1:2:5:14 7.26848e-06 Cardites | 89 89 19592
1:1:2:5:15 7.26629e-06 Thais | 89 89 20514
1:1:2:5:16 7.26431e-06 Yoldia | 89 89 11956
1:1:2:5:17 7.26431e-06 Turricula | 89 89 17827
1:1:2:5:18 7.2612e-06 Nucula | 89 89 7590
1:1:2:5:19 7.2612e-06 Cardita | 89 89 14331
1:1:2:5:20 7.25662e-06 Galeodea | 89 89 17283
1:1:2:5:21 7.25662e-06 Turris | 89 89 17562
1:1:2:5:22 7.25662e-06 Genota | 89 89 18592
1:1:2:5:23 7.25662e-06 Protoma | 89 89 19653
1:1:2:5:24 7.25662e-06 Phos | 89 89 19841
1:1:2:5:25 7.25662e-06 Persististrombus | 89 89 20420
1:1:2:5:26 7.25662e-06 Diloma (Paroxystele) | 89 89 20988
1:1:2:5:27 7.25662e-06 Ringicula | 89 89 15787
1:1:2:5:28 7.2321e-06 Rostellaria (Fusus) | 89 89 14449
1:1:2:5:29 7.2321e-06 Hipponix | 89 89 16760
1:1:2:5:30 7.2321e-06 Neptunea | 89 89 17075
1:1:2:5:31 7.2321e-06 Bonellitia | 89 89 17606
1:1:2:5:32 7.2321e-06 Cancellaria | 89 89 17982
1:1:2:5:33 7.2321e-06 Ancilla | 89 89 18508
1:1:2:5:34 7.2321e-06 Hexaplex | 89 89 18616
1:1:2:5:35 7.2321e-06 Admete | 89 89 18667
1:1:2:5:36 7.2321e-06 Genota (Pseudotoma) | 89 89 18672
1:1:2:5:37 7.2321e-06 Turritella (Peyrotia) | 89 89 18992
1:1:2:5:38 7.2321e-06 Drillia | 89 89 19227
1:1:2:5:39 7.2321e-06 Euthria | 89 89 19228
1:1:2:5:40 7.2321e-06 Astraea | 89 89 19567
1:1:2:5:41 7.2321e-06 Nerita (Theliostyla) | 89 89 20042
1:1:2:5:42 7.2321e-06 Lucinoma (Lucinoma) | 89 89 20844
1:1:2:5:43 7.2321e-06 Mandolina | 89 89 20997
1:1:2:5:44 7.2321e-06 Jenneria | 89 89 21000
1:1:2:5:45 7.2321e-06 Myrtea | 89 89 17155
1:1:2:5:46 7.2321e-06 Borsonia | 89 89 18235
1:1:2:5:47 7.2321e-06 Athleta | 89 89 18292
1:1:2:5:48 7.2321e-06 Morum | 89 89 19835
1:1:2:5:49 7.2321e-06 Glabella | 89 89 20435
1:1:2:5:50 7.2321e-06 Megaxinus | 89 89 20625
1:1:2:5:51 7.2321e-06 Europicardium | 89 89 21508
1:1:2:5:52 7.21483e-06 Anachis | 89 89 21314
1:1:2:5:53 7.21483e-06 Cypraecassis | 89 89 21336
1:1:2:5:54 7.21483e-06 Lucina | 89 89 10672
1:1:2:5:55 7.21483e-06 Trigonostoma | 89 89 18084
1:1:2:5:56 7.21483e-06 Narona | 89 89 18635
1:1:2:5:57 7.20761e-06 Turbonilla | 89 89 13665
1:1:2:5:58 7.20761e-06 Lyria | 89 89 17945
1:1:2:5:59 7.20761e-06 Niso | 89 89 18737
1:1:2:5:60 7.20761e-06 Ervilia | 89 89 18781
1:1:2:5:61 7.20761e-06 Lima | 89 89 12469
1:1:2:5:62 7.20761e-06 Astrea | 89 89 14307
1:1:2:5:63 7.20761e-06 Cuspidaria | 89 89 15155
1:1:2:5:64 7.20761e-06 Retusa | 89 89 15790
1:1:2:5:65 7.20761e-06 Gari (Psammobia) | 89 89 16371
1:1:2:5:66 7.20761e-06 Pyrene (Alia) | 89 89 16439
1:1:2:5:67 7.20761e-06 Murex | 89 89 16702
1:1:2:5:68 7.20761e-06 Paphia | 89 89 16853
1:1:2:5:69 7.20761e-06 Gegania | 89 89 16994
1:1:2:5:70 7.20761e-06 Archimediella | 89 89 17490
1:1:2:5:71 7.20761e-06 Heliacus | 89 89 17766
1:1:2:5:72 7.20761e-06 Syrnola | 89 89 17813
1:1:2:5:73 7.20761e-06 Melanopsis | 89 89 18002
1:1:2:5:74 7.20761e-06 Teinostoma | 89 89 18035
1:1:2:5:75 7.20761e-06 Barbatia (Cucullaearca) | 89 89 18064
1:1:2:5:76 7.20761e-06 Erato | 89 89 18239
1:1:2:5:77 7.20761e-06 Odostomia | 89 89 18251
1:1:2:5:78 7.20761e-06 Metula | 89 89 18310
1:1:2:5:79 7.20761e-06 Pseudolatirus | 89 89 18330
1:1:2:5:80 7.20761e-06 Costacallista | 89 89 18606
1:1:2:5:81 7.20761e-06 Janiopsis | 89 89 18609
1:1:2:5:82 7.20761e-06 Haedropleura | 89 89 18745
1:1:2:5:83 7.20761e-06 Sphaerocypraea | 89 89 18757
1:1:2:5:84 7.20761e-06 Glans (Glans) | 89 89 18818
1:1:2:5:85 7.20761e-06 Bathytoma | 89 89 18834
1:1:2:5:86 7.20761e-06 Polygireulima | 89 89 19007
1:1:2:5:87 7.20761e-06 Theodoxus | 89 89 19140
1:1:2:5:88 7.20761e-06 Lentipecten | 89 89 19256
1:1:2:5:89 7.20761e-06 Conilithes | 89 89 19377
1:1:2:5:90 7.20761e-06 Asthenotoma | 89 89 19402
1:1:2:5:91 7.20761e-06 Nassarius (Hinia) | 89 89 19413
1:1:2:5:92 7.20761e-06 Leptoseris | 89 89 19562
1:1:2:5:93 7.20761e-06 Tricolia | 89 89 19703
1:1:2:5:94 7.20761e-06 Eulimella | 89 89 19731
1:1:2:5:95 7.20761e-06 Pecchiolia | 89 89 19957
1:1:2:5:96 7.20761e-06 Cythara | 89 89 20012
1:1:2:5:97 7.20761e-06 Bela | 89 89 20013
1:1:2:5:98 7.20761e-06 Trona | 89 89 20314
1:1:2:5:99 7.20761e-06 Cymatium | 89 89 20335
1:1:2:5:100 7.20761e-06 Haustellum | 89 89 20437
1:1:2:5:101 7.20761e-06 Scapharca (Scapharca) | 89 89 20520
1:1:2:5:102 7.20761e-06 Hiatella (Hiatella) | 89 89 20553
1:1:2:5:103 7.20761e-06 Babylonia (Peridipsaccus) | 89 89 20588
1:1:2:5:104 7.20761e-06 Typhis (Ciphonochelus) | 89 89 20633
1:1:2:5:105 7.20761e-06 Drilliola | 89 89 20637
1:1:2:5:106 7.20761e-06 Mussismilia | 89 89 20753
1:1:2:5:107 7.20761e-06 Zonarina | 89 89 20832
1:1:2:5:108 7.20761e-06 Stenodrillia | 89 89 20839
1:1:2:5:109 7.20761e-06 Diacrolinia | 89 89 20982
1:1:2:5:110 7.20761e-06 Fossacypraea | 89 89 21011
1:1:2:5:111 7.20761e-06 Clanculus (Clanculopsis) | 89 89 21013
1:1:2:5:112 7.20761e-06 Miodontiscus | 89 89 21512
1:1:2:5:113 7.20761e-06 Exilioidea | 89 89 21524
1:1:2:5:114 7.20761e-06 Crassopleura | 89 89 21530
1:1:2:5:115 7.20761e-06 Trochocerithium | 89 89 21531
1:1:2:5:116 7.20761e-06 Nitidiclavus | 89 89 21565
1:1:2:5:117 7.20761e-06 Nematurella | 89 89 21577
1:1:2:5:118 7.20761e-06 Clio (Clio) | 89 89 21686
1:1:2:5:119 7.20761e-06 Marticia | 89 89 21687
1:1:2:5:120 7.20761e-06 Prososthenia | 89 89 21688
1:1:2:5:121 7.20761e-06 Cyclothyrella | 89 89 21689
1:1:2:5:122 7.20761e-06 Pseudodianella | 89 89 21690
1:1:2:5:123 7.20761e-06 Bania | 89 89 21691
1:1:2:6:1 0.000687721 Langhian-H550 | 89 89 4344
1:1:2:6:2 7.52565e-06 Crepidula | 89 89 16997
1:1:2:6:3 7.49983e-06 Macoma | 89 89 18995
1:1:2:6:4 7.46229e-06 Nassarius | 89 89 18293
1:1:2:6:5 7.40856e-06 Acila (Acila) | 89 89 19328
1:1:2:6:6 7.40644e-06 Mizuhopecten | 89 89 21538
1:1:2:6:7 7.40003e-06 Calyptraea | 89 89 17000
1:1:2:6:8 7.37423e-06 Vicaryella | 89 89 21468
1:1:2:6:9 7.37423e-06 Siratoria | 89 89 21669
1:1:2:6:10 7.37423e-06 Tateiwaia | 89 89 21672
1:1:2:6:11 7.35468e-06 Crassatella | 89 89 16463
1:1:2:6:12 7.34414e-06 Dosinia (Phacosoma) | 89 89 20591
1:1:2:6:13 7.34202e-06 Cultellus | 89 89 19262
1:1:2:6:14 7.34202e-06 Neverita (Glossaulax) | 89 89 19470
1:1:2:6:15 7.32247e-06 Atrina | 89 89 13934
1:1:2:6:16 7.32104e-06 Olivella | 89 89 18303
1:1:2:6:17 7.31915e-06 Sinum | 89 89 18320
1:1:2:6:18 7.31391e-06 Saccella | 89 89 12468
1:1:2:6:19 7.31193e-06 Ennucula | 89 89 14335
1:1:2:6:20 7.31193e-06 Vicarya | 89 89 16974
1:1:2:6:21 7.31193e-06 Cyclina | 89 89 17111
1:1:2:6:22 7.31193e-06 Solidicorbula | 89 89 21666
1:1:2:6:23 7.30374e-06 Gyrineum | 89 89 17765
1:1:2:6:24 7.30109e-06 Placopecten | 89 89 19956
1:1:2:6:25 7.29652e-06 Globularia | 89 89 15048
1:1:2:6:26 7.27972e-06 Calliostoma | 89 89 14584
1:1:2:6:27 7.27972e-06 Pugilina | 89 89 18611
1:1:2:6:28 7.27972e-06 Hiatula | 89 89 21668
1:1:2:6:29 7.27972e-06 Solen | 89 89 15004
1:1:2:6:30 7.27972e-06 Acesta | 89 89 15797
1:1:2:6:31 7.27203e-06 Callista | 89 89 17052
1:1:2:6:32 7.26888e-06 Cyclocardia | 89 89 17067
1:1:2:6:33 7.2475e-06 Modiolus | 89 89 9994
1:1:2:6:34 7.2475e-06 Saxolucina | 89 89 18202
1:1:2:6:35 7.2475e-06 Delectopecten | 89 89 18218
1:1:2:6:36 7.2475e-06 Polymesoda (Geloina) | 89 89 18401
1:1:2:6:37 7.2475e-06 Echinophoria | 89 89 19819
1:1:2:6:38 7.2475e-06 Compsomyax | 89 89 20187
1:1:2:6:39 7.2475e-06 Cardilia | 89 89 21463
1:1:2:6:40 7.2475e-06 Rhinoclavis (Proclava) | 89 89 21673
1:1:2:6:41 7.2475e-06 Calliostoma (Tristichotrochus) | 89 89 21674
1:1:2:6:42 7.2475e-06 Liracassis | 89 89 21676
1:1:2:6:43 7.23982e-06 Cantharus | 89 89 17253
1:1:2:6:44 7.23982e-06 Barbatia | 89 89 15563
1:1:2:6:45 7.21529e-06 Limatula | 89 89 12470
1:1:2:6:46 7.21529e-06 Thracia | 89 89 14226
1:1:2:6:47 7.21529e-06 Propeamussium | 89 89 14493
1:1:2:6:48 7.21529e-06 Chlamys (Chlamys) | 89 89 14722
1:1:2:6:49 7.21529e-06 Pholadomya | 89 89 14809
1:1:2:6:50 7.21529e-06 Limopsis | 89 89 15149
1:1:2:6:51 7.21529e-06 Brachidontes | 89 89 15739
1:1:2:6:52 7.21529e-06 Chlamys (Mimachlamys) | 89 89 16276
1:1:2:6:53 7.21529e-06 Venus | 89 89 16375
1:1:2:6:54 7.21529e-06 Acharax | 89 89 16563
1:1:2:6:55 7.21529e-06 Portlandia | 89 89 16566
1:1:2:6:56 7.21529e-06 Periploma | 89 89 16792
1:1:2:6:57 7.21529e-06 Euchelus | 89 89 16847
1:1:2:6:58 7.21529e-06 Thyasira | 89 89 17053
1:1:2:6:59 7.21529e-06 Pitar | 89 89 17149
1:1:2:6:60 7.21529e-06 Striarca | 89 89 17726
1:1:2:6:61 7.21529e-06 Nucula (Lamellinucula) | 89 89 17832
1:1:2:6:62 7.21529e-06 Madrepora | 89 89 18127
1:1:2:6:63 7.21529e-06 Surculites | 89 89 18247
1:1:2:6:64 7.21529e-06 Telescopium | 89 89 18447
1:1:2:6:65 7.21529e-06 Mya (Arenomya) | 89 89 18877
1:1:2:6:66 7.21529e-06 Donax (Latona) | 89 89 19250
1:1:2:6:67 7.21529e-06 Pseudoneptunea | 89 89 19270
1:1:2:6:68 7.21529e-06 Turbo (Lunella) | 89 89 19419
1:1:2:6:69 7.21529e-06 Ampullonatica | 89 89 19477
1:1:2:6:70 7.21529e-06 Cerithidea (Cerithideopsilla) | 89 89 19757
1:1:2:6:71 7.21529e-06 Makiyamaia | 89 89 19781
1:1:2:6:72 7.21529e-06 Fulgoraria (Musashia) | 89 89 19782
1:1:2:6:73 7.21529e-06 Clavus | 89 89 20041
1:1:2:6:74 7.21529e-06 Comitas | 89 89 20133
1:1:2:6:75 7.21529e-06 Lutraria | 89 89 20292
1:1:2:6:76 7.21529e-06 Ancistrolepis | 89 89 20357
1:1:2:6:77 7.21529e-06 Fulgoraria | 89 89 20360
1:1:2:6:78 7.21529e-06 Pododesmus (Monia) | 89 89 20393
1:1:2:6:79 7.21529e-06 Scapharca | 89 89 20410
1:1:2:6:80 7.21529e-06 Duplicaria | 89 89 20445
1:1:2:6:81 7.21529e-06 Solamen | 89 89 20590
1:1:2:6:82 7.21529e-06 Suavodrillia | 89 89 20609
1:1:2:6:83 7.21529e-06 Corbula (Anisocorbula) | 89 89 21256
1:1:2:6:84 7.21529e-06 Babylonia | 89 89 21361
1:1:2:6:85 7.21529e-06 Nipponomarcia | 89 89 21539
1:1:2:6:86 7.21529e-06 Ezocallista | 89 89 21617
1:1:2:6:87 7.21529e-06 Argobuccinum (Fusitriton) | 89 89 21620
1:1:2:6:88 7.21529e-06 Panomya | 89 89 21622
1:1:2:6:89 7.21529e-06 Kotorapecten | 89 89 21623
1:1:2:6:90 7.21529e-06 Pillucina | 89 89 21665
1:1:2:6:91 7.21529e-06 Saccostrea | 89 89 21667
1:1:2:6:92 7.21529e-06 Cyclodicama | 89 89 21670
1:1:2:6:93 7.21529e-06 Clementina | 89 89 21671
1:1:2:6:94 7.21529e-06 Ginebis | 89 89 21675
1:1:2:6:95 7.21529e-06 Minolia | 89 89 21677
1:1:2:6:96 7.21529e-06 Protorotella | 89 89 21678
1:1:2:7:1 0.000698659 Burdigalian-H613 | 88 88 4325
1:1:2:7:2 7.83307e-06 Turbonilla | 88 88 13665
1:1:2:7:3 7.64712e-06 Hydrobia | 88 88 16233
1:1:2:7:4 7.60599e-06 Turritella (Turritella) | 88 88 17273
1:1:2:7:5 7.40187e-06 Diloma (Paroxystele) | 88 88 20988
1:1:2:7:6 7.37669e-06 Cochlis | 88 88 19696
1:1:2:7:7 7.3626e-06 Lunatia | 88 88 16462
1:1:2:7:8 7.35708e-06 Ocenebra | 88 88 20161
1:1:2:7:9 7.35648e-06 Odostomia | 88 88 18251
1:1:2:7:10 7.33893e-06 Calyptraea (Calyptraea) | 88 88 20730
1:1:2:7:11 7.32389e-06 Agapilia | 88 88 20467
1:1:2:7:12 7.32351e-06 Perrona | 88 88 20745
1:1:2:7:13 7.31673e-06 Paphia | 88 88 16853
1:1:2:7:14 7.30973e-06 Glossus | 88 88 14940
1:1:2:7:15 7.30375e-06 Melanopsis | 88 88 18002
1:1:2:7:16 7.30302e-06 Granulolabium | 88 88 19071
1:1:2:7:17 7.29559e-06 Tornus | 88 88 19086
1:1:2:7:18 7.29217e-06 Potamides (Ptychopotamides) | 88 88 17983
1:1:2:7:19 7.27471e-06 Alvania | 88 88 17756
1:1:2:7:20 7.27471e-06 Ficopsis (Fulguroficus) | 88 88 18250
1:1:2:7:21 7.27177e-06 Triphora | 88 88 18255
1:1:2:7:22 7.27053e-06 Sandbergeria | 88 88 19076
1:1:2:7:23 7.26976e-06 Pyrene (Alia) | 88 88 16439
1:1:2:7:24 7.26433e-06 Pitar (Chionella) | 88 88 18399
1:1:2:7:25 7.2619e-06 Phyllonotus | 88 88 20592
1:1:2:7:26 7.26175e-06 Dorsanum | 88 88 18814
1:1:2:7:27 7.25044e-06 Fossarus | 88 88 16843
1:1:2:7:28 7.24981e-06 Latirus (Latirus) | 88 88 21374
1:1:2:7:29 7.2495e-06 Acanthocardia | 88 88 17425
1:1:2:7:30 7.24276e-06 Hinnites | 88 88 14347
1:1:2:7:31 7.24269e-06 Diodora (Diodora) | 88 88 21532
1:1:2:7:32 7.24023e-06 Solariorbis | 88 88 17754
1:1:2:7:33 7.23804e-06 Theodoxus | 88 88 19140
1:1:2:7:34 7.23595e-06 Neopycnodonta | 88 88 21242
1:1:2:7:35 7.23358e-06 Thracia (Cyathodonta) | 88 88 20896
1:1:2:7:36 7.23255e-06 Arcopsis | 88 88 18007
1:1:2:7:37 7.23184e-06 Coralliophaga | 88 88 18819
1:1:2:7:38 7.23184e-06 Pitar (Cordiopsis) | 88 88 19375
1:1:2:7:39 7.23184e-06 Calyptraea (Bicatillus) | 88 88 19689
1:1:2:7:40 7.23184e-06 Babylonia (Peridipsaccus) | 88 88 20588
1:1:2:7:41 7.23184e-06 Rudicardium | 88 88 21596
1:1:2:7:42 7.22719e-06 Stosicia | 88 88 17773
1:1:2:7:43 7.22642e-06 Turboella | 88 88 17527
1:1:2:7:44 7.22642e-06 Gastrana | 88 88 19390
1:1:2:7:45 7.22281e-06 Gari (Psammobia) | 88 88 16371
1:1:2:7:46 7.22161e-06 Iphigenia | 88 88 21244
1:1:2:7:47 7.21557e-06 Pareuchelus | 88 88 18458
1:1:2:7:48 7.21557e-06 Cingulina | 88 88 18678
1:1:2:7:49 7.21557e-06 Divalinga | 88 88 19294
1:1:2:7:50 7.21557e-06 Ficus (Ficus) | 88 88 19697
1:1:2:7:51 7.21557e-06 Lutraria (Lutraria) | 88 88 20838
1:1:2:7:52 7.21557e-06 Arrhoges (Pseudodiartema) | 88 88 20840
1:1:2:7:53 7.21557e-06 Caecum (Brochina) | 88 88 21007
1:1:2:7:54 7.21557e-06 Astarte (Tridonta) | 88 88 21598
1:1:2:7:55 7.21557e-06 Roxania (Roxania) | 88 88 21600
1:1:2:7:56 7.21557e-06 Bolinus | 88 88 21601
1:1:2:7:57 7.21557e-06 Sphaeronassa | 88 88 21603
1:1:2:7:58 7.21557e-06 Patella (Patella) | 88 88 21606
1:1:2:7:59 7.21096e-06 Sphenia | 88 88 18393
1:1:2:7:60 7.21096e-06 Anisodonta | 88 88 18870
1:1:2:7:61 7.21096e-06 Erato (Erato) | 88 88 19692
1:1:2:7:62 7.21096e-06 Laciolina | 88 88 20836
1:1:2:7:63 7.21096e-06 Alvania (Alvania) | 88 88 21587
1:1:2:7:64 7.2077e-06 Decatopecten | 88 88 21048
1:1:2:7:65 7.19935e-06 Tudicula | 88 88 20404
1:1:2:7:66 7.19935e-06 Laternula | 88 88 13935
1:1:2:7:67 7.19935e-06 Emarginula (Emarginula) | 88 88 15121
1:1:2:7:68 7.19935e-06 Drepanocheilus | 88 88 16876
1:1:2:7:69 7.19935e-06 Munidopsis | 88 88 17569
1:1:2:7:70 7.19935e-06 Cardiomya | 88 88 17605
1:1:2:7:71 7.19935e-06 Burtinella | 88 88 17814
1:1:2:7:72 7.19935e-06 Tudicla (Tudicla) | 88 88 18154
1:1:2:7:73 7.19935e-06 Tellina (Peronaea) | 88 88 18844
1:1:2:7:74 7.19935e-06 Sanguinolaria (Psammotaea) | 88 88 18994
1:1:2:7:75 7.19935e-06 Nassarius (Hinia) | 88 88 19413
1:1:2:7:76 7.19935e-06 Pyramidella (Pyramidella) | 88 88 19433
1:1:2:7:77 7.19935e-06 Gibbolucina | 88 88 19772
1:1:2:7:78 7.19935e-06 Triphora (Triphora) | 88 88 20025
1:1:2:7:79 7.19935e-06 Typhis (Ciphonochelus) | 88 88 20633
1:1:2:7:80 7.19935e-06 Stellaria | 88 88 20744
1:1:2:7:81 7.19935e-06 Crosniera | 88 88 21593
1:1:2:7:82 7.19935e-06 Agononida | 88 88 21594
1:1:2:7:83 7.19935e-06 Styrioplax | 88 88 21595
1:1:2:7:84 7.19935e-06 Beguina (Jesonia) | 88 88 21597
1:1:2:7:85 7.19935e-06 Roxania (Sabatia) | 88 88 21599
1:1:2:7:86 7.19935e-06 Stramonita | 88 88 21602
1:1:2:7:87 7.19935e-06 Cancilla (Ziba) | 88 88 21604
1:1:2:7:88 7.19935e-06 Perrona (Perrona) | 88 88 21605
1:1:2:7:89 7.19935e-06 Haliotis (Haliotis) | 88 88 21607
1:1:2:7:90 7.19935e-06 Tornus (Tornus) | 88 88 21608
1:1:2:7:91 7.19935e-06 Capulus (Capulus) | 88 88 21609
1:1:2:7:92 7.19935e-06 Scutus | 88 88 21610
1:1:2:8:1 0.00068076 Burdigalian-H385 | 88 88 4272
1:1:2:8:2 7.80361e-06 Scapharca | 88 88 20410
1:1:2:8:3 7.70638e-06 Argopecten | 88 88 20452
1:1:2:8:4 7.69929e-06 Orthaulax | 88 88 20501
1:1:2:8:5 7.58646e-06 Diodora | 88 88 18456
1:1:2:8:6 7.50541e-06 Naticarius | 88 88 18314
1:1:2:8:7 7.42357e-06 Plicatula | 88 88 13939
1:1:2:8:8 7.37279e-06 Lirophora | 88 88 20215
1:1:2:8:9 7.36982e-06 Corbula (Caryocorbula) | 88 88 18274
1:1:2:8:10 7.35847e-06 Globivenus | 88 88 20525
1:1:2:8:11 7.35413e-06 Arcinella | 88 88 16815
1:1:2:8:12 7.35247e-06 Lirophora (Lirophora) | 88 88 20216
1:1:2:8:13 7.34602e-06 Mesalia | 88 88 16426
1:1:2:8:14 7.3188e-06 Crucibulum | 88 88 16998
1:1:2:8:15 7.30108e-06 Pteria | 88 88 9649
1:1:2:8:16 7.29869e-06 Phyllacanthus | 88 88 16313
1:1:2:8:17 7.29797e-06 Lunulites | 88 88 17642
1:1:2:8:18 7.29287e-06 Voluta | 88 88 17312
1:1:2:8:19 7.28988e-06 Pitar (Lamelliconcha) | 88 88 17183
1:1:2:8:20 7.28726e-06 Hindsiclava | 88 88 20763
1:1:2:8:21 7.28388e-06 Stigmaulax | 88 88 20221
1:1:2:8:22 7.28247e-06 Antillophos | 88 88 19183
1:1:2:8:23 7.27817e-06 Callinectes | 88 88 20199
1:1:2:8:24 7.27791e-06 Adrana | 88 88 18811
1:1:2:8:25 7.27614e-06 Panopeus | 88 88 18771
1:1:2:8:26 7.27466e-06 Fragum | 88 88 17424
1:1:2:8:27 7.2583e-06 Solena | 88 88 19545
1:1:2:8:28 7.24823e-06 Linga (Linga) | 88 88 20185
1:1:2:8:29 7.24678e-06 Rostellaria (Fusus) | 88 88 14449
1:1:2:8:30 7.23469e-06 Caryophyllia (Acanthocyathus) | 88 88 17056
1:1:2:8:31 7.22528e-06 Cupuladria | 88 88 19056
1:1:2:8:32 7.22452e-06 Discotrochus | 88 88 19511
1:1:2:8:33 7.22384e-06 Manzonia | 88 88 19681
1:1:2:8:34 7.22384e-06 Scylla | 88 88 20424
1:1:2:8:35 7.22384e-06 Acanthocarpus | 88 88 21225
1:1:2:8:36 7.22384e-06 Pleurofusia | 88 88 18810
1:1:2:8:37 7.22236e-06 Cycloseris | 88 88 16387
1:1:2:8:38 7.21654e-06 Lima (Lima) | 88 88 14763
1:1:2:8:39 7.21555e-06 Solarium | 88 88 15014
1:1:2:8:40 7.21431e-06 Bathycyathus | 88 88 17380
1:1:2:8:41 7.21367e-06 Calliostoma (Eutrochus) | 88 88 19941
1:1:2:8:42 7.21367e-06 Caribachlamys | 88 88 20894
1:1:2:8:43 7.21367e-06 Placatenella | 88 88 21238
1:1:2:8:44 7.21367e-06 Cylindritella | 88 88 21245
1:1:2:8:45 7.20346e-06 Nucleolites (Cassidulus) | 88 88 18548
1:1:2:8:46 7.20346e-06 Phalium | 88 88 18997
1:1:2:8:47 7.20346e-06 Callocardia | 88 88 19365
1:1:2:8:48 7.20346e-06 Necronectes | 88 88 20423
1:1:2:8:49 7.20346e-06 Pitar (Paradione) | 88 88 20762
1:1:2:8:50 7.20346e-06 Cyclocancer | 88 88 21224
1:1:2:8:51 7.20346e-06 Hepatella | 88 88 21226
1:1:2:8:52 7.20346e-06 Sesarma | 88 88 21227
1:1:2:8:53 7.20346e-06 Euphylax | 88 88 21228
1:1:2:8:54 7.20346e-06 Tetraxanthus | 88 88 21229
1:1:2:8:55 7.20346e-06 Arenaeus | 88 88 21231
1:1:2:8:56 7.20346e-06 Cupularia | 88 88 21235
1:1:2:8:57 7.20346e-06 Leptopecten | 88 88 21243
1:1:2:8:58 7.20346e-06 Lobatus | 88 88 21253
1:1:2:8:59 7.20185e-06 Acanthocardia (Agnocardia) | 88 88 19035
1:1:2:8:60 7.19897e-06 Arca (Byssoarca) | 88 88 21240
1:1:2:8:61 7.19613e-06 Rhyncholampas | 88 88 18122
1:1:2:8:62 7.19326e-06 Placosmilia | 88 88 16697
1:1:2:8:63 7.19326e-06 Umbraculum | 88 88 18638
1:1:2:8:64 7.19326e-06 Calappilia | 88 88 18816
1:1:2:8:65 7.19326e-06 Tivela | 88 88 19313
1:1:2:8:66 7.19326e-06 Histocidaris | 88 88 19493
1:1:2:8:67 7.19326e-06 Plagiobrissus | 88 88 19496
1:1:2:8:68 7.19326e-06 Agassizia | 88 88 19498
1:1:2:8:69 7.19326e-06 Trigonopora | 88 88 19908
1:1:2:8:70 7.19326e-06 Neptunus | 88 88 20197
1:1:2:8:71 7.19326e-06 Microcardium | 88 88 20207
1:1:2:8:72 7.19326e-06 Biselenaria | 88 88 20288
1:1:2:8:73 7.19326e-06 Antigona (Ventricola) | 88 88 20434
1:1:2:8:74 7.19326e-06 Alabina | 88 88 20543
1:1:2:8:75 7.19326e-06 Anadara (Sectiarca) | 88 88 20788
1:1:2:8:76 7.19326e-06 Uca | 88 88 21230
1:1:2:8:77 7.19326e-06 Paratumidocarcinus | 88 88 21232
1:1:2:8:78 7.19326e-06 Randallia | 88 88 21233
1:1:2:8:79 7.19326e-06 Tasadia | 88 88 21234
1:1:2:8:80 7.19326e-06 Pasythea | 88 88 21236
1:1:2:8:81 7.19326e-06 Sievertsella | 88 88 21237
1:1:2:8:82 7.19326e-06 Noetia (Noetia) | 88 88 21239
1:1:2:8:83 7.19326e-06 Hortia | 88 88 21246
1:1:2:8:84 7.19326e-06 Boreotrophon | 88 88 21250
1:1:2:8:85 7.19326e-06 Turbo (Taeniaturbo) | 88 88 21251
1:1:2:8:86 7.19326e-06 Macrophragma | 88 88 21252
1:1:2:9:1 0.000592027 Burdigalian-H223 | 88 88 4255
1:1:2:9:2 7.62815e-06 Megerlina | 88 88 21140
1:1:2:9:3 7.39676e-06 Brissopsis | 88 88 19476
1:1:2:9:4 7.38828e-06 Argyrotheca | 88 88 8605
1:1:2:9:5 7.30175e-06 Parisis | 88 88 17247
1:1:2:9:6 7.28042e-06 Falsicolus | 88 88 18950
1:1:2:9:7 7.27207e-06 Novocrania | 88 88 14270
1:1:2:9:8 7.26757e-06 Nucula (Linucula) | 88 88 21047
1:1:2:9:9 7.24246e-06 Ellatrivia | 88 88 20377
1:1:2:9:10 7.24246e-06 Keratoisis | 88 88 21142
1:1:2:9:11 7.24246e-06 Platyhelia | 88 88 21143
1:1:2:9:12 7.24246e-06 Diploporaster | 88 88 21144
1:1:2:9:13 7.23321e-06 Hiatella | 88 88 14212
1:1:2:9:14 7.22948e-06 Attenuata | 88 88 20144
1:1:2:9:15 7.22948e-06 Argalista | 88 88 20149
1:1:2:9:16 7.22948e-06 Neolepton | 88 88 21043
1:1:2:9:17 7.22439e-06 Turriscala | 88 88 20142
1:1:2:9:18 7.22112e-06 Scissurella | 88 88 18468
1:1:2:9:19 7.22112e-06 Chemnitzia | 88 88 13659
1:1:2:9:20 7.22112e-06 Nozeba | 88 88 17769
1:1:2:9:21 7.22112e-06 Conominolia | 88 88 18199
1:1:2:9:22 7.22112e-06 Cylichnania | 88 88 18203
1:1:2:9:23 7.22112e-06 Lachryma | 88 88 20150
1:1:2:9:24 7.22112e-06 Zetela | 88 88 20719
1:1:2:9:25 7.22112e-06 Philobrya (Hochstetteria) | 88 88 21040
1:1:2:9:26 7.22112e-06 Verconella | 88 88 21079
1:1:2:9:27 7.22112e-06 Zeradina | 88 88 21080
1:1:2:9:28 7.22112e-06 Zeminolia | 88 88 21084
1:1:2:9:29 7.22112e-06 Dolicrossea | 88 88 21085
1:1:2:9:30 7.22112e-06 Elachorbis | 88 88 21090
1:1:2:9:31 7.22112e-06 Lissotesta | 88 88 21092
1:1:2:9:32 7.22112e-06 Haurakia | 88 88 21093
1:1:2:9:33 7.22112e-06 Maurea | 88 88 21103
1:1:2:9:34 7.21277e-06 Inella | 88 88 5136
1:1:2:9:35 7.21277e-06 Lima (Mantellum) | 88 88 15232
1:1:2:9:36 7.21277e-06 Graphis | 88 88 15267
1:1:2:9:37 7.21277e-06 Pseudarchaster | 88 88 16154
1:1:2:9:38 7.21277e-06 Leucotina | 88 88 16404
1:1:2:9:39 7.21277e-06 Trochocyathus (Platycyathus) | 88 88 16696
1:1:2:9:40 7.21277e-06 Conjectura | 88 88 16829
1:1:2:9:41 7.21277e-06 Triforis | 88 88 18484
1:1:2:9:42 7.21277e-06 Orbitestella | 88 88 18585
1:1:2:9:43 7.21277e-06 Cyclopecten (Cyclochlamys) | 88 88 18947
1:1:2:9:44 7.21277e-06 Daphnella | 88 88 19412
1:1:2:9:45 7.21277e-06 Awateria | 88 88 19586
1:1:2:9:46 7.21277e-06 Sassia (Sassia) | 88 88 19669
1:1:2:9:47 7.21277e-06 Pliciscala | 88 88 19735
1:1:2:9:48 7.21277e-06 Prosimnia | 88 88 19971
1:1:2:9:49 7.21277e-06 Archierato | 88 88 20139
1:1:2:9:50 7.21277e-06 Notosetia | 88 88 20146
1:1:2:9:51 7.21277e-06 Kaitoa | 88 88 20703
1:1:2:9:52 7.21277e-06 Notozyga | 88 88 21141
1:1:2:9:53 7.21277e-06 Opissaster | 88 88 21145
1:1:2:9:54 7.21277e-06 Cratis | 88 88 21146
1:1:2:9:55 7.21277e-06 Kidderia | 88 88 21147
1:1:2:9:56 7.21277e-06 Notomyrtea | 88 88 21148
1:1:2:9:57 7.21277e-06 Borniola | 88 88 21149
1:1:2:9:58 7.21277e-06 Mathilda (Brookesena) | 88 88 21150
1:1:2:9:59 7.21277e-06 Terefundus | 88 88 21151
1:1:2:9:60 7.21277e-06 Nepotilla | 88 88 21152
1:1:2:9:61 7.21277e-06 Zeradina (Naridista) | 88 88 21154
1:1:2:9:62 7.21277e-06 Schizotrochus | 88 88 21155
1:1:2:9:63 7.21277e-06 Antisolarium | 88 88 21156
1:1:2:9:64 7.21277e-06 Lodderia | 88 88 21157
1:1:2:9:65 7.21277e-06 Radinista | 88 88 21158
1:1:2:9:66 7.21277e-06 Merelina | 88 88 21159
1:1:2:9:67 7.21277e-06 Eatoniella (Dardanula) | 88 88 21160
1:1:2:9:68 7.21277e-06 Socienna | 88 88 21161
1:1:2:9:69 7.21277e-06 Pyrgolampros | 88 88 21162
1:1:2:9:70 7.21277e-06 Schismope | 88 88 21163
1:1:2:9:71 7.21277e-06 Lodderena | 88 88 21164
1:1:2:9:72 7.21277e-06 Pisinna | 88 88 21165
1:1:2:9:73 7.21277e-06 Scalaronoba | 88 88 21166
1:1:2:9:74 7.21277e-06 Ihungia | 88 88 21167
1:1:2:9:75 7.21277e-06 Anabathron (Scrobs) | 88 88 21168
1:1:2:9:76 7.21277e-06 Fartulum | 88 88 21169
1:1:2:9:77 7.21277e-06 Dimya | 88 88 18068
1:1:2:9:78 7.21277e-06 Willungia | 88 88 20063
1:1:2:10:1 0.000541077 Langhian-H493 | 89 89 4341
1:1:2:10:2 7.65156e-06 Prunum | 89 89 19458
1:1:2:10:3 7.55935e-06 Cancellaria (Cancellaria) | 89 89 21212
1:1:2:10:4 7.54691e-06 Strombus | 89 89 16378
1:1:2:10:5 7.49097e-06 Smaragdia | 89 89 21268
1:1:2:10:6 7.49097e-06 Trigoniocardia (Trigoniocardia) | 89 89 20165
1:1:2:10:7 7.47847e-06 Lindapecten | 89 89 20750
1:1:2:10:8 7.46602e-06 Turbinella | 89 89 7460
1:1:2:10:9 7.43905e-06 Vokesimurex | 89 89 21247
1:1:2:10:10 7.42253e-06 Cymia (Cymia) | 89 89 21376
1:1:2:10:11 7.32398e-06 Polystira | 89 89 20220
1:1:2:10:12 7.3199e-06 Columbella | 89 89 19398
1:1:2:10:13 7.31676e-06 Rhinoclavis (Ochetoclava) | 89 89 20244
1:1:2:10:14 7.30953e-06 Antillophos | 89 89 19183
1:1:2:10:15 7.30953e-06 Chicoreus (Triplex) | 89 89 21153
1:1:2:10:16 7.30223e-06 Bivetiella | 89 89 19777
1:1:2:10:17 7.28571e-06 Lyria (Lyria) | 89 89 20297
1:1:2:10:18 7.28571e-06 Parametaria (Dominitaria) | 89 89 21660
1:1:2:10:19 7.27809e-06 Corbula (Varicorbula) | 89 89 16262
1:1:2:10:20 7.27604e-06 Arca (Arca) | 89 89 16168
1:1:2:10:21 7.27326e-06 Stigmaulax | 89 89 20221
1:1:2:10:22 7.26077e-06 Arcinella | 89 89 16815
1:1:2:10:23 7.25874e-06 Neritina | 89 89 14439
1:1:2:10:24 7.25354e-06 Petaloconchus | 89 89 19682
1:1:2:10:25 7.25152e-06 Bothrocorbula | 89 89 18348
1:1:2:10:26 7.25152e-06 Antillophos (Antillophos) | 89 89 20738
1:1:2:10:27 7.25152e-06 Massyla | 89 89 21313
1:1:2:10:28 7.25152e-06 Euvola | 89 89 21372
1:1:2:10:29 7.25152e-06 Nassarius (Nassarius) | 89 89 21377
1:1:2:10:30 7.25152e-06 Noetia (Noetia) | 89 89 21239
1:1:2:10:31 7.25152e-06 Turritriton | 89 89 21333
1:1:2:10:32 7.25152e-06 Terebra (Panaterebra) | 89 89 21657
1:1:2:10:33 7.24625e-06 Chione | 89 89 18756
1:1:2:10:34 7.2418e-06 Chicoreus (Chicoreus) | 89 89 21175
1:1:2:10:35 7.2418e-06 Marginella | 89 89 18808
1:1:2:10:36 7.23902e-06 Hindsiclava | 89 89 20763
1:1:2:10:37 7.2318e-06 Malea | 89 89 21222
1:1:2:10:38 7.2245e-06 Semele | 89 89 18783
1:1:2:10:39 7.2245e-06 Sconsia | 89 89 19279
1:1:2:10:40 7.2245e-06 Bulla | 89 89 15753
1:1:2:10:41 7.21728e-06 Aliculastrum | 89 89 18290
1:1:2:10:42 7.21728e-06 Vasum | 89 89 19480
1:1:2:10:43 7.21728e-06 Typhina | 89 89 19536
1:1:2:10:44 7.21728e-06 Conasprelloides | 89 89 21211
1:1:2:10:45 7.21728e-06 Strombina | 89 89 21220
1:1:2:10:46 7.21728e-06 Carinodrillia | 89 89 21262
1:1:2:10:47 7.21728e-06 Solariella | 89 89 14679
1:1:2:10:48 7.21728e-06 Stephanocoenia | 89 89 16137
1:1:2:10:49 7.21728e-06 Diastoma | 89 89 16632
1:1:2:10:50 7.21728e-06 Fasciolaria | 89 89 17202
1:1:2:10:51 7.21728e-06 Muricopsis | 89 89 18689
1:1:2:10:52 7.21728e-06 Septa | 89 89 19159
1:1:2:10:53 7.21728e-06 Latirus (Polygona) | 89 89 19200
1:1:2:10:54 7.21728e-06 Bulliopsis | 89 89 19225
1:1:2:10:55 7.21728e-06 Vexillum (Costellaria) | 89 89 19397
1:1:2:10:56 7.21728e-06 Uromitra | 89 89 19524
1:1:2:10:57 7.21728e-06 Sanguinolaria | 89 89 19990
1:1:2:10:58 7.21728e-06 Anodontia (Pegophysema) | 89 89 20175
1:1:2:10:59 7.21728e-06 Morum (Oniscidia) | 89 89 20219
1:1:2:10:60 7.21728e-06 Erosaria | 89 89 20440
1:1:2:10:61 7.21728e-06 Axelella | 89 89 20531
1:1:2:10:62 7.21728e-06 Agatrix | 89 89 20532
1:1:2:10:63 7.21728e-06 Phyllonotus | 89 89 20592
1:1:2:10:64 7.21728e-06 Merisca | 89 89 20732
1:1:2:10:65 7.21728e-06 Turbo (Taeniaturbo) | 89 89 21251
1:1:2:10:66 7.21728e-06 Lobatus | 89 89 21253
1:1:2:10:67 7.21728e-06 Anadara (Potiarca) | 89 89 21290
1:1:2:10:68 7.21728e-06 Edithinella | 89 89 21331
1:1:2:10:69 7.21728e-06 Mellita | 89 89 21371
1:1:2:10:70 7.21728e-06 Glyptoactis (Glyptoactis) | 89 89 21407
1:1:2:10:71 7.21728e-06 Crucibulum (Crucibulum) | 89 89 21445
1:1:2:10:72 7.21728e-06 Lepicythara | 89 89 21656
1:1:2:10:73 7.21728e-06 Conasprella | 89 89 21658
1:1:2:10:74 7.21728e-06 Conella | 89 89 21659
1:1:2:10:75 7.21728e-06 Neosconsia | 89 89 21661
1:1:2:10:76 7.21728e-06 Gemophos | 89 89 21662
1:1:2:10:77 7.21728e-06 Eurypyrene | 89 89 21663
1:1:2:10:78 7.21728e-06 Microstelma | 89 89 21664
1:1:2:11:1 0.000512586 Langhian-H456 | 89 89 4340
1:1:2:11:2 7.63159e-06 Melongena | 89 89 18835
1:1:2:11:3 7.58467e-06 Gouldia | 89 89 16520
1:1:2:11:4 7.58181e-06 Anadara (Cunearca) | 89 89 16370
1:1:2:11:5 7.4669e-06 Dallocardia | 89 89 20483
1:1:2:11:6 7.36747e-06 Anadara (Rasia) | 89 89 19838
1:1:2:11:7 7.34253e-06 Cymatophos | 89 89 20218
1:1:2:11:8 7.34253e-06 Tucetona | 89 89 19335
1:1:2:11:9 7.34053e-06 Chionopsis | 89 89 20411
1:1:2:11:10 7.33818e-06 Macrocallista | 89 89 18170
1:1:2:11:11 7.32808e-06 Glyptoactis | 89 89 18252
1:1:2:11:12 7.32356e-06 Caryocorbula | 89 89 16626
1:1:2:11:13 7.29181e-06 Eucrassatella (Hybolophus) | 89 89 20727
1:1:2:11:14 7.29181e-06 Euclia | 89 89 21309
1:1:2:11:15 7.28459e-06 Calotrophon | 89 89 21315
1:1:2:11:16 7.27007e-06 Muracypraea | 89 89 21194
1:1:2:11:17 7.27007e-06 Eupleura | 89 89 18300
1:1:2:11:18 7.27007e-06 Cymia | 89 89 19466
1:1:2:11:19 7.27007e-06 Trigoniocardia (Apiocardia) | 89 89 20890
1:1:2:11:20 7.24832e-06 Knefastia | 89 89 20171
1:1:2:11:21 7.24832e-06 Pleurofusia (Cruziturricula) | 89 89 20217
1:1:2:11:22 7.2411e-06 Clathrodrillia | 89 89 20172
1:1:2:11:23 7.2411e-06 Crucibulum (Dispotaea) | 89 89 20772
1:1:2:11:24 7.2338e-06 Naticarius | 89 89 18314
1:1:2:11:25 7.2338e-06 Crassispira | 89 89 19640
1:1:2:11:26 7.2338e-06 Psammacoma | 89 89 19823
1:1:2:11:27 7.2338e-06 Hexacorbula | 89 89 20895
1:1:2:11:28 7.2338e-06 Cyclinella | 89 89 21308
1:1:2:11:29 7.2338e-06 Subcancilla | 89 89 21312
1:1:2:11:30 7.22657e-06 Pallacera | 89 89 20491
1:1:2:11:31 7.21935e-06 Argopecten | 89 89 20452
1:1:2:11:32 7.21935e-06 Bursa | 89 89 18628
1:1:2:11:33 7.21935e-06 Eurytellina | 89 89 19171
1:1:2:11:34 7.21935e-06 Siphonochelus (Laevityphis) | 89 89 19833
1:1:2:11:35 7.21935e-06 Nuculana (Politoleda) | 89 89 21306
1:1:2:11:36 7.21935e-06 Mactrotoma | 89 89 21307
1:1:2:11:37 7.21205e-06 Tagelus | 89 89 20182
1:1:2:11:38 7.21205e-06 Agladrillia | 89 89 21654
1:1:2:11:39 7.20483e-06 Modulus | 89 89 20497
1:1:2:11:40 7.20483e-06 Sincola | 89 89 21655
1:1:2:11:41 7.20483e-06 Lucinisca | 89 89 18283
1:1:2:11:42 7.19761e-06 Crassinella | 89 89 17013
1:1:2:11:43 7.19761e-06 Cirsotrema | 89 89 18198
1:1:2:11:44 7.19761e-06 Transennella | 89 89 18607
1:1:2:11:45 7.19761e-06 Adrana | 89 89 18811
1:1:2:11:46 7.19761e-06 Turritella (Bactrospira) | 89 89 19837
1:1:2:11:47 7.19761e-06 Corbula (Tenuicorbula) | 89 89 19997
1:1:2:11:48 7.19761e-06 Leopecten | 89 89 20422
1:1:2:11:49 7.19761e-06 Strigilla | 89 89 20728
1:1:2:11:50 7.19761e-06 Dendostrea | 89 89 20783
1:1:2:11:51 7.19761e-06 Psammotreta | 89 89 21305
1:1:2:11:52 7.19761e-06 Terebra (Paraterebra) | 89 89 21329
1:1:2:11:53 7.19761e-06 Encope | 89 89 21653
1:1:2:11:54 7.19031e-06 Luria | 89 89 20834
1:1:2:11:55 7.19031e-06 Plicatula | 89 89 13939
1:1:2:11:56 7.19031e-06 Brachiodontes | 89 89 17256
1:1:2:11:57 7.19031e-06 Agaronia | 89 89 18295
1:1:2:11:58 7.19031e-06 Gari | 89 89 18343
1:1:2:11:59 7.19031e-06 Cavilinga | 89 89 18386
1:1:2:11:60 7.19031e-06 Anodontia | 89 89 18602
1:1:2:11:61 7.19031e-06 Pleuroploca | 89 89 18644
1:1:2:11:62 7.19031e-06 Donax | 89 89 18780
1:1:2:11:63 7.19031e-06 Clementia (Clementia) | 89 89 19011
1:1:2:11:64 7.19031e-06 Solena | 89 89 19545
1:1:2:11:65 7.19031e-06 Agriopoma | 89 89 20166
1:1:2:11:66 7.19031e-06 Paraborsonia | 89 89 20737
1:1:2:11:67 7.19031e-06 Anadara (Tosarca) | 89 89 20889
1:1:2:11:68 7.19031e-06 Harvella | 89 89 20897
1:1:2:11:69 7.19031e-06 Aphera | 89 89 20960
1:1:2:11:70 7.19031e-06 Lirophora (Panchione) | 89 89 21293
1:1:2:11:71 7.19031e-06 Laevityphis (Laevityphis) | 89 89 21310
1:1:2:11:72 7.19031e-06 Glyphostoma (Glyphostoma) | 89 89 21316
1:1:2:11:73 7.19031e-06 Anadara (Lunarca) | 89 89 20181
1:1:2:12:1 0.000523088 Langhian-H574 | 89 89 4348
1:1:2:12:2 7.42751e-06 Sphenotrochus | 89 89 18502
1:1:2:12:3 7.399e-06 Terebralia | 89 89 17629
1:1:2:12:4 7.37694e-06 Dendrophyllia | 89 89 17587
1:1:2:12:5 7.37134e-06 Caryophyllia (Acanthocyathus) | 89 89 17056
1:1:2:12:6 7.31607e-06 Antiguastrea | 89 89 17145
1:1:2:12:7 7.31607e-06 Trivia (Trivia) | 89 89 19693
1:1:2:12:8 7.31047e-06 Paracyathus | 89 89 18281
1:1:2:12:9 7.31047e-06 Siderastrea | 89 89 16666
1:1:2:12:10 7.29861e-06 Haustator | 89 89 16996
1:1:2:12:11 7.29861e-06 Clio | 89 89 20273
1:1:2:12:12 7.28181e-06 Serpulorbis | 89 89 18094
1:1:2:12:13 7.28134e-06 Bittium | 89 89 16104
1:1:2:12:14 7.27412e-06 Capulus | 89 89 9024
1:1:2:12:15 7.27412e-06 Architectonica (Architectonica) | 89 89 19421
1:1:2:12:16 7.27412e-06 Sabia | 89 89 19673
1:1:2:12:17 7.27412e-06 Vaginella | 89 89 20561
1:1:2:12:18 7.2496e-06 Cladocora | 89 89 16181
1:1:2:12:19 7.2496e-06 Scala | 89 89 16846
1:1:2:12:20 7.2496e-06 Pirenella | 89 89 17522
1:1:2:12:21 7.2496e-06 Stylophora | 89 89 17666
1:1:2:12:22 7.2496e-06 Leiostraca | 89 89 18095
1:1:2:12:23 7.2496e-06 Bittium (Semibittium) | 89 89 18149
1:1:2:12:24 7.2496e-06 Bythinella | 89 89 18359
1:1:2:12:25 7.2496e-06 Hydrobia (Peringia) | 89 89 18473
1:1:2:12:26 7.2496e-06 Alvania (Arsenia) | 89 89 18478
1:1:2:12:27 7.2496e-06 Heliconoides | 89 89 19083
1:1:2:12:28 7.2496e-06 Mathilda (Mathilda) | 89 89 19179
1:1:2:12:29 7.2496e-06 Sinum (Sinum) | 89 89 19431
1:1:2:12:30 7.2496e-06 Gibborissoa | 89 89 19656
1:1:2:12:31 7.2496e-06 Tenagodus (Tenagodus) | 89 89 19659
1:1:2:12:32 7.2496e-06 Hespererato | 89 89 19674
1:1:2:12:33 7.2496e-06 Clathrus | 89 89 19675
1:1:2:12:34 7.2496e-06 Putilla (Parvisetia) | 89 89 19679
1:1:2:12:35 7.2496e-06 Cingula | 89 89 19680
1:1:2:12:36 7.2496e-06 Manzonia | 89 89 19681
1:1:2:12:37 7.2496e-06 Calyptraea (Bicatillus) | 89 89 19689
1:1:2:12:38 7.2496e-06 Astrhelia | 89 89 20230
1:1:2:12:39 7.2496e-06 Platycoenia | 89 89 20270
1:1:2:12:40 7.2496e-06 Heliastrea (Athecastraea) | 89 89 20458
1:1:2:12:41 7.2496e-06 Culicia | 89 89 20803
1:1:2:12:42 7.2496e-06 Paleoastroides | 89 89 20811
1:1:2:12:43 7.2496e-06 Cryptangia | 89 89 20925
1:1:2:12:44 7.2496e-06 Aquitanophyllia | 89 89 20930
1:1:2:12:45 7.2496e-06 Caecum (Brochina) | 89 89 21007
1:1:2:12:46 7.2496e-06 Cuvierina | 89 89 21443
1:1:2:12:47 7.2496e-06 Oulangia | 89 89 21500
1:1:2:12:48 7.2496e-06 Alvania (Alvania) | 89 89 21587
1:1:2:12:49 7.2496e-06 Protoma (Protoma) | 89 89 21682
1:1:2:12:50 7.2496e-06 Thyca | 89 89 21683
1:1:2:12:51 7.2496e-06 Folinia | 89 89 21684
1:1:2:12:52 7.2496e-06 Alvania (Turbona) | 89 89 21685
1:1:2:12:53 7.2496e-06 Aequipecten | 89 89 14052
1:1:2:12:54 7.2496e-06 Rissoa | 89 89 16022
1:1:2:12:55 7.2496e-06 Fossarus | 89 89 16843
1:1:2:12:56 7.2496e-06 Astrangia | 89 89 17786
1:1:2:12:57 7.2496e-06 Potamides (Ptychopotamides) | 89 89 17983
1:1:2:12:58 7.2496e-06 Stylocoenia | 89 89 18254
1:1:2:12:59 7.2496e-06 Septastrea | 89 89 18282
1:1:2:12:60 7.2496e-06 Rissoina (Zebinella) | 89 89 18480
1:1:2:12:61 7.2496e-06 Triforis | 89 89 18484
1:1:2:12:62 7.2496e-06 Pseudotorinia | 89 89 18584
1:1:2:12:63 7.2496e-06 Zonaria | 89 89 18705
1:1:2:12:64 7.2496e-06 Cerithiopsis (Cerithiopsis) | 89 89 18831
1:1:2:12:65 7.2496e-06 Sandbergeria | 89 89 19076
1:1:2:12:66 7.2496e-06 Limacina | 89 89 19078
1:1:2:12:67 7.2496e-06 Tornus | 89 89 19086
1:1:2:12:68 7.2496e-06 Simnia | 89 89 19094
1:1:2:12:69 7.2496e-06 Gastrana | 89 89 19390
1:1:2:12:70 7.2496e-06 Steginoporella | 89 89 19890
1:1:2:13:1 0.000439609 Burdigalian-H396 | 88 88 4273
1:1:2:13:2 8.07519e-06 Conus (Leptoconus) | 88 88 18981
1:1:2:13:3 7.89777e-06 Nucula | 88 88 7590
1:1:2:13:4 7.60739e-06 Trisidos | 88 88 20432
1:1:2:13:5 7.5325e-06 Acteon | 88 88 16279
1:1:2:13:6 7.53021e-06 Mitra | 88 88 18426
1:1:2:13:7 7.46398e-06 Gyrineum | 88 88 17765
1:1:2:13:8 7.45639e-06 Bursa | 88 88 18628
1:1:2:13:9 7.45299e-06 Lyria (Harpeola) | 88 88 20438
1:1:2:13:10 7.44502e-06 Malea | 88 88 21222
1:1:2:13:11 7.43917e-06 Antigona | 88 88 20257
1:1:2:13:12 7.42583e-06 Haustellum | 88 88 20437
1:1:2:13:13 7.41602e-06 Mitra (Tiara) | 88 88 18692
1:1:2:13:14 7.41135e-06 Tanea | 88 88 19813
1:1:2:13:15 7.40222e-06 Bittium | 88 88 16104
1:1:2:13:16 7.3855e-06 Pugilina | 88 88 18611
1:1:2:13:17 7.37893e-06 Drillia | 88 88 19227
1:1:2:13:18 7.37137e-06 Lyria | 88 88 17945
1:1:2:13:19 7.36133e-06 Tenagodus | 88 88 14391
1:1:2:13:20 7.36117e-06 Varicospira | 88 88 19460
1:1:2:13:21 7.35768e-06 Cantharus | 88 88 17253
1:1:2:13:22 7.3572e-06 Pitar (Hyphantosoma) | 88 88 20899
1:1:2:13:23 7.3516e-06 Siphonochelus (Laevityphis) | 88 88 19833
1:1:2:13:24 7.33614e-06 Crassinella | 88 88 17013
1:1:2:13:25 7.32964e-06 Melanella | 88 88 18316
1:1:2:13:26 7.32511e-06 Mitra (Chrysame) | 88 88 21259
1:1:2:13:27 7.32477e-06 Volvaria | 88 88 19198
1:1:2:13:28 7.31949e-06 Terebra (Diplomeriza) | 88 88 21203
1:1:2:13:29 7.31695e-06 Atys | 88 88 18291
1:1:2:13:30 7.31684e-06 Clanculus | 88 88 18701
1:1:2:13:31 7.31668e-06 Kelletia | 88 88 18425
1:1:2:13:32 7.30701e-06 Lophiotoma | 88 88 19408
1:1:2:13:33 7.30701e-06 Azorinus | 88 88 21015
1:1:2:13:34 7.30654e-06 Ancilla (Sparella) | 88 88 18591
1:1:2:13:35 7.30631e-06 Latirus | 88 88 18299
1:1:2:13:36 7.30171e-06 Biplex | 88 88 18155
1:1:2:13:37 7.29753e-06 Asthenotoma | 88 88 19402
1:1:2:13:38 7.29367e-06 Dientomochilus | 88 88 19425
1:1:2:13:39 7.2932e-06 Fusiturricula | 88 88 19405
1:1:2:13:40 7.29021e-06 Gouldia (Gouldia) | 88 88 20001
1:1:2:13:41 7.28908e-06 Volvarina | 88 88 20814
1:1:2:13:42 7.28792e-06 Niso | 88 88 18737
1:1:2:13:43 7.28726e-06 Smaragdia | 88 88 21268
1:1:2:13:44 7.28049e-06 Scaliola | 88 88 20817
1:1:2:13:45 7.27805e-06 Cymatium | 88 88 20335
1:1:2:13:46 7.26841e-06 Brachytoma | 88 88 19859
1:1:2:13:47 7.26658e-06 Microdrillia | 88 88 19187
1:1:2:13:48 7.25605e-06 Rissoina (Zebinella) | 88 88 18480
1:1:2:13:49 7.25187e-06 Phasianella | 88 88 15015
1:1:2:13:50 7.25187e-06 Pyrazus | 88 88 16492
1:1:2:13:51 7.25187e-06 Cernina | 88 88 16980
1:1:2:13:52 7.25187e-06 Terebellum | 88 88 18985
1:1:2:13:53 7.25072e-06 Corbula (Anisocorbula) | 88 88 21256
1:1:2:13:54 7.24923e-06 Purpura (Tritonalia) | 88 88 16917
1:1:2:13:55 7.24426e-06 Latirus (Polygona) | 88 88 19200
1:1:2:13:56 7.24382e-06 Peristernia | 88 88 20917
1:1:2:13:57 7.24132e-06 Vermicularia | 88 88 15555
1:1:2:13:58 7.23584e-06 Carinodrillia | 88 88 21262
1:1:2:13:59 7.23297e-06 Angaria | 88 88 14447
1:1:2:13:60 7.23297e-06 Moniliopsis | 88 88 19156
1:1:2:13:61 7.23297e-06 Arca (Fossularca) | 88 88 19373
1:1:2:13:62 7.23297e-06 Morum (Oniscidea) | 88 88 20168
1:1:2:13:63 7.23297e-06 Muricanthus | 88 88 20247
1:1:2:13:64 7.23297e-06 Sunetta | 88 88 20441
1:1:2:13:65 7.23297e-06 Pagodatrochus | 88 88 20830
1:1:2:13:66 7.23297e-06 Mercimonia | 88 88 21257
1:1:2:13:67 7.23297e-06 Gouldia (Circenita) | 88 88 21258
1:1:2:13:68 7.23297e-06 Closia | 88 88 21260
1:1:2:13:69 7.23297e-06 Clionella | 88 88 21261
1:1:2:13:70 7.23297e-06 Rhinoclavis (Rhinoclavis) | 88 88 21263
1:1:2:13:71 7.23297e-06 Finella | 88 88 21264
1:1:2:13:72 7.23297e-06 Afrozoila | 88 88 21265
1:1:2:13:73 7.23297e-06 Erronea (Cribraria) | 88 88 21266
1:1:2:13:74 7.23297e-06 Bothropoma | 88 88 21267
1:1:2:13:75 7.23297e-06 Perrinia | 88 88 21269
1:1:2:13:76 7.23297e-06 Homalocantha | 88 88 20953
1:1:2:14:1 0.00049101 Burdigalian-H197 | 88 88 4249
1:1:2:14:2 7.58629e-06 Isognomon | 88 88 14620
1:1:2:14:3 7.48717e-06 Cirsotrema | 88 88 18198
1:1:2:14:4 7.47594e-06 Struthiolarella | 88 88 18906
1:1:2:14:5 7.46859e-06 Zygochlamys | 88 88 20398
1:1:2:14:6 7.41581e-06 Pleuromeris | 88 88 18180
1:1:2:14:7 7.39206e-06 Trophon | 88 88 17391
1:1:2:14:8 7.35727e-06 Epitonium | 88 88 16854
1:1:2:14:9 7.32821e-06 Terebratella | 88 88 15260
1:1:2:14:10 7.30403e-06 Pteromyrtea | 88 88 17893
1:1:2:14:11 7.29515e-06 Crossea (Crosseola) | 88 88 21091
1:1:2:14:12 7.29082e-06 Glyptoactis (Fasciculicardia) | 88 88 18945
1:1:2:14:13 7.28241e-06 Ficus (Diconoficus) | 88 88 18907
1:1:2:14:14 7.27985e-06 Retrotapes | 88 88 21117
1:1:2:14:15 7.27985e-06 Leukoma | 88 88 21118
1:1:2:14:16 7.277e-06 Xymene | 88 88 18896
1:1:2:14:17 7.26776e-06 Pholadidea | 88 88 18021
1:1:2:14:18 7.26776e-06 Gmelinmagas | 88 88 21108
1:1:2:14:19 7.26776e-06 Neoimbricaria | 88 88 21119
1:1:2:14:20 7.26117e-06 Neoguraleus (Fusiguraleus) | 88 88 18903
1:1:2:14:21 7.25567e-06 Plicirhynchia | 88 88 18957
1:1:2:14:22 7.25567e-06 Austrocallista | 88 88 20400
1:1:2:14:23 7.24872e-06 Nucula (Lamellinucula) | 88 88 17832
1:1:2:14:24 7.24815e-06 Zeacuminia | 88 88 19808
1:1:2:14:25 7.24353e-06 Eopleurotoma | 88 88 18308
1:1:2:14:26 7.24353e-06 Jorgechlamys | 88 88 18963
1:1:2:14:27 7.24353e-06 Iheringithyris | 88 88 21109
1:1:2:14:28 7.23144e-06 Cucullaria | 88 88 18505
1:1:2:14:29 7.23144e-06 Eosolen | 88 88 18847
1:1:2:14:30 7.23144e-06 Chaceon | 88 88 19351
1:1:2:14:31 7.23144e-06 Chlamys (Swiftopecten) | 88 88 20399
1:1:2:14:32 7.21935e-06 Cardiocardita | 88 88 19601
1:1:2:14:33 7.21935e-06 Hedecardium (Iheringicardium) | 88 88 20395
1:1:2:14:34 7.20726e-06 Pholadomya (Bucardiomya) | 88 88 15202
1:1:2:14:35 7.20726e-06 Aulacomya | 88 88 18725
1:1:2:14:36 7.20726e-06 Platypygus | 88 88 18961
1:1:2:14:37 7.20726e-06 Antimelatoma | 88 88 20047
1:1:2:14:38 7.20726e-06 Patagonicardium | 88 88 20396
1:1:2:14:39 7.20352e-06 Pachymagas | 88 88 21032
1:1:2:14:40 7.20089e-06 Lucapinella | 88 88 21012
1:1:2:14:41 7.19517e-06 Brachidontes (Brachidontes) | 88 88 17105
1:1:2:14:42 7.19517e-06 Taioma | 88 88 17560
1:1:2:14:43 7.19517e-06 Pseudofax | 88 88 18189
1:1:2:14:44 7.19517e-06 Antarctodarwinella | 88 88 18213
1:1:2:14:45 7.19517e-06 Columbarium | 88 88 18411
1:1:2:14:46 7.19517e-06 Aeneator | 88 88 18901
1:1:2:14:47 7.19517e-06 Isechinus | 88 88 18959
1:1:2:14:48 7.19517e-06 Barnea | 88 88 19220
1:1:2:14:49 7.19517e-06 Pyrula (Ficula) | 88 88 19358
1:1:2:14:50 7.19517e-06 Parinomya | 88 88 19825
1:1:2:14:51 7.19517e-06 Pseudoportlandia | 88 88 20118
1:1:2:14:52 7.19517e-06 Collonista | 88 88 20372
1:1:2:14:53 7.19517e-06 Brisaster | 88 88 20394
1:1:2:14:54 7.19517e-06 Archaeogeryon | 88 88 21107
1:1:2:14:55 7.19517e-06 Ophiocrossota | 88 88 21111
1:1:2:14:56 7.19517e-06 Serratina | 88 88 21112
1:1:2:14:57 7.19517e-06 Neoinoceramus | 88 88 21113
1:1:2:14:58 7.19517e-06 Modiomytilus | 88 88 21114
1:1:2:14:59 7.19517e-06 Modiolarca | 88 88 21115
1:1:2:14:60 7.19517e-06 Austromitra | 88 88 21122
1:1:2:14:61 7.19517e-06 Tegula (Tegula) | 88 88 21124
1:1:2:15:1 0.000416165 Burdigalian-H574 | 88 88 4317
1:1:2:15:2 7.80929e-06 Vaginella | 88 88 20561
1:1:2:15:3 7.38477e-06 Heliconoides | 88 88 19083
1:1:2:15:4 7.36453e-06 Limacina | 88 88 19078
1:1:2:15:5 7.31142e-06 Diacrolinia | 88 88 20982
1:1:2:15:6 7.29644e-06 Lyncina | 88 88 18842
1:1:2:15:7 7.27761e-06 Cuvierina | 88 88 21443
1:1:2:15:8 7.27151e-06 Pocillopora | 88 88 20200
1:1:2:15:9 7.26066e-06 Styliola | 88 88 20820
1:1:2:15:10 7.25881e-06 Astrangia | 88 88 17786
1:1:2:15:11 7.25644e-06 Ireneia | 88 88 21496
1:1:2:15:12 7.25644e-06 Creseis | 88 88 19878
1:1:2:15:13 7.24891e-06 Culicia | 88 88 20803
1:1:2:15:14 7.24764e-06 Sinum (Sinum) | 88 88 19431
1:1:2:15:15 7.23806e-06 Cyathoceras | 88 88 17584
1:1:2:15:16 7.23806e-06 Johnjagtia | 88 88 21495
1:1:2:15:17 7.23694e-06 Tutufa | 88 88 21454
1:1:2:15:18 7.23602e-06 Semicassis (Semicassis) | 88 88 19867
1:1:2:15:19 7.23061e-06 Cladangia | 88 88 19959
1:1:2:15:20 7.23061e-06 Coralliophila | 88 88 19968
1:1:2:15:21 7.23061e-06 Paleoastroides | 88 88 20811
1:1:2:15:22 7.23061e-06 Aquitanophyllia | 88 88 20930
1:1:2:15:23 7.23061e-06 Heliastrea (Athecastraea) | 88 88 20458
1:1:2:15:24 7.21976e-06 Praescissurella | 88 88 18457
1:1:2:15:25 7.21976e-06 Discradisca | 88 88 17403
1:1:2:15:26 7.21976e-06 Gibborissoa | 88 88 19656
1:1:2:15:27 7.21976e-06 Fossacypraea | 88 88 21011
1:1:2:15:28 7.2184e-06 Antiguastrea | 88 88 17145
1:1:2:15:29 7.21268e-06 Carinaria | 88 88 20429
1:1:2:15:30 7.20139e-06 Cellepora | 88 88 14283
1:1:2:15:31 7.20139e-06 Epiphaxum | 88 88 16904
1:1:2:15:32 7.20139e-06 Corallium | 88 88 17532
1:1:2:15:33 7.20139e-06 Amaurellina | 88 88 17751
1:1:2:15:34 7.20139e-06 Tibia (Tibia) | 88 88 18153
1:1:2:15:35 7.20139e-06 Rhizangia | 88 88 18266
1:1:2:15:36 7.20139e-06 Pseudotaphrus | 88 88 18567
1:1:2:15:37 7.20139e-06 Pleuroploca | 88 88 18644
1:1:2:15:38 7.20139e-06 Polinices (Conuber) | 88 88 19695
1:1:2:15:39 7.20139e-06 Rissoina (Rissoina) | 88 88 19706
1:1:2:15:40 7.20139e-06 Atlanta | 88 88 19879
1:1:2:15:41 7.20139e-06 Platycoenia | 88 88 20270
1:1:2:15:42 7.20139e-06 Mesohalina | 88 88 20298
1:1:2:15:43 7.20139e-06 Krebsia | 88 88 20352
1:1:2:15:44 7.20139e-06 Nerthastraea | 88 88 20454
1:1:2:15:45 7.20139e-06 Distorsio (Distorsio) | 88 88 20550
1:1:2:15:46 7.20139e-06 Cirsonella | 88 88 20563
1:1:2:15:47 7.20139e-06 Caryophyllia (Premocyathus) | 88 88 20806
1:1:2:15:48 7.20139e-06 Clatrofenella | 88 88 20818
1:1:2:15:49 7.20139e-06 Diala | 88 88 20979
1:1:2:15:50 7.20139e-06 Dalliella | 88 88 20980
1:1:2:15:51 7.20139e-06 Charonia (Charonia) | 88 88 21497
1:1:2:15:52 7.20139e-06 Mauritia (Mauritia) | 88 88 21498
1:1:2:16:1 0.000407225 Burdigalian-H470 | 88 88 4288
1:1:2:16:2 7.36267e-06 Nellia | 88 88 18322
1:1:2:16:3 7.3521e-06 Athleta (Volutospina) | 88 88 18148
1:1:2:16:4 7.31545e-06 Barycypraea | 88 88 20194
1:1:2:16:5 7.31536e-06 Calyptotheca | 88 88 20430
1:1:2:16:6 7.31014e-06 Ostrea (Ostrea) | 88 88 18233
1:1:2:16:7 7.27765e-06 Clathrus | 88 88 19675
1:1:2:16:8 7.26298e-06 Discoporella | 88 88 20905
1:1:2:16:9 7.25868e-06 Aliculastrum | 88 88 18290
1:1:2:16:10 7.23978e-06 Muricopsis | 88 88 18689
1:1:2:16:11 7.23978e-06 Parasmittina | 88 88 19440
1:1:2:16:12 7.23978e-06 Planicellaria | 88 88 19444
1:1:2:16:13 7.23978e-06 Schizomavella | 88 88 19887
1:1:2:16:14 7.23978e-06 Turbicellepora | 88 88 20431
1:1:2:16:15 7.23978e-06 Hindsia | 88 88 20443
1:1:2:16:16 7.23978e-06 Crepis | 88 88 20906
1:1:2:16:17 7.23978e-06 Anoteropora | 88 88 20913
1:1:2:16:18 7.23978e-06 Reptoporina | 88 88 21339
1:1:2:16:19 7.22088e-06 Cigclisula | 88 88 21340
1:1:2:16:20 7.22088e-06 Nassa (Hebra) | 88 88 21344
1:1:2:16:21 7.22088e-06 Hemipolygona | 88 88 21345
1:1:2:16:22 7.21869e-06 Cominella | 88 88 18428
1:1:2:16:23 7.21033e-06 Iodictyum | 88 88 20387
1:1:2:16:24 7.21033e-06 Petraliella | 88 88 20912
1:1:2:16:25 7.21033e-06 Ellisina | 88 88 18054
1:1:2:16:26 7.21033e-06 Crassimarginatella | 88 88 19443
1:1:2:16:27 7.21033e-06 Hippothoa | 88 88 21034
1:1:2:16:28 7.20198e-06 Conopeum | 88 88 16937
1:1:2:16:29 7.20198e-06 Vulsella | 88 88 17162
1:1:2:16:30 7.20198e-06 Marginaria | 88 88 17366
1:1:2:16:31 7.20198e-06 Akatopora | 88 88 17506
1:1:2:16:32 7.20198e-06 Porina | 88 88 17645
1:1:2:16:33 7.20198e-06 Floridina | 88 88 18363
1:1:2:16:34 7.20198e-06 Seraphs | 88 88 19085
1:1:2:16:35 7.20198e-06 Cerithium (Tympanotonus) | 88 88 19139
1:1:2:16:36 7.20198e-06 Semihaswellia | 88 88 19445
1:1:2:16:37 7.20198e-06 Schizoporella | 88 88 19542
1:1:2:16:38 7.20198e-06 Cerithidea (Cerithideopsilla) | 88 88 19757
1:1:2:16:39 7.20198e-06 Ogivalia | 88 88 20106
1:1:2:16:40 7.20198e-06 Clavellofusus | 88 88 20742
1:1:2:16:41 7.20198e-06 Copidozoum | 88 88 20904
1:1:2:16:42 7.20198e-06 Labioporella | 88 88 20907
1:1:2:16:43 7.20198e-06 Hemismittoidea | 88 88 20908
1:1:2:16:44 7.20198e-06 Houzeauina | 88 88 20909
1:1:2:16:45 7.20198e-06 Petralia | 88 88 20910
1:1:2:16:46 7.20198e-06 Stigmatoechos | 88 88 21341
1:1:2:16:47 7.20198e-06 Mitra (Nebularia) | 88 88 21346
1:1:2:16:48 7.20198e-06 Cancilla | 88 88 21347
1:1:2:16:49 7.20198e-06 Nassa (Telasco) | 88 88 21348
1:1:2:16:50 7.20198e-06 Erronea (Gratiadusta) | 88 88 21349
1:1:2:17:1 0.000393021 Burdigalian-H457 | 88 88 4286
1:1:2:17:2 7.40091e-06 Cymatophos | 88 88 20218
1:1:2:17:3 7.32449e-06 Bivetiella | 88 88 19777
1:1:2:17:4 7.30551e-06 Clathrodrillia | 88 88 20172
1:1:2:17:5 7.30182e-06 Knefastia | 88 88 20171
1:1:2:17:6 7.29125e-06 Cyclinella | 88 88 21308
1:1:2:17:7 7.28468e-06 Edithinella | 88 88 21331
1:1:2:17:8 7.27926e-06 Terebra (Paraterebra) | 88 88 21329
1:1:2:17:9 7.25847e-06 Stephanocoenia | 88 88 16137
1:1:2:17:10 7.25086e-06 Psammocora | 88 88 19982
1:1:2:17:11 7.25086e-06 Paraborsonia | 88 88 20737
1:1:2:17:12 7.24044e-06 Massyla | 88 88 21313
1:1:2:17:13 7.22827e-06 Sphaerocina | 88 88 21332
1:1:2:17:14 7.22827e-06 Protatlanta | 88 88 21337
1:1:2:17:15 7.22342e-06 Sincola (Dorsina) | 88 88 20901
1:1:2:17:16 7.21585e-06 Reticutriton | 88 88 21254
1:1:2:17:17 7.21213e-06 Glyphostoma (Glyphostoma) | 88 88 21316
1:1:2:17:18 7.20568e-06 Macrocypraea | 88 88 19022
1:1:2:17:19 7.20568e-06 Mycetophyllia | 88 88 20320
1:1:2:17:20 7.20568e-06 Ipunina | 88 88 21330
1:1:2:17:21 7.20568e-06 Propustularia | 88 88 21334
1:1:2:17:22 7.20273e-06 Condylocardia | 88 88 19603
1:1:2:17:23 7.19725e-06 Ampullinopsis | 88 88 19142
1:1:2:17:24 7.19725e-06 Petrochirus | 88 88 19553
1:1:2:17:25 7.19438e-06 Propeamussium (Parvamussium) | 88 88 14825
1:1:2:17:26 7.19438e-06 Acesta (Acesta) | 88 88 15735
1:1:2:17:27 7.19438e-06 Diploria | 88 88 17815
1:1:2:17:28 7.19438e-06 Fungiacyathus | 88 88 17862
1:1:2:17:29 7.19438e-06 Stenocyathus | 88 88 18061
1:1:2:17:30 7.19438e-06 Pironastrea | 88 88 18740
1:1:2:17:31 7.19438e-06 Raninoides | 88 88 18970
1:1:2:17:32 7.19438e-06 Eriosachila | 88 88 19504
1:1:2:17:33 7.19438e-06 Falsilyria | 88 88 20243
1:1:2:17:34 7.19438e-06 Pleiorytis | 88 88 20734
1:1:2:17:35 7.19438e-06 Eoinachoides | 88 88 21322
1:1:2:17:36 7.19438e-06 Falconoplax | 88 88 21323
1:1:2:17:37 7.19438e-06 Palaeopinnixa | 88 88 21324
1:1:2:17:38 7.19438e-06 Engina | 88 88 21327
1:1:2:17:39 7.19438e-06 Ameranna | 88 88 21328
1:1:2:17:40 7.19438e-06 Pseudozonaria | 88 88 21335
1:1:2:17:41 7.19438e-06 Cirsotrema (Cirsotremopsis) | 88 88 21338
1:1:2:18:1 0.000355797 Burdigalian-H567 | 88 88 4315
1:1:2:18:2 7.75243e-06 Astarte | 88 88 7450
1:1:2:18:3 7.53613e-06 Parvilucina | 88 88 17254
1:1:2:18:4 7.50103e-06 Mercenaria | 88 88 20792
1:1:2:18:5 7.43609e-06 Chesapecten | 88 88 21481
1:1:2:18:6 7.42123e-06 Mulinia | 88 88 21192
1:1:2:18:7 7.35798e-06 Nucula (Nucula) | 88 88 15661
1:1:2:18:8 7.31558e-06 Marvacrassatella | 88 88 21479
1:1:2:18:9 7.2915e-06 Dallarca | 88 88 21477
1:1:2:18:10 7.2915e-06 Chesacardium | 88 88 21478
1:1:2:18:11 7.27424e-06 Seila | 88 88 17778
1:1:2:18:12 7.26742e-06 Pycnodonte | 88 88 16392
1:1:2:18:13 7.26742e-06 Mariacolpus | 88 88 21491
1:1:2:18:14 7.2668e-06 Astarte (Ashtarotha) | 88 88 21356
1:1:2:18:15 7.25533e-06 Ecphora | 88 88 17699
1:1:2:18:16 7.25533e-06 Astyris | 88 88 18674
1:1:2:18:17 7.24334e-06 Murexiella | 88 88 20536
1:1:2:18:18 7.24334e-06 Leptomactra | 88 88 21486
1:1:2:18:19 7.23756e-06 Carinulorbis | 88 88 21008
1:1:2:18:20 7.23134e-06 Discinisca | 88 88 10047
1:1:2:18:21 7.23134e-06 Scalaria | 88 88 14397
1:1:2:18:22 7.23125e-06 Acanthodesia | 88 88 20380
1:1:2:18:23 7.23125e-06 Melosia | 88 88 21485
1:1:2:18:24 7.21925e-06 Stewartia | 88 88 20789
1:1:2:18:25 7.21925e-06 Tritonopsis | 88 88 20793
1:1:2:18:26 7.20716e-06 Carolinapecten | 88 88 21483
1:1:2:18:27 7.19805e-06 Mytiloconcha | 88 88 21411
1:1:2:18:28 7.19517e-06 Martesia | 88 88 16991
1:1:2:18:29 7.19517e-06 Chrysodomus | 88 88 18234
1:1:2:18:30 7.19517e-06 Isognomon (Hippochaeta) | 88 88 18392
1:1:2:18:31 7.19517e-06 Bulliopsis | 88 88 19225
1:1:2:18:32 7.19517e-06 Crassatella (Crassatella) | 88 88 19964
1:1:2:18:33 7.19517e-06 Cymatosyrinx | 88 88 19969
1:1:2:18:34 7.19517e-06 Rebeccapecten | 88 88 20277
1:1:2:18:35 7.19517e-06 Mytilopsis | 88 88 20412
1:1:2:18:36 7.19517e-06 Patriciapecten | 88 88 21480
1:1:2:18:37 7.19517e-06 Chesapecten (Chesapecten) | 88 88 21482
1:1:2:18:38 7.19517e-06 Pholas (Thovana) | 88 88 21484
1:1:2:18:39 7.19517e-06 Ptychosalpinx | 88 88 21487
1:1:2:18:40 7.19517e-06 Leucosyrinx | 88 88 21488
1:1:2:18:41 7.19517e-06 Inodrillia | 88 88 21489
1:1:2:18:42 7.19517e-06 Muricidea | 88 88 21490
1:1:2:19:1 0.000277243 Langhian-H587 | 89 89 4352
1:1:2:19:2 7.75842e-06 Anadara | 89 89 19389
1:1:2:19:3 7.58658e-06 Dosinia | 89 89 17109
1:1:2:19:4 7.51234e-06 Anomia | 89 89 13770
1:1:2:19:5 7.43653e-06 Meretrix | 89 89 17083
1:1:2:19:6 7.43653e-06 Mya | 89 89 17462
1:1:2:19:7 7.42112e-06 Mitra | 89 89 18426
1:1:2:19:8 7.40807e-06 Mytilus | 89 89 9367
1:1:2:19:9 7.40487e-06 Cypraea | 89 89 18240
1:1:2:19:10 7.40432e-06 Cerithidea | 89 89 17455
1:1:2:19:11 7.40432e-06 Clinocardium | 89 89 19310
1:1:2:19:12 7.39504e-06 Pachycrommium | 89 89 18749
1:1:2:19:13 7.37211e-06 Diplodonta | 89 89 16302
1:1:2:19:14 7.37211e-06 Acila (Truncacila) | 89 89 16717
1:1:2:19:15 7.37211e-06 Siliqua | 89 89 17405
1:1:2:19:16 7.36566e-06 Natica | 89 89 11811
1:1:2:19:17 7.3634e-06 Siphonalia | 89 89 17344
1:1:2:19:18 7.36288e-06 Nerita | 89 89 14445
1:1:2:19:19 7.35114e-06 Terebra | 89 89 19153
1:1:2:19:20 7.32661e-06 Vexillum | 89 89 17244
1:1:2:19:21 7.31179e-06 Ctena | 89 89 17693
1:1:2:19:22 7.30981e-06 Searlesia | 89 89 18688
1:1:2:19:23 7.30981e-06 Inquisitor | 89 89 18730
1:1:2:19:24 7.30981e-06 Chicoreus | 89 89 19414
1:1:2:19:25 7.30981e-06 Boreotrophon | 89 89 21250
1:1:2:19:26 7.28482e-06 Leukoma | 89 89 21118
1:1:2:19:27 7.2776e-06 Turbo | 89 89 9338
1:1:2:19:28 7.2776e-06 Rissoina | 89 89 15508
1:1:2:19:29 7.2776e-06 Trapezium | 89 89 16213
1:1:2:19:30 7.2776e-06 Teredo | 89 89 16259
1:1:2:19:31 7.2776e-06 Spisula | 89 89 18604
1:1:2:19:32 7.2776e-06 Mactromeris | 89 89 19315
1:1:2:19:33 7.2776e-06 Clementia | 89 89 20188
1:1:2:19:34 7.2776e-06 Cryptonatica | 89 89 20610
1:1:2:19:35 7.2776e-06 Clinocardium (Clinocardium) | 89 89 20856
1:1:2:19:36 7.2776e-06 Littoraria (Littorinopsis) | 89 89 18564
1:1:2:19:37 7.2776e-06 Batillaria | 89 89 18752
1:1:2:19:38 7.2776e-06 Spisula (Pseudocardium) | 89 89 19312
1:1:2:19:39 7.2776e-06 Opalia (Nodiscala) | 89 89 19684
1:1:2:19:40 7.2776e-06 Angulus (Peronidia) | 89 89 20325
1:1:2:19:41 7.2776e-06 Patinopecten | 89 89 21470
1:1:2:19:42 7.2776e-06 Nassarius (Zeuxis) | 89 89 21692
1:1:2:19:43 7.2776e-06 Proterato (Sulcerato) | 89 89 21693
1:1:2:20:1 0.000289836 Burdigalian-H401 | 88 88 4276
1:1:2:20:2 7.43722e-06 Microporella | 88 88 20385
1:1:2:20:3 7.40997e-06 Reptadeonella | 88 88 21272
1:1:2:20:4 7.39109e-06 Margaretta | 88 88 19882
1:1:2:20:5 7.35329e-06 Antropora | 88 88 18498
1:1:2:20:6 7.33439e-06 Disporella | 88 88 17508
1:1:2:20:7 7.33439e-06 Adeonellopsis | 88 88 19212
1:1:2:20:8 7.33439e-06 Puellina | 88 88 19438
1:1:2:20:9 7.33439e-06 Antoniettella | 88 88 21271
1:1:2:20:10 7.33439e-06 Bryopesanser | 88 88 21273
1:1:2:20:11 7.33439e-06 Isopora | 88 88 21285
1:1:2:20:12 7.28774e-06 Vincularia | 88 88 17641
1:1:2:20:13 7.27756e-06 Buffonellaria | 88 88 20100
1:1:2:20:14 7.27756e-06 Orbiculipora | 88 88 20911
1:1:2:20:15 7.27756e-06 Lagenipora | 88 88 20914
1:1:2:20:16 7.26702e-06 Hippopodina | 88 88 19903
1:1:2:20:17 7.26702e-06 Smittoidea | 88 88 20096
1:1:2:20:18 7.25866e-06 Stomatopora | 88 88 7068
1:1:2:20:19 7.25866e-06 Arthropoma | 88 88 8008
1:1:2:20:20 7.25866e-06 Microeciella | 88 88 15220
1:1:2:20:21 7.25866e-06 Oncousoecia | 88 88 15907
1:1:2:20:22 7.25866e-06 Filisparsa | 88 88 16349
1:1:2:20:23 7.25866e-06 Voigtopora | 88 88 17371
1:1:2:20:24 7.25866e-06 Smittipora | 88 88 17541
1:1:2:20:25 7.25866e-06 Monoporella | 88 88 18535
1:1:2:20:26 7.25866e-06 Cosciniopsis | 88 88 19442
1:1:2:20:27 7.25866e-06 Tubiporella | 88 88 19447
1:1:2:20:28 7.25866e-06 Scrupocellaria | 88 88 19885
1:1:2:20:29 7.25866e-06 Poricellaria | 88 88 19886
1:1:2:20:30 7.25866e-06 Vix | 88 88 21274
1:1:2:20:31 7.25866e-06 Canda | 88 88 21275
1:1:2:20:32 7.25866e-06 Setosinella | 88 88 21276
1:1:2:20:33 7.25866e-06 Caberoides | 88 88 21277
1:1:2:20:34 7.25866e-06 Saevitella | 88 88 21278
1:1:2:20:35 7.25866e-06 Actisecos | 88 88 21279
1:1:2:20:36 7.25866e-06 Trematooecia | 88 88 21280
1:1:2:20:37 7.25866e-06 Plesiocleidochasma | 88 88 21281
1:1:2:20:38 7.25866e-06 Stephanollona | 88 88 21282
1:1:2:20:39 7.25866e-06 Triphyllozoon | 88 88 21283
1:1:2:20:40 7.25866e-06 Exidmonea | 88 88 21284
1:1:2:21:1 0.000280082 Langhian-H567 | 89 89 4347
1:1:2:21:2 7.7728e-06 Ecphora | 89 89 17699
1:1:2:21:3 7.76013e-06 Mercenaria | 89 89 20792
1:1:2:21:4 7.61203e-06 Glossus | 89 89 14940
1:1:2:21:5 7.55111e-06 Isognomon | 89 89 14620
1:1:2:21:6 7.45114e-06 Chesapecten (Chesapecten) | 89 89 21482
1:1:2:21:7 7.42977e-06 Astarte | 89 89 7450
1:1:2:21:8 7.39755e-06 Lirophora | 89 89 20215
1:1:2:21:9 7.39755e-06 Chesapecten | 89 89 21481
1:1:2:21:10 7.39755e-06 Melosia | 89 89 21485
1:1:2:21:11 7.34396e-06 Mariacolpus | 89 89 21491
1:1:2:21:12 7.34396e-06 Eburneopecten | 89 89 17564
1:1:2:21:13 7.34396e-06 Stewartia | 89 89 20789
1:1:2:21:14 7.34396e-06 Marvacrassatella | 89 89 21479
1:1:2:21:15 7.29026e-06 Charonia | 89 89 16703
1:1:2:21:16 7.29026e-06 Corbula | 89 89 14822
1:1:2:21:17 7.29026e-06 Bicorbula | 89 89 17900
1:1:2:21:18 7.29026e-06 Isognomon (Hippochaeta) | 89 89 18392
1:1:2:21:19 7.29026e-06 Dallarca | 89 89 21477
1:1:2:21:20 7.29026e-06 Chesacardium | 89 89 21478
1:1:2:21:21 7.29026e-06 Ecphora (Ecphora) | 89 89 21680
1:1:2:21:22 7.27294e-06 Phacoides | 89 89 17694
1:1:2:21:23 7.25842e-06 Lirophora (Lirophora) | 89 89 20216
1:1:2:21:24 7.23667e-06 Pseudophorus | 89 89 8209
1:1:2:21:25 7.23667e-06 Novocrania | 89 89 14270
1:1:2:21:26 7.23667e-06 Pycnodonte | 89 89 16392
1:1:2:21:27 7.23667e-06 Lunatia | 89 89 16462
1:1:2:21:28 7.23667e-06 Glycimeris | 89 89 17788
1:1:2:21:29 7.23667e-06 Torcula | 89 89 18253
1:1:2:21:30 7.23667e-06 Diodora | 89 89 18456
1:1:2:21:31 7.23667e-06 Panopeus | 89 89 18771
1:1:2:21:32 7.23667e-06 Noetia | 89 89 18973
1:1:2:21:33 7.23667e-06 Divalinga | 89 89 19294
1:1:2:21:34 7.23667e-06 Pandora | 89 89 19605
1:1:2:21:35 7.23667e-06 Diplodonta (Timothynus) | 89 89 19874
1:1:2:21:36 7.23667e-06 Sthenorytis | 89 89 20546
1:1:2:21:37 7.23667e-06 Florimetis | 89 89 21241
1:1:2:21:38 7.23667e-06 Hysteroconcha | 89 89 21414
1:1:2:21:39 7.23667e-06 Ecphora (Trisecphora) | 89 89 21681
1:1:2:22:1 0.000298948 Aquitanian-H470 | 87 87 4230
1:1:2:22:2 7.54224e-06 Marginaria | 87 87 17366
1:1:2:22:3 7.54224e-06 Crassimarginatella | 87 87 19443
1:1:2:22:4 7.54224e-06 Schizoporella | 87 87 19542
1:1:2:22:5 7.54224e-06 Steginoporella | 87 87 19890
1:1:2:22:6 7.54224e-06 Copidozoum | 87 87 20904
1:1:2:22:7 7.54224e-06 Labioporella | 87 87 20907
1:1:2:22:8 7.36266e-06 Porina | 87 87 17645
1:1:2:22:9 7.36266e-06 Thalamoporella | 87 87 18533
1:1:2:22:10 7.36266e-06 Microporella | 87 87 20385
1:1:2:22:11 7.36266e-06 Reteporella | 87 87 12043
1:1:2:22:12 7.36266e-06 Conopeum | 87 87 16937
1:1:2:22:13 7.36266e-06 Onychocella | 87 87 17365
1:1:2:22:14 7.36266e-06 Akatopora | 87 87 17506
1:1:2:22:15 7.36266e-06 Vincularia | 87 87 17641
1:1:2:22:16 7.36266e-06 Micropora | 87 87 18049
1:1:2:22:17 7.36266e-06 Nellia | 87 87 18322
1:1:2:22:18 7.36266e-06 Floridina | 87 87 18363
1:1:2:22:19 7.36266e-06 Antropora | 87 87 18498
1:1:2:22:20 7.36266e-06 Trypostega | 87 87 19209
1:1:2:22:21 7.36266e-06 Parasmittina | 87 87 19440
1:1:2:22:22 7.36266e-06 Margaretta | 87 87 19882
1:1:2:22:23 7.36266e-06 Schizomavella | 87 87 19887
1:1:2:22:24 7.36266e-06 Iodictyum | 87 87 20387
1:1:2:22:25 7.36266e-06 Calyptotheca | 87 87 20430
1:1:2:22:26 7.36266e-06 Turbicellepora | 87 87 20431
1:1:2:22:27 7.36266e-06 Discoporella | 87 87 20905
1:1:2:22:28 7.36266e-06 Crepis | 87 87 20906
1:1:2:22:29 7.36266e-06 Hemismittoidea | 87 87 20908
1:1:2:22:30 7.36266e-06 Houzeauina | 87 87 20909
1:1:2:22:31 7.36266e-06 Petralia | 87 87 20910
1:1:2:22:32 7.36266e-06 Orbiculipora | 87 87 20911
1:1:2:22:33 7.36266e-06 Petraliella | 87 87 20912
1:1:2:22:34 7.36266e-06 Anoteropora | 87 87 20913
1:1:2:22:35 7.36266e-06 Lagenipora | 87 87 20914
1:1:2:23:1 0.000251808 Burdigalian-H182 | 88 88 4246
1:1:2:23:2 8.23685e-06 Zoila | 88 88 18955
1:1:2:23:3 7.71418e-06 Athleta (Ternivoluta) | 88 88 20368
1:1:2:23:4 7.6618e-06 Serripecten | 88 88 18710
1:1:2:23:5 7.65809e-06 Clavilithes | 88 88 18301
1:1:2:23:6 7.65174e-06 Serpulorbis | 88 88 18094
1:1:2:23:7 7.64366e-06 Sassia | 88 88 17772
1:1:2:23:8 7.61827e-06 Murex | 88 88 16702
1:1:2:23:9 7.58469e-06 Fusinus | 88 88 17192
1:1:2:23:10 7.5805e-06 Proxichione | 88 88 20679
1:1:2:23:11 7.57836e-06 Eotrigonia | 88 88 20366
1:1:2:23:12 7.56008e-06 Friginatica | 88 88 18733
1:1:2:23:13 7.55796e-06 Cardita | 88 88 14331
1:1:2:23:14 7.52427e-06 Glans | 88 88 18380
1:1:2:23:15 7.47437e-06 Hedecardium | 88 88 18723
1:1:2:23:16 7.42029e-06 Taniella | 88 88 18165
1:1:2:23:17 7.40874e-06 Phos | 88 88 19841
1:1:2:23:18 7.39708e-06 Marama (Hina) | 88 88 19802
1:1:2:23:19 7.38873e-06 Pleia | 88 88 21024
1:1:2:23:20 7.37733e-06 Acar | 88 88 17824
1:1:2:23:21 7.36885e-06 Colubraria | 88 88 18298
1:1:2:23:22 7.34879e-06 Colpospira (Ctenocolpus) | 88 88 19658
1:1:2:23:23 7.34879e-06 Livonia | 88 88 20685
1:1:2:23:24 7.34879e-06 Stephopoma | 88 88 21028
1:1:2:23:25 7.34879e-06 Calyptropsis | 88 88 21030
1:1:2:23:26 7.34679e-06 Pododesmus | 88 88 20669
1:1:2:23:27 7.34076e-06 Maoricrypta | 88 88 19814
1:1:2:23:28 7.33766e-06 Limea | 88 88 14015
1:1:2:23:29 7.30979e-06 Circomphalus | 88 88 21022
1:1:2:23:30 7.30729e-06 Cantharus (Zeapollia) | 88 88 21025
1:1:2:23:31 7.29894e-06 Poirieria (Paziella) | 88 88 18410
1:1:2:23:32 7.29894e-06 Nucula (Pronucula) | 88 88 19995
1:1:2:23:33 7.29894e-06 Solamen (Exosiperna) | 88 88 20074
1:1:2:23:34 7.29894e-06 Ommatocarcinus | 88 88 20887
1:1:2:23:35 7.29894e-06 Nuculana (Scaeoleda) | 88 88 21020
1:1:2:23:36 7.29894e-06 Zenatiopsis | 88 88 21021
1:1:2:23:37 7.29894e-06 Brocchitas | 88 88 21023
1:1:2:23:38 7.29894e-06 Microcolus | 88 88 21026
1:1:2:23:39 7.29894e-06 Tylospira | 88 88 21029
1:1:2:23:40 7.29894e-06 Conuber | 88 88 21031
1:1:2:24:1 0.000278487 Burdigalian-H472 | 88 88 4289
1:1:2:24:2 9.26224e-06 Natica | 88 88 11811
1:1:2:24:3 7.88652e-06 Barbatia | 88 88 15563
1:1:2:24:4 7.58942e-06 Turricula | 88 88 17827
1:1:2:24:5 7.42001e-06 Babylonia | 88 88 21361
1:1:2:24:6 7.40134e-06 Solen | 88 88 15004
1:1:2:24:7 7.38181e-06 Inquisitor | 88 88 18730
1:1:2:24:8 7.3367e-06 Ensis | 88 88 19829
1:1:2:24:9 7.32808e-06 Apolymetis | 88 88 20843
1:1:2:24:10 7.29448e-06 Dosina | 88 88 20058
1:1:2:24:11 7.27296e-06 Ranella | 88 88 18317
1:1:2:24:12 7.25666e-06 Nassarius (Alectrion) | 88 88 20487
1:1:2:24:13 7.25518e-06 Arcopsis (Arcopsis) | 88 88 21342
1:1:2:24:14 7.24758e-06 Bivetopsia | 88 88 21326
1:1:2:24:15 7.24564e-06 Vermetus | 88 88 15570
1:1:2:24:16 7.23628e-06 Trophon (Sipho) | 88 88 17041
1:1:2:24:17 7.23628e-06 Duplicaria | 88 88 20445
1:1:2:24:18 7.23628e-06 Glans (Centrocardita) | 88 88 21354
1:1:2:24:19 7.21974e-06 Macrosolen | 88 88 19614
1:1:2:24:20 7.21853e-06 Marginella (Cryptospira) | 88 88 18614
1:1:2:24:21 7.21853e-06 Cyrtulus | 88 88 20442
1:1:2:24:22 7.21853e-06 Conasprella (Fusiconus) | 88 88 20916
1:1:2:24:23 7.21853e-06 Anadara (Tegillarca) | 88 88 21351
1:1:2:24:24 7.21853e-06 Donax (Hecuba) | 88 88 21353
1:1:2:24:25 7.21853e-06 Mactra (Heteromactra) | 88 88 21358
1:1:2:24:26 7.21754e-06 Bassina | 88 88 21051
1:1:2:24:27 7.20919e-06 Milthona | 88 88 21045
1:1:2:24:28 7.20084e-06 Indoplacuna | 88 88 20433
1:1:2:24:29 7.20084e-06 Anazola | 88 88 19395
1:1:2:24:30 7.20084e-06 Paradrillia | 88 88 19406
1:1:2:24:31 7.20084e-06 Torinia | 88 88 19432
1:1:2:24:32 7.20084e-06 Bentharca | 88 88 21352
1:1:2:24:33 7.20084e-06 Indomitrella | 88 88 21359
1:1:2:24:34 7.20084e-06 Murex (Tubicauda) | 88 88 21360
1:1:2:25:1 0.000179154 Burdigalian-H663 | 88 88 4328
1:1:2:25:2 4.54304e-05 Burdigalian-H702 | 88 88 4331
1:1:2:25:3 1.06749e-05 Lucinoma | 88 88 16786
1:1:2:25:4 9.91877e-06 Cyclocardia | 88 88 17067
1:1:2:25:5 9.07166e-06 Diplodonta | 88 88 16302
1:1:2:25:6 8.83393e-06 Modiolus | 88 88 9994
1:1:2:25:7 8.61597e-06 Chlamys (Mimachlamys) | 88 88 16276
1:1:2:25:8 8.53505e-06 Laevicardium | 88 88 16976
1:1:2:25:9 8.43418e-06 Yoldia (Yoldia) | 88 88 19326
1:1:2:25:10 8.21918e-06 Mya (Mya) | 88 88 19329
1:1:2:25:11 8.16045e-06 Saccella | 88 88 12468
1:1:2:25:12 8.14446e-06 Conchocele | 88 88 17866
1:1:2:25:13 8.09878e-06 Amiantis | 88 88 20214
1:1:2:25:14 8.09033e-06 Clinocardium (Keenocardium) | 88 88 20657
1:1:2:25:15 8.09033e-06 Liocyma | 88 88 20663
1:1:2:25:16 8.08759e-06 Mytilus (Tumidimytilus) | 88 88 20662
1:1:2:25:17 7.8878e-06 Cyclocardia (Cyclocardia) | 88 88 20857
1:1:2:25:18 7.88572e-06 Eucrassatella | 88 88 18871
1:1:2:25:19 7.86259e-06 Periploma (Aelga) | 88 88 19330
1:1:2:25:20 7.8339e-06 Psammotreta (Leporimetis) | 88 88 20254
1:1:2:25:21 7.78167e-06 Yoldia (Sachalinella) | 88 88 20658
1:1:2:25:22 7.76471e-06 Glycymeris (Glycymeris) | 88 88 17031
1:1:2:25:23 7.68706e-06 Mya (Arenomya) | 88 88 18877
1:1:2:25:24 7.68668e-06 Malletia | 88 88 13844
1:1:2:25:25 7.65983e-06 Chlamys (Chlamys) | 88 88 14722
1:1:2:25:26 7.62059e-06 Tellina (Megangulus) | 88 88 18849
1:1:2:25:27 7.58604e-06 Nucula (Leionucula) | 88 88 16562
1:1:2:25:28 7.58383e-06 Megayoldia (Portlandella) | 88 88 17975
1:1:2:25:29 7.54255e-06 Penitella | 88 88 21615
1:1:2:25:30 7.53176e-06 Nuculana (Nuculana) | 88 88 14715
1:1:2:25:31 7.51879e-06 Megacardita | 88 88 19325
1:1:2:25:32 7.51879e-06 Lunulicardita | 88 88 21618
1:1:2:25:33 7.49174e-06 Ainicardita | 88 88 20661
1:1:2:25:34 7.49174e-06 Yoldia (Cnesterium) | 88 88 20664
1:1:2:25:35 7.49174e-06 Megayoldia (Megayoldia) | 88 88 20665
1:1:2:25:36 7.44075e-06 Periploma (Periploma) | 88 88 17383
1:1:2:25:37 7.406e-06 Thracia (Thracia) | 88 88 15280
1:1:2:25:38 7.37412e-06 Pandora (Pandorella) | 88 88 20886
1:1:2:26:1 0.000272623 Burdigalian-H456 | 88 88 4285
1:1:2:26:2 7.92731e-06 Melongena | 88 88 18835
1:1:2:26:3 7.79417e-06 Anadara (Cunearca) | 88 88 16370
1:1:2:26:4 7.5473e-06 Caryocorbula | 88 88 16626
1:1:2:26:5 7.50891e-06 Gouldia | 88 88 16520
1:1:2:26:6 7.50835e-06 Muracypraea | 88 88 21194
1:1:2:26:7 7.44532e-06 Dallocardia | 88 88 20483
1:1:2:26:8 7.42021e-06 Glyptoactis | 88 88 18252
1:1:2:26:9 7.41222e-06 Eucrassatella (Hybolophus) | 88 88 20727
1:1:2:26:10 7.40617e-06 Crucibulum (Dispotaea) | 88 88 20772
1:1:2:26:11 7.31009e-06 Trigoniocardia (Apiocardia) | 88 88 20890
1:1:2:26:12 7.27026e-06 Eupleura | 88 88 18300
1:1:2:26:13 7.24965e-06 Subcancilla | 88 88 21312
1:1:2:26:14 7.24446e-06 Euclia | 88 88 21309
1:1:2:26:15 7.24122e-06 Nuculana (Politoleda) | 88 88 21306
1:1:2:26:16 7.23435e-06 Mactrotoma | 88 88 21307
1:1:2:26:17 7.23148e-06 Eburna | 88 88 20915
1:1:2:26:18 7.22659e-06 Strombina | 88 88 21220
1:1:2:26:19 7.20888e-06 Calotrophon | 88 88 21315
1:1:2:26:20 7.20728e-06 Anadara (Tosarca) | 88 88 20889
1:1:2:26:21 7.20243e-06 Scobinella | 88 88 19226
1:1:2:26:22 7.20243e-06 Aylacostoma | 88 88 21319
1:1:2:26:23 7.19598e-06 Acila (Acila) | 88 88 19328
1:1:2:26:24 7.19598e-06 Charadreon | 88 88 19467
1:1:2:26:25 7.18953e-06 Vexillum (Costellaria) | 88 88 19397
1:1:2:26:26 7.18953e-06 Terebra (Oreoterebra) | 88 88 20421
1:1:2:26:27 7.18953e-06 Laevityphis (Laevityphis) | 88 88 21310
1:1:2:26:28 7.18953e-06 Amarophos | 88 88 21311
1:1:2:26:29 7.18953e-06 Gordanops | 88 88 21317
1:1:2:26:30 7.18953e-06 Sheppardiconcha | 88 88 21318
1:1:2:26:31 7.18953e-06 Doryssa | 88 88 21320
1:1:2:26:32 7.18953e-06 Bostrycapulus | 88 88 21321
1:1:2:27:1 0.000263914 Burdigalian-H218 | 88 88 4252
1:1:2:27:2 7.74801e-06 Umbilia (Umbilia) | 88 88 20378
1:1:2:27:3 7.33277e-06 Caleschara | 88 88 18928
1:1:2:27:4 7.33277e-06 Notovoluta | 88 88 20152
1:1:2:27:5 7.33277e-06 Ericusa | 88 88 20682
1:1:2:27:6 7.33277e-06 Nannamoria | 88 88 20683
1:1:2:27:7 7.28293e-06 Atreta | 88 88 14466
1:1:2:27:8 7.28293e-06 Psephoaster | 88 88 20072
1:1:2:27:9 7.28293e-06 Otionellina | 88 88 20674
1:1:2:27:10 7.28293e-06 Cucullipora | 88 88 20675
1:1:2:27:11 7.28293e-06 Serratifusus | 88 88 21133
1:1:2:27:12 7.28293e-06 Zemira | 88 88 21135
1:1:2:27:13 7.27932e-06 Mesopeplum | 88 88 20089
1:1:2:27:14 7.26262e-06 Notadusta | 88 88 20826
1:1:2:27:15 7.25981e-06 Clavagella | 88 88 17889
1:1:2:27:16 7.25552e-06 Murexiella (Subpterynotus) | 88 88 21134
1:1:2:27:17 7.2431e-06 Vittaticella | 88 88 21132
1:1:2:27:18 7.23293e-06 Volutilithes | 88 88 17578
1:1:2:27:19 7.23293e-06 Hemiaster (Bolbaster) | 88 88 17659
1:1:2:27:20 7.23293e-06 Trichotropis | 88 88 17775
1:1:2:27:21 7.23293e-06 Notogrammatodon | 88 88 19334
1:1:2:27:22 7.23293e-06 Hedecardium (Hedecardium) | 88 88 19339
1:1:2:27:23 7.23293e-06 Brissus | 88 88 19497
1:1:2:27:24 7.23293e-06 Notopeplum | 88 88 20153
1:1:2:27:25 7.23293e-06 Sirius | 88 88 20376
1:1:2:27:26 7.23293e-06 Jetwoodsia | 88 88 20408
1:1:2:27:27 7.23293e-06 Siphonochelus | 88 88 20428
1:1:2:27:28 7.23293e-06 Austrohinnites | 88 88 20678
1:1:2:27:29 7.23293e-06 Hispidofusus | 88 88 21136
1:1:2:27:30 7.23293e-06 Solutofusus | 88 88 21137
1:1:2:27:31 7.23293e-06 Umbilia (Palliocypraea) | 88 88 21138
1:1:2:27:32 7.23293e-06 Semicassis (Antephalium) | 88 88 21139
1:1:2:28:1 0.000239379 Burdigalian-H493 | 88 88 4294
1:1:2:28:2 8.29545e-06 Strombus | 88 88 16378
1:1:2:28:3 8.14821e-06 Turbinella | 88 88 7460
1:1:2:28:4 7.74179e-06 Teredo | 88 88 16259
1:1:2:28:5 7.61343e-06 Interchlamys | 88 88 20512
1:1:2:28:6 7.55071e-06 Prunum | 88 88 19458
1:1:2:28:7 7.44622e-06 Cancellaria (Cancellaria) | 88 88 21212
1:1:2:28:8 7.41921e-06 Vasum | 88 88 19480
1:1:2:28:9 7.40768e-06 Vokesimurex | 88 88 21247
1:1:2:28:10 7.38818e-06 Cymia (Cymia) | 88 88 21376
1:1:2:28:11 7.38374e-06 Trigoniocardia (Trigoniocardia) | 88 88 20165
1:1:2:28:12 7.35263e-06 Monoplex | 88 88 18570
1:1:2:28:13 7.30615e-06 Botula | 88 88 16623
1:1:2:28:14 7.29408e-06 Chicoreus (Triplex) | 88 88 21153
1:1:2:28:15 7.2911e-06 Morum (Oniscidia) | 88 88 20219
1:1:2:28:16 7.28551e-06 Bulla | 88 88 15753
1:1:2:28:17 7.25145e-06 Mellita | 88 88 21371
1:1:2:28:18 7.24797e-06 Neritina | 88 88 14439
1:1:2:28:19 7.24147e-06 Pyruconus | 88 88 21216
1:1:2:28:20 7.24147e-06 Pyruclia | 88 88 21217
1:1:2:28:21 7.23162e-06 Hesperisternia | 88 88 21378
1:1:2:28:22 7.22878e-06 Olivella (Olivella) | 88 88 21375
1:1:2:28:23 7.22862e-06 Turritriton | 88 88 21333
1:1:2:28:24 7.22567e-06 Cymatiella | 88 88 20652
1:1:2:28:25 7.21732e-06 Septa | 88 88 19159
1:1:2:28:26 7.21732e-06 Bullaria | 88 88 20453
1:1:2:28:27 7.21732e-06 Purpuriconus | 88 88 20729
1:1:2:28:28 7.21732e-06 Antillophos (Antillophos) | 88 88 20738
1:1:2:28:29 7.21732e-06 Turbo (Senectus) | 88 88 20773
1:1:2:28:30 7.21732e-06 Nephrops | 88 88 21370
1:1:2:28:31 7.21732e-06 Euvola | 88 88 21372
1:1:2:28:32 7.21732e-06 Bucconia | 88 88 21373
1:1:2:28:33 7.21732e-06 Nassarius (Nassarius) | 88 88 21377
1:1:2:28:34 7.21732e-06 Pustularia (Pustularia) | 88 88 21379
1:1:2:29:1 8.82724e-05 Burdigalian-H399 | 88 88 4275
1:1:2:29:2 8.19309e-05 Burdigalian-H506 | 88 88 4300
1:1:2:29:3 4.26772e-05 Burdigalian-H542 | 88 88 4310
1:1:2:29:4 9.94313e-06 Goniopora | 88 88 17333
1:1:2:29:5 9.84043e-06 Leptoseris | 88 88 19562
1:1:2:29:6 9.7546e-06 Montastraea | 88 88 16639
1:1:2:29:7 9.60512e-06 Cyphastrea | 88 88 20178
1:1:2:29:8 9.59923e-06 Favia | 88 88 16388
1:1:2:29:9 9.01348e-06 Favites | 88 88 20201
1:1:2:29:10 8.99819e-06 Galaxea | 88 88 20754
1:1:2:29:11 8.71282e-06 Plesiastrea | 88 88 16655
1:1:2:29:12 8.65167e-06 Solenastrea | 88 88 20179
1:1:2:29:13 8.57389e-06 Astreopora | 88 88 17667
1:1:2:29:14 8.51203e-06 Kuphus | 88 88 18506
1:1:2:29:15 8.33688e-06 Hydnophora | 88 88 16641
1:1:2:29:16 8.30246e-06 Alveopora | 88 88 18800
1:1:2:29:17 8.29408e-06 Anisocoenia | 88 88 20456
1:1:2:29:18 8.13765e-06 Caulastrea | 88 88 18762
1:1:2:29:19 8.11724e-06 Pavona | 88 88 18741
1:1:2:29:20 8.11586e-06 Seriatopora | 88 88 20795
1:1:2:29:21 8.09193e-06 Goniastrea | 88 88 17953
1:1:2:29:22 8.07615e-06 Diploastrea | 88 88 16598
1:1:2:29:23 8.00103e-06 Acanthastrea | 88 88 20755
1:1:2:29:24 7.9948e-06 Oulophyllia | 88 88 21270
1:1:2:29:25 7.83136e-06 Montipora | 88 88 18114
1:1:2:29:26 7.6909e-06 Scolymia | 88 88 21391
1:1:2:29:27 7.67517e-06 Platygyra | 88 88 18761
1:1:2:29:28 7.67307e-06 Dipsastraea | 88 88 20802
1:1:2:29:29 7.67223e-06 Cladocora | 88 88 16181
1:1:2:29:30 7.66691e-06 Trochosmilia | 88 88 16606
1:1:2:29:31 7.65275e-06 Symphyllia | 88 88 20582
1:1:2:29:32 7.63007e-06 Leptomussa | 88 88 19057
1:1:2:29:33 7.62876e-06 Stylocoeniella | 88 88 20747
1:1:2:29:34 7.58039e-06 Dichocoenia | 88 88 17968
1:1:2:29:35 7.58039e-06 Pattalophyllia | 88 88 18262
1:1:2:30:1 0.000248002 Burdigalian-H418 | 88 88 4277
1:1:2:30:2 8.38433e-06 Anadara (Rasia) | 88 88 19838
1:1:2:30:3 7.95211e-06 Macrocallista | 88 88 18170
1:1:2:30:4 7.76645e-06 Striostrea | 88 88 19604
1:1:2:30:5 7.70256e-06 Anadara (Grandiarca) | 88 88 20451
1:1:2:30:6 7.65855e-06 Eurytellina | 88 88 19171
1:1:2:30:7 7.51674e-06 Hexacorbula | 88 88 20895
1:1:2:30:8 7.42988e-06 Solecurtus | 88 88 16119
1:1:2:30:9 7.41456e-06 Pitar (Pitar) | 88 88 18641
1:1:2:30:10 7.33448e-06 Metula | 88 88 18310
1:1:2:30:11 7.26633e-06 Tivela (Tivela) | 88 88 20898
1:1:2:30:12 7.25988e-06 Lepidopecten | 88 88 20893
1:1:2:30:13 7.23779e-06 Scaphander (Scaphander) | 88 88 20210
1:1:2:30:14 7.23085e-06 Cyclopecten | 88 88 19254
1:1:2:30:15 7.22797e-06 Anadara (Potiarca) | 88 88 21290
1:1:2:30:16 7.2244e-06 Lirophora (Panchione) | 88 88 21293
1:1:2:30:17 7.22152e-06 Codakia (Codakia) | 88 88 20892
1:1:2:30:18 7.22152e-06 Thaumastoplax | 88 88 18221
1:1:2:30:19 7.22152e-06 Ellobium | 88 88 18497
1:1:2:30:20 7.22152e-06 Carpilius | 88 88 19110
1:1:2:30:21 7.22152e-06 Goniochele | 88 88 19239
1:1:2:30:22 7.22152e-06 Nemocardium (Lophocardium) | 88 88 20183
1:1:2:30:23 7.22152e-06 Strigilla (Strigilla) | 88 88 20206
1:1:2:30:24 7.22152e-06 Eucrassatella (Eucrassatella) | 88 88 20891
1:1:2:30:25 7.22152e-06 Axius | 88 88 21287
1:1:2:30:26 7.22152e-06 Calappella | 88 88 21288
1:1:2:30:27 7.22152e-06 Euryplax | 88 88 21289
1:1:2:30:28 7.22152e-06 Barbatia (Hawaiarca) | 88 88 21291
1:1:2:30:29 7.22152e-06 Lepilucina | 88 88 21292
1:1:2:30:30 7.22152e-06 Trinitasia | 88 88 21294
1:1:2:30:31 7.22152e-06 Littoraria | 88 88 21295
1:1:2:31:1 0.000227516 Burdigalian-H382 | 88 88 4271
1:1:2:31:2 7.46342e-06 Raeta | 88 88 17957
1:1:2:31:3 7.29444e-06 Pleurofusia (Cruziturricula) | 88 88 20217
1:1:2:31:4 7.27409e-06 Aphera | 88 88 20960
1:1:2:31:5 7.26695e-06 Corbula (Tenuicorbula) | 88 88 19997
1:1:2:31:6 7.2444e-06 Solenosteira | 88 88 19300
1:1:2:31:7 7.24359e-06 Melongena (Pyrula) | 88 88 11260
1:1:2:31:8 7.2315e-06 Chorus | 88 88 20167
1:1:2:31:9 7.2315e-06 Northia | 88 88 20900
1:1:2:31:10 7.2315e-06 Conasprelloides | 88 88 21211
1:1:2:31:11 7.2315e-06 Anachis (Suturoglypta) | 88 88 21218
1:1:2:31:12 7.2222e-06 Pseudomiltha | 88 88 15227
1:1:2:31:13 7.21559e-06 Nassa | 88 88 19363
1:1:2:31:14 7.21295e-06 Bornia | 88 88 18288
1:1:2:31:15 7.20723e-06 Nassarius (Tritiaria) | 88 88 18297
1:1:2:31:16 7.20723e-06 Mactrellona | 88 88 19434
1:1:2:31:17 7.20723e-06 Senilia | 88 88 21207
1:1:2:31:18 7.20723e-06 Temblornia | 88 88 21208
1:1:2:31:19 7.20723e-06 Lucina (Paslucina) | 88 88 21209
1:1:2:31:20 7.20723e-06 Anodontia (Lissosphaira) | 88 88 21210
1:1:2:31:21 7.20723e-06 Olivella (Niteoliva) | 88 88 21213
1:1:2:31:22 7.20723e-06 Sincola (Sinaxila) | 88 88 21214
1:1:2:31:23 7.20723e-06 Trajana (Trajana) | 88 88 21215
1:1:2:31:24 7.20723e-06 Compsodrillia | 88 88 21219
1:1:2:31:25 7.20723e-06 Sincola (Sincola) | 88 88 21221
1:1:2:32:1 0.000216232 Burdigalian-H271 | 88 88 4261
1:1:2:32:2 7.52771e-06 Olivancillaria | 88 88 18430
1:1:2:32:3 7.50306e-06 Proterocarcinus | 88 88 18219
1:1:2:32:4 7.42578e-06 Miltha (Matanziella) | 88 88 21180
1:1:2:32:5 7.37489e-06 Triumphis | 88 88 21183
1:1:2:32:6 7.37125e-06 Gibbula | 88 88 17275
1:1:2:32:7 7.34538e-06 Lahillia | 88 88 17461
1:1:2:32:8 7.29655e-06 Opalia | 88 88 17686
1:1:2:32:9 7.28781e-06 Chlorostoma | 88 88 21184
1:1:2:32:10 7.28493e-06 Crassicymatium | 88 88 21187
1:1:2:32:11 7.27249e-06 Hepatus | 88 88 21178
1:1:2:32:12 7.25631e-06 Littorina | 88 88 15712
1:1:2:32:13 7.24422e-06 Chione (Chione) | 88 88 21182
1:1:2:32:14 7.23405e-06 Ophiura | 88 88 14807
1:1:2:32:15 7.23405e-06 Ophiomusium | 88 88 14823
1:1:2:32:16 7.23405e-06 Ctenocheles | 88 88 17892
1:1:2:32:17 7.23405e-06 Astele | 88 88 18470
1:1:2:32:18 7.23405e-06 Homalopoma (Cantrainea) | 88 88 20044
1:1:2:32:19 7.23405e-06 Torinista | 88 88 20374
1:1:2:32:20 7.23405e-06 Ameranella | 88 88 20612
1:1:2:32:21 7.23405e-06 Pinnixa | 88 88 21179
1:1:2:32:22 7.23405e-06 Amiantis (Amiantis) | 88 88 21181
1:1:2:32:23 7.23405e-06 Diloma | 88 88 21185
1:1:2:32:24 7.23405e-06 Fagnastesia | 88 88 21186
1:1:2:32:25 7.23405e-06 Agathistoma | 88 88 21188
1:1:2:32:26 7.23405e-06 Monilea | 88 88 21189
1:1:2:33:1 0.000176605 Burdigalian-H473 | 88 88 4290
1:1:2:33:2 9.46495e-06 Anadara | 88 88 19389
1:1:2:33:3 7.90255e-06 Anadara (Anadara) | 88 88 20180
1:1:2:33:4 7.59826e-06 Anadara (Lunarca) | 88 88 20181
1:1:2:33:5 7.48078e-06 Schizaster | 88 88 18223
1:1:2:33:6 7.41006e-06 Carditamera | 88 88 19360
1:1:2:33:7 7.39421e-06 Tellina (Tellinella) | 88 88 17886
1:1:2:33:8 7.38499e-06 Tellina (Moerella) | 88 88 18845
1:1:2:33:9 7.35446e-06 Diplodonta (Diplodonta) | 88 88 18820
1:1:2:33:10 7.35e-06 Bicorbula | 88 88 17900
1:1:2:33:11 7.34943e-06 Angulus | 88 88 18724
1:1:2:33:12 7.31898e-06 Arctica | 88 88 15809
1:1:2:33:13 7.31361e-06 Lutraria | 88 88 20292
1:1:2:33:14 7.31147e-06 Nassaria | 88 88 19002
1:1:2:33:15 7.31032e-06 Mactra (Mactra) | 88 88 21357
1:1:2:33:16 7.29136e-06 Charonia | 88 88 16703
1:1:2:33:17 7.28682e-06 Salaputium | 88 88 20038
1:1:2:33:18 7.28573e-06 Astarte (Digitariopsis) | 88 88 21355
1:1:2:33:19 7.28548e-06 Limaria | 88 88 14191
1:1:2:33:20 7.28468e-06 Pholadomya | 88 88 14809
1:1:2:33:21 7.27488e-06 Gari (Gari) | 88 88 18179
1:1:2:33:22 7.27488e-06 Xantho | 88 88 20304
1:1:2:33:23 7.27488e-06 Ebalia | 88 88 21350
1:1:2:33:24 7.27488e-06 Conus (Dendroconus) | 88 88 21362
1:1:2:33:25 7.26874e-06 Cultellus (Cultellus) | 88 88 21363
1:1:2:33:26 7.2673e-06 Typilobus | 88 88 20284
1:1:2:33:27 7.25713e-06 Pinna (Pinna) | 88 88 13797
1:1:2:33:28 7.25713e-06 Lucina (Lucina) | 88 88 19391
1:1:2:33:29 7.25713e-06 Clementia | 88 88 20188
1:1:2:33:30 7.25713e-06 Paphia (Paphia) | 88 88 21364
1:1:2:34:1 0.00019708 Langhian-H613 | 89 89 4354
1:1:2:34:2 7.66279e-06 Hyotissa | 89 89 17316
1:1:2:34:3 7.54832e-06 Periglypta | 89 89 19353
1:1:2:34:4 7.51198e-06 Gigantopecten | 89 89 20506
1:1:2:34:5 7.3657e-06 Stylocora | 89 89 20459
1:1:2:34:6 7.3657e-06 Polycyathus | 89 89 21694
1:1:2:34:7 7.32935e-06 Schizaster | 89 89 18223
1:1:2:34:8 7.30483e-06 Ostrea (Ostrea) | 89 89 18233
1:1:2:34:9 7.30483e-06 Parascutella | 89 89 20461
1:1:2:34:10 7.30483e-06 Ceratotrochus | 89 89 17481
1:1:2:34:11 7.30483e-06 Eucidaris | 89 89 18941
1:1:2:34:12 7.30483e-06 Echinolampas | 89 89 19030
1:1:2:34:13 7.24396e-06 Argyrotheca | 89 89 8605
1:1:2:34:14 7.24396e-06 Psammechinus | 89 89 16365
1:1:2:34:15 7.24396e-06 Discinisca | 89 89 10047
1:1:2:34:16 7.24396e-06 Cidaris | 89 89 13987
1:1:2:34:17 7.24396e-06 Trochocyathus | 89 89 15131
1:1:2:34:18 7.24396e-06 Hemiaster | 89 89 16610
1:1:2:34:19 7.24396e-06 Megathiris | 89 89 18105
1:1:2:34:20 7.24396e-06 Megacardita | 89 89 19325
1:1:2:34:21 7.24396e-06 Echinocyamus | 89 89 19473
1:1:2:34:22 7.24396e-06 Cheilea | 89 89 19546
1:1:2:34:23 7.24396e-06 Conoclypus | 89 89 19563
1:1:2:34:24 7.24396e-06 Gastrochaena (Rocellaria) | 89 89 20159
1:1:2:34:25 7.24396e-06 Syzygophyllia | 89 89 20198
1:1:2:34:26 7.24396e-06 Calappa | 89 89 20260
1:1:2:34:27 7.24396e-06 Palaeoplesiastraea | 89 89 21386
1:1:2:35:1 0.000186347 Burdigalian-H503 | 88 88 4297
1:1:2:35:2 8.4935e-06 Clypeaster | 88 88 19963
1:1:2:35:3 7.42164e-06 Leptastrea | 88 88 20176
1:1:2:35:4 7.33351e-06 Caberea | 88 88 20104
1:1:2:35:5 7.30889e-06 Astropecten | 88 88 15641
1:1:2:35:6 7.3023e-06 Psammechinus | 88 88 16365
1:1:2:35:7 7.29139e-06 Pericosmus | 88 88 20088
1:1:2:35:8 7.28518e-06 Micropora | 88 88 18049
1:1:2:35:9 7.27683e-06 Onychocella | 88 88 17365
1:1:2:35:10 7.2681e-06 Idmonea | 88 88 15625
1:1:2:35:11 7.2681e-06 Crisia | 88 88 20113
1:1:2:35:12 7.26364e-06 Stylocoenia | 88 88 18254
1:1:2:35:13 7.25793e-06 Diastopora | 88 88 14990
1:1:2:35:14 7.25793e-06 Entalophora | 88 88 15473
1:1:2:35:15 7.25793e-06 Diaperoecia | 88 88 16732
1:1:2:35:16 7.25793e-06 Spatangus | 88 88 17512
1:1:2:35:17 7.25793e-06 Bactridium | 88 88 19884
1:1:2:35:18 7.25793e-06 Amphiope | 88 88 20460
1:1:2:35:19 7.25793e-06 Arbacina | 88 88 20880
1:1:2:35:20 7.25793e-06 Hippolyrula | 88 88 21382
1:1:2:35:21 7.25793e-06 Schizoretepora | 88 88 21383
1:1:2:35:22 7.25793e-06 Tremoschizodina | 88 88 21384
1:1:2:35:23 7.25793e-06 Tretonea | 88 88 21385
1:1:2:35:24 7.25793e-06 Brochopleurus | 88 88 21387
1:1:2:35:25 7.25793e-06 Schizechinus | 88 88 21388
1:1:2:36:1 0.000189745 Burdigalian-H701 | 88 88 4330
1:1:2:36:2 7.79459e-06 Thracia | 88 88 14226
1:1:2:36:3 7.55715e-06 Paphia (Callistotapes) | 88 88 21343
1:1:2:36:4 7.50005e-06 Clinocardium | 88 88 19310
1:1:2:36:5 7.49827e-06 Papyridea | 88 88 19988
1:1:2:36:6 7.41078e-06 Spisula (Pseudocardium) | 88 88 19312
1:1:2:36:7 7.39256e-06 Hiatella (Hiatella) | 88 88 20553
1:1:2:36:8 7.3902e-06 Ciliatocardium | 88 88 19324
1:1:2:36:9 7.3902e-06 Thracia (Cetothrax) | 88 88 20343
1:1:2:36:10 7.37218e-06 Thyasira | 88 88 17053
1:1:2:36:11 7.35326e-06 Soletellina | 88 88 19767
1:1:2:36:12 7.33921e-06 Musculus | 88 88 15406
1:1:2:36:13 7.33921e-06 Panomya | 88 88 21622
1:1:2:36:14 7.31216e-06 Serripes (Serripes) | 88 88 21612
1:1:2:36:15 7.28999e-06 Margarites | 88 88 14680
1:1:2:36:16 7.26117e-06 Nuculana (Thestyleda) | 88 88 14482
1:1:2:36:17 7.26117e-06 Papyridea (Profulvia) | 88 88 19771
1:1:2:36:18 7.26117e-06 Pseudoliomesus | 88 88 19778
1:1:2:36:19 7.26117e-06 Solen (Ensisolen) | 88 88 20342
1:1:2:36:20 7.26117e-06 Optoturris | 88 88 20361
1:1:2:36:21 7.26117e-06 Nemocardium (Keenaea) | 88 88 21621
1:1:2:36:22 7.26117e-06 Kotorapecten | 88 88 21623
1:1:2:36:23 7.26117e-06 Callithaca | 88 88 21624
1:1:2:36:24 7.26117e-06 Dosinia (Kaneharaia) | 88 88 21625
1:1:2:37:1 0.00017381 Burdigalian-H492 | 88 88 4293
1:1:2:37:2 7.77693e-06 Florimetis | 88 88 21241
1:1:2:37:3 7.69103e-06 Pecten (Pecten) | 88 88 18018
1:1:2:37:4 7.45817e-06 Turbo | 88 88 9338
1:1:2:37:5 7.37113e-06 Gigantopecten | 88 88 20506
1:1:2:37:6 7.36844e-06 Cyclaster | 88 88 17661
1:1:2:37:7 7.35527e-06 Apiocypraea | 88 88 20419
1:1:2:37:8 7.34119e-06 Ampullina | 88 88 14203
1:1:2:37:9 7.31859e-06 Solemya | 88 88 9230
1:1:2:37:10 7.31859e-06 Balanocrinus | 88 88 13911
1:1:2:37:11 7.31859e-06 Cidaris | 88 88 13987
1:1:2:37:12 7.31859e-06 Rhabdocidaris | 88 88 14316
1:1:2:37:13 7.31859e-06 Unio | 88 88 14766
1:1:2:37:14 7.31859e-06 Nymphaster | 88 88 17215
1:1:2:37:15 7.31859e-06 Margarita | 88 88 17246
1:1:2:37:16 7.31859e-06 Stauranderaster | 88 88 17270
1:1:2:37:17 7.31859e-06 Gauthieria | 88 88 17654
1:1:2:37:18 7.31859e-06 Elmira | 88 88 17838
1:1:2:37:19 7.31859e-06 Levifusus | 88 88 18205
1:1:2:37:20 7.31859e-06 Hemisinus | 88 88 18446
1:1:2:37:21 7.31859e-06 Cryptopora | 88 88 18515
1:1:2:37:22 7.31859e-06 Metalia | 88 88 20752
1:1:2:37:23 7.31859e-06 Centrostephanus | 88 88 21367
1:1:2:37:24 7.31859e-06 Habanaster | 88 88 21368
1:1:2:37:25 7.31859e-06 Pericosmus (Victoriaster) | 88 88 21369
1:1:2:38:1 0.000171246 Burdigalian-H550 | 88 88 4311
1:1:2:38:2 8.12289e-06 Crassatella | 88 88 16463
1:1:2:38:3 7.98464e-06 Pitar | 88 88 17149
1:1:2:38:4 7.97474e-06 Euspira | 88 88 14173
1:1:2:38:5 7.90247e-06 Cyclina | 88 88 17111
1:1:2:38:6 7.55249e-06 Meretrix | 88 88 17083
1:1:2:38:7 7.54864e-06 Callista | 88 88 17052
1:1:2:38:8 7.52505e-06 Batillaria | 88 88 18752
1:1:2:38:9 7.33815e-06 Tapes | 88 88 17406
1:1:2:38:10 7.31985e-06 Molopophorus | 88 88 18708
1:1:2:38:11 7.31878e-06 Septifer | 88 88 14013
1:1:2:38:12 7.28035e-06 Macoma (Rexithaerus) | 88 88 20855
1:1:2:38:13 7.28035e-06 Zirfaea | 88 88 21461
1:1:2:38:14 7.26237e-06 Monodonta | 88 88 14450
1:1:2:38:15 7.25153e-06 Mitra (Strigatella) | 88 88 18431
1:1:2:38:16 7.25153e-06 Nerita (Amphinerita) | 88 88 20021
1:1:2:38:17 7.25153e-06 Epicodakia | 88 88 20057
1:1:2:38:18 7.25153e-06 Conus (Asprella) | 88 88 20493
1:1:2:38:19 7.25153e-06 Dosinia (Phacosoma) | 88 88 20591
1:1:2:38:20 7.25153e-06 Solen (Solen) | 88 88 21462
1:1:2:38:21 7.25153e-06 Cardilia | 88 88 21463
1:1:2:38:22 7.25153e-06 Chicoreus (Rhizophorimurex) | 88 88 21464
1:1:2:38:23 7.25153e-06 Thais (Mancinella) | 88 88 21465
1:1:2:38:24 7.25153e-06 Sydaphera | 88 88 21466
1:1:2:38:25 7.25153e-06 Magilus | 88 88 21467
1:1:2:39:1 0.000158283 Langhian-H612 | 89 89 4353
1:1:2:39:2 8.07059e-06 Xenophora | 89 89 17351
1:1:2:39:3 8.0467e-06 Euspira | 89 89 14173
1:1:2:39:4 7.84245e-06 Ficus | 89 89 18696
1:1:2:39:5 7.71302e-06 Cochlis | 89 89 19696
1:1:2:39:6 7.68853e-06 Melanella | 89 89 18316
1:1:2:39:7 7.61298e-06 Distorsio | 89 89 19538
1:1:2:39:8 7.59749e-06 Polinices (Polinices) | 89 89 18194
1:1:2:39:9 7.59749e-06 Aclis | 89 89 18485
1:1:2:39:10 7.59749e-06 Niso (Niso) | 89 89 21585
1:1:2:39:11 7.59749e-06 Strombiformis | 89 89 19685
1:1:2:39:12 7.56709e-06 Semicassis | 89 89 19162
1:1:2:39:13 7.55548e-06 Neverita | 89 89 18332
1:1:2:39:14 7.52587e-06 Trivia | 89 89 18986
1:1:2:39:15 7.52587e-06 Erato (Erato) | 89 89 19692
1:1:2:39:16 7.51609e-06 Eudolium | 89 89 21177
1:1:2:39:17 7.50948e-06 Peponocyathus | 89 89 20686
1:1:2:39:18 7.50837e-06 Sassia | 89 89 17772
1:1:2:39:19 7.49157e-06 Phalium | 89 89 18997
1:1:2:39:20 7.45935e-06 Melanella (Polygyreulima) | 89 89 18486
1:1:2:39:21 7.45935e-06 Capulus (Capulus) | 89 89 21609
1:1:2:39:22 7.43675e-06 Schilderia | 89 89 19694
1:1:2:39:23 7.32122e-06 Stephanophyllia | 89 89 17288
1:1:2:39:24 7.32122e-06 Eocypraea | 89 89 18279
1:1:2:39:25 7.32122e-06 Aporrhais (Aporrhais) | 89 89 18594
1:1:2:39:26 7.32122e-06 Caryophyllia (Ceratocyathus) | 89 89 20842
1:1:2:40:1 0.000190546 Burdigalian-H563 | 88 88 4314
1:1:2:40:2 7.68915e-06 Neverita (Glossaulax) | 88 88 19470
1:1:2:40:3 7.67706e-06 Olivella | 88 88 18303
1:1:2:40:4 7.62118e-06 Tivela (Pachydesma) | 88 88 19150
1:1:2:40:5 7.41847e-06 Trachycardium (Trachycardium) | 88 88 17175
1:1:2:40:6 7.36504e-06 Tagelus | 88 88 20182
1:1:2:40:7 7.33866e-06 Pycnodonte (Crenostrea) | 88 88 18946
1:1:2:40:8 7.32087e-06 Conus (Chelyoconus) | 88 88 19409
1:1:2:40:9 7.31569e-06 Felaniella (Felaniella) | 88 88 20606
1:1:2:40:10 7.24081e-06 Miltha (Miltha) | 88 88 19311
1:1:2:40:11 7.22621e-06 Terebratalia | 88 88 19508
1:1:2:40:12 7.22399e-06 Echinarachnius | 88 88 21472
1:1:2:40:13 7.2119e-06 Acmaea | 88 88 16758
1:1:2:40:14 7.2119e-06 Petricola | 88 88 16993
1:1:2:40:15 7.2119e-06 Compsomyax | 88 88 20187
1:1:2:40:16 7.2119e-06 Olivella (Callianax) | 88 88 20190
1:1:2:40:17 7.2119e-06 Yoldia (Kalayoldia) | 88 88 20256
1:1:2:40:18 7.2119e-06 Branchiolambrus | 88 88 21471
1:1:2:40:19 7.2119e-06 Astrodapsis | 88 88 21473
1:1:2:40:20 7.2119e-06 Austrotrophon | 88 88 21474
1:1:2:40:21 7.2119e-06 Nucella | 88 88 21475
1:1:2:40:22 7.2119e-06 Progabbia | 88 88 21476
1:1:2:41:1 0.000110102 Burdigalian-H636 | 88 88 4327
1:1:2:41:2 3.23763e-05 Burdigalian-H600 | 88 88 4322
1:1:2:41:3 1.153e-05 Macoma | 88 88 18995
1:1:2:41:4 9.92765e-06 Sinum | 88 88 18320
1:1:2:41:5 9.4936e-06 Nuculana | 88 88 8742
1:1:2:41:6 8.81561e-06 Yoldia | 88 88 11956
1:1:2:41:7 8.79297e-06 Cancellaria | 88 88 17982
1:1:2:41:8 8.78201e-06 Panopea | 88 88 14093
1:1:2:41:9 8.61865e-06 Spisula | 88 88 18604
1:1:2:41:10 8.61554e-06 Macoma (Macoma) | 88 88 20656
1:1:2:41:11 8.50351e-06 Crepidula | 88 88 16997
1:1:2:41:12 8.28156e-06 Thracia (Homoeodesma) | 88 88 20859
1:1:2:41:13 8.25748e-06 Katherinella | 88 88 18289
1:1:2:41:14 8.17908e-06 Mactromeris | 88 88 19315
1:1:2:41:15 7.98796e-06 Trochita | 88 88 18760
1:1:2:41:16 7.96211e-06 Bruclarkia | 88 88 20259
1:1:2:41:17 7.93329e-06 Securella | 88 88 20786
1:1:2:41:18 7.93246e-06 Solena (Plectosolen) | 88 88 19148
1:1:2:41:19 7.85841e-06 Ophiodermella | 88 88 20861
1:1:2:41:20 7.77419e-06 Psammacoma | 88 88 19823
1:1:2:41:21 7.48818e-06 Priscofusus | 88 88 18851
1:1:2:41:22 7.48818e-06 Surculites (Megasurcula) | 88 88 20862
1:1:2:41:23 7.45935e-06 Vertipecten | 88 88 20511
1:1:2:41:24 7.45935e-06 Clinocardium (Clinocardium) | 88 88 20856
1:1:2:42:1 0.000156216 Burdigalian-H216 | 88 88 4250
1:1:2:42:2 7.81345e-06 Tucetona | 88 88 19335
1:1:2:42:3 7.7219e-06 Magellania | 88 88 18862
1:1:2:42:4 7.63202e-06 Magadinella | 88 88 19795
1:1:2:42:5 7.61606e-06 Talochlamys | 88 88 18183
1:1:2:42:6 7.61271e-06 Globularia | 88 88 15048
1:1:2:42:7 7.60524e-06 Lithophaga | 88 88 11854
1:1:2:42:8 7.59208e-06 Annachlamys | 88 88 21127
1:1:2:42:9 7.53303e-06 Anodontia | 88 88 18602
1:1:2:42:10 7.52577e-06 Fasciolaria | 88 88 17202
1:1:2:42:11 7.4125e-06 Murravia | 88 88 17021
1:1:2:42:12 7.36266e-06 Austrocypraea | 88 88 19588
1:1:2:42:13 7.36266e-06 Gillechinus | 88 88 20055
1:1:2:42:14 7.36266e-06 Acrobrochus | 88 88 20065
1:1:2:42:15 7.36266e-06 Notoluponia | 88 88 21130
1:1:2:42:16 7.32272e-06 Victoripecten | 88 88 20076
1:1:2:42:17 7.30075e-06 Pinctada | 88 88 17250
1:1:2:42:18 7.27287e-06 Campanile | 88 88 17117
1:1:2:42:19 7.27287e-06 Harpa | 88 88 19478
1:1:2:42:20 7.27287e-06 Placamen | 88 88 20069
1:1:2:42:21 7.27287e-06 Fulvia | 88 88 21125
1:1:2:42:22 7.27287e-06 Abrachlamys | 88 88 21128
1:1:2:42:23 7.27287e-06 Austroharpa | 88 88 21129
1:1:2:43:1 0.00014634 Burdigalian-H611 | 88 88 4323
1:1:2:43:2 9.68699e-06 Aequipecten | 88 88 14052
1:1:2:43:3 9.46119e-06 Cellaria | 88 88 18932
1:1:2:43:4 8.87224e-06 Steginoporella | 88 88 19890
1:1:2:43:5 8.61834e-06 Celleporaria | 88 88 19585
1:1:2:43:6 8.37188e-06 Anomia | 88 88 13770
1:1:2:43:7 8.04351e-06 Lima | 88 88 12469
1:1:2:43:8 7.73034e-06 Barbatia (Barbatia) | 88 88 15990
1:1:2:43:9 7.64116e-06 Smittina | 88 88 19883
1:1:2:43:10 7.61392e-06 Thalamoporella | 88 88 18533
1:1:2:43:11 7.58892e-06 Reteporella | 88 88 12043
1:1:2:43:12 7.57686e-06 Trypostega | 88 88 19209
1:1:2:43:13 7.55722e-06 Hornera | 88 88 18541
1:1:2:43:14 7.55722e-06 Cribrilaria | 88 88 21381
1:1:2:43:15 7.50276e-06 Lichenopora | 88 88 16495
1:1:2:43:16 7.50128e-06 Biflustra | 88 88 17505
1:1:2:43:17 7.50128e-06 Escharella | 88 88 20094
1:1:2:43:18 7.49255e-06 Metrarabdotos | 88 88 20475
1:1:2:43:19 7.49073e-06 Umbonula | 88 88 19894
1:1:2:43:20 7.49073e-06 Porella | 88 88 20266
1:1:2:43:21 7.48238e-06 Idmidronea | 88 88 18226
1:1:2:43:22 7.48238e-06 Tremopora | 88 88 21540
1:1:2:44:1 0.00015631 Burdigalian-H234 | 88 88 4256
1:1:2:44:2 7.64722e-06 Portlandia | 88 88 16566
1:1:2:44:3 7.61976e-06 Neilo | 88 88 17559
1:1:2:44:4 7.50309e-06 Struthiochenopus | 88 88 17870
1:1:2:44:5 7.49308e-06 Pilumnus | 88 88 21170
1:1:2:44:6 7.43936e-06 Nerita | 88 88 14445
1:1:2:44:7 7.43186e-06 Echinophoria | 88 88 19819
1:1:2:44:8 7.34651e-06 Exilia | 88 88 18088
1:1:2:44:9 7.3437e-06 Limopsis (Limopsis) | 88 88 15150
1:1:2:44:10 7.33816e-06 Palaeomelon | 88 88 20403
1:1:2:44:11 7.33816e-06 Trichopeltarion | 88 88 21171
1:1:2:44:12 7.3251e-06 Solariella | 88 88 14679
1:1:2:44:13 7.30346e-06 Callianopsis | 88 88 20600
1:1:2:44:14 7.30216e-06 Brachidontes | 88 88 15739
1:1:2:44:15 7.28719e-06 Anatina | 88 88 14810
1:1:2:44:16 7.28719e-06 Munida | 88 88 19350
1:1:2:44:17 7.28719e-06 Discotectonica | 88 88 20317
1:1:2:44:18 7.28719e-06 Bathybembix | 88 88 20350
1:1:2:44:19 7.28719e-06 Asthenognathus | 88 88 20579
1:1:2:44:20 7.28719e-06 Nacella (Patinigera) | 88 88 20724
1:1:2:44:21 7.28719e-06 Baricarcinus | 88 88 21172
1:1:2:44:22 7.28719e-06 Hemichenopus | 88 88 21173
1:1:2:45:1 0.000122699 Burdigalian-H420 | 88 88 4278
1:1:2:45:2 7.73706e-06 Cypraeorbis | 88 88 18758
1:1:2:45:3 7.67471e-06 Lamelliconcha | 88 88 18965
1:1:2:45:4 7.52038e-06 Eunaticina | 88 88 17165
1:1:2:45:5 7.5106e-06 Turritella (Bactrospira) | 88 88 19837
1:1:2:45:6 7.50786e-06 Clio | 88 88 20273
1:1:2:45:7 7.50665e-06 Noetia | 88 88 18973
1:1:2:45:8 7.48886e-06 Liotia | 88 88 16071
1:1:2:45:9 7.47819e-06 Cavolinia | 88 88 20739
1:1:2:45:10 7.46481e-06 Typhina | 88 88 19536
1:1:2:45:11 7.4617e-06 Ancilla | 88 88 18508
1:1:2:45:12 7.45946e-06 Cuneocorbula | 88 88 16382
1:1:2:45:13 7.45943e-06 Sphaerocypraea | 88 88 18757
1:1:2:45:14 7.43942e-06 Trona | 88 88 20314
1:1:2:45:15 7.42688e-06 Bothrocorbula | 88 88 18348
1:1:2:45:16 7.41865e-06 Modulus | 88 88 20497
1:1:2:45:17 7.41666e-06 Jousseaumea | 88 88 21009
1:1:2:45:18 7.40922e-06 Amauropsis | 88 88 14174
1:1:2:45:19 7.40424e-06 Parvamussium | 88 88 14132
1:1:2:45:20 7.40337e-06 Columbella | 88 88 19398
1:1:2:45:21 7.40282e-06 Trigoniocardia | 88 88 20241
1:1:2:45:22 7.37867e-06 Rhinoclavis | 88 88 18331
1:1:2:45:23 7.37455e-06 Pholas | 88 88 16700
1:1:2:45:24 7.35829e-06 Ranina | 88 88 19032
1:1:2:46:1 0.000132794 Burdigalian-H235 | 88 88 4257
1:1:2:46:2 8.89999e-06 Glycymeris (Glycymerita) | 88 88 17030
1:1:2:46:3 8.07288e-06 Dosinia (Dosinia) | 88 88 20151
1:1:2:46:4 7.80177e-06 Venericardia (Venericor) | 88 88 17954
1:1:2:46:5 7.80119e-06 Siphocypraea | 88 88 21176
1:1:2:46:6 7.68787e-06 Polystira | 88 88 20220
1:1:2:46:7 7.62162e-06 Magnatica | 88 88 18734
1:1:2:46:8 7.57509e-06 Chicoreus (Chicoreus) | 88 88 21175
1:1:2:46:9 7.5714e-06 Perissodonta | 88 88 18196
1:1:2:46:10 7.55454e-06 Sconsia | 88 88 19279
1:1:2:46:11 7.55115e-06 Nodipecten | 88 88 20733
1:1:2:46:12 7.50276e-06 Torcula | 88 88 18253
1:1:2:46:13 7.50142e-06 Tawera | 88 88 19817
1:1:2:46:14 7.49816e-06 Austroimbricaria | 88 88 21120
1:1:2:46:15 7.4444e-06 Eudolium | 88 88 21177
1:1:2:46:16 7.43766e-06 Iheringiella | 88 88 18962
1:1:2:46:17 7.41348e-06 Iheringinucula | 88 88 21116
1:1:2:46:18 7.40139e-06 Adelomelon | 88 88 21121
1:1:2:46:19 7.39392e-06 Purpurocardia | 88 88 17563
1:1:2:46:20 7.39218e-06 Abertella | 88 88 21110
1:1:2:46:21 7.37721e-06 Fusimitra | 88 88 18421
1:1:2:46:22 7.37721e-06 Monophoraster | 88 88 21174
1:1:2:47:1 0.00014743 Burdigalian-H505 | 88 88 4299
1:1:2:47:2 7.53133e-06 Trochoseris | 88 88 17168
1:1:2:47:3 7.51659e-06 Astrocoenia | 88 88 14631
1:1:2:47:4 7.42685e-06 Pachyseris | 88 88 20246
1:1:2:47:5 7.40854e-06 Echinopora | 88 88 21286
1:1:2:47:6 7.40044e-06 Scalariogyra | 88 88 21199
1:1:2:47:7 7.38012e-06 Echinophyllia | 88 88 17816
1:1:2:47:8 7.38012e-06 Progyrosmilia | 88 88 20903
1:1:2:47:9 7.38012e-06 Indosmilia | 88 88 21198
1:1:2:47:10 7.34885e-06 Isis | 88 88 18126
1:1:2:47:11 7.34233e-06 Palaeoplesiastraea | 88 88 21386
1:1:2:47:12 7.32737e-06 Trochocyathus | 88 88 15131
1:1:2:47:13 7.32328e-06 Lobophyllia | 88 88 20805
1:1:2:47:14 7.29359e-06 Rhabdophyllia | 88 88 15115
1:1:2:47:15 7.29359e-06 Laterophyllia | 88 88 21392
1:1:2:47:16 7.284e-06 Caryophyllia (Ceratocyathus) | 88 88 20842
1:1:2:47:17 7.25724e-06 Monticulastraea | 88 88 17598
1:1:2:47:18 7.25724e-06 Leptoria | 88 88 18230
1:1:2:47:19 7.24919e-06 Coenocyathus | 88 88 21390
1:1:2:47:20 7.23834e-06 Heliopora | 88 88 16677
1:1:2:48:1 9.85384e-05 Burdigalian-H196 | 88 88 4248
1:1:2:48:2 1.89038e-05 Burdigalian-H345 | 88 88 4265
1:1:2:48:3 9.01797e-06 Pinna | 88 88 11806
1:1:2:48:4 8.97854e-06 Acanthina | 88 88 20723
1:1:2:48:5 8.86876e-06 Chione | 88 88 18756
1:1:2:48:6 8.8083e-06 Semicassis | 88 88 19162
1:1:2:48:7 8.69257e-06 Trachycardium | 88 88 16855
1:1:2:48:8 8.66449e-06 Scaphander | 88 88 17160
1:1:2:48:9 8.65368e-06 Testallium | 88 88 20272
1:1:2:48:10 8.50077e-06 Tilicrassatella | 88 88 19991
1:1:2:48:11 8.43449e-06 Neverita | 88 88 18332
1:1:2:48:12 8.41701e-06 Mactra | 88 88 16376
1:1:2:48:13 8.39235e-06 Cucullaea | 88 88 14330
1:1:2:48:14 8.24322e-06 Penion | 88 88 18412
1:1:2:48:15 7.89719e-06 Gemmula | 88 88 18079
1:1:2:48:16 7.79273e-06 Pseudoliva | 88 88 18276
1:1:2:48:17 7.78592e-06 Lamprodomina | 88 88 21104
1:1:2:48:18 7.60092e-06 Pachycymbiola | 88 88 21105
1:1:2:48:19 7.51565e-06 Miomelon | 88 88 20402
1:1:2:48:20 7.41888e-06 Peonza | 88 88 21106
1:1:2:48:21 7.40772e-06 Austrofusus | 88 88 18854
1:1:2:48:22 7.38696e-06 Poroleda | 88 88 19800
1:1:2:49:1 0.000141111 Burdigalian-H363 | 88 88 4268
1:1:2:49:2 7.98605e-06 Colpophyllia | 88 88 17624
1:1:2:49:3 7.78834e-06 Lithophyllia | 88 88 19980
1:1:2:49:4 7.54931e-06 Agathiphyllia | 88 88 18258
1:1:2:49:5 7.44276e-06 Petrophylliella | 88 88 19979
1:1:2:49:6 7.44276e-06 Confusastraraea | 88 88 21202
1:1:2:49:7 7.3617e-06 Meandrina | 88 88 18738
1:1:2:49:8 7.3617e-06 Mussa | 88 88 21201
1:1:2:49:9 7.35624e-06 Progonopora | 88 88 21195
1:1:2:49:10 7.34018e-06 Ataxocerithium | 88 88 18556
1:1:2:49:11 7.32899e-06 Lacazella | 88 88 18631
1:1:2:49:12 7.29876e-06 Diplhelia | 88 88 20804
1:1:2:49:13 7.26961e-06 Thiara | 88 88 14394
1:1:2:49:14 7.26961e-06 Lophelia | 88 88 18201
1:1:2:49:15 7.26961e-06 Thecidellina | 88 88 18630
1:1:2:49:16 7.26961e-06 Ancilla (Ancilla) | 88 88 19400
1:1:2:49:17 7.26961e-06 Pliconacca | 88 88 19430
1:1:2:49:18 7.26961e-06 Acropsammia | 88 88 21196
1:1:2:49:19 7.26961e-06 Javanopora | 88 88 21197
1:1:2:50:1 0.000128174 Langhian-H367 | 89 89 4338
1:1:2:50:2 8.23416e-06 Acanthastrea | 89 89 20755
1:1:2:50:3 7.89758e-06 Goniopora | 89 89 17333
1:1:2:50:4 7.86719e-06 Cyphastrea | 89 89 20178
1:1:2:50:5 7.69616e-06 Alveopora | 89 89 18800
1:1:2:50:6 7.69616e-06 Astreopora | 89 89 17667
1:1:2:50:7 7.59165e-06 Diploastrea | 89 89 16598
1:1:2:50:8 7.52513e-06 Madracis | 89 89 17586
1:1:2:50:9 7.52513e-06 Dictyaraea | 89 89 18062
1:1:2:50:10 7.52513e-06 Leptoria | 89 89 18230
1:1:2:50:11 7.52513e-06 Platygyra | 89 89 18761
1:1:2:50:12 7.52513e-06 Leptastrea | 89 89 20176
1:1:2:50:13 7.52513e-06 Pachyseris | 89 89 20246
1:1:2:50:14 7.52513e-06 Ctenella | 89 89 21652
1:1:2:50:15 7.52513e-06 Galaxea | 89 89 20754
1:1:2:50:16 7.35411e-06 Hydnophora | 89 89 16641
1:1:2:50:17 7.35411e-06 Oculina | 89 89 16734
1:1:2:50:18 7.35411e-06 Goniastrea | 89 89 17953
1:1:2:50:19 7.35411e-06 Pavona | 89 89 18741
1:1:2:51:1 0.000137716 Burdigalian-H587 | 88 88 4321
1:1:2:51:2 7.63456e-06 Acila | 88 88 16920
1:1:2:51:3 7.44615e-06 Angulus (Peronidia) | 88 88 20325
1:1:2:51:4 7.44214e-06 Siliqua | 88 88 17405
1:1:2:51:5 7.43571e-06 Vicaryella | 88 88 21468
1:1:2:51:6 7.41557e-06 Pododesmus (Monia) | 88 88 20393
1:1:2:51:7 7.41288e-06 Cultellus | 88 88 19262
1:1:2:51:8 7.38616e-06 Cerithidea | 88 88 17455
1:1:2:51:9 7.36726e-06 Trominina | 88 88 20049
1:1:2:51:10 7.28726e-06 Bulbus | 88 88 21123
1:1:2:51:11 7.27517e-06 Acesta | 88 88 15797
1:1:2:51:12 7.27517e-06 Trapezium | 88 88 16213
1:1:2:51:13 7.27517e-06 Venerupis | 88 88 16438
1:1:2:51:14 7.27517e-06 Vicarya | 88 88 16974
1:1:2:51:15 7.27517e-06 Brisingella | 88 88 21537
1:1:2:51:16 7.27517e-06 Mizuhopecten | 88 88 21538
1:1:2:51:17 7.27517e-06 Nipponomarcia | 88 88 21539
1:1:2:52:1 0.000105146 Langhian-H578 | 89 89 4351
1:1:2:52:2 8.14367e-06 Amalda | 89 89 19064
1:1:2:52:3 7.70006e-06 Cerithium | 89 89 15007
1:1:2:52:4 7.69659e-06 Thericium | 89 89 18452
1:1:2:52:5 7.67206e-06 Cerithium (Ptychocerithium) | 89 89 18838
1:1:2:52:6 7.60555e-06 Spiratella | 89 89 18718
1:1:2:52:7 7.60555e-06 Clavatula (Clavatula) | 89 89 20249
1:1:2:52:8 7.55896e-06 Aporrhais | 89 89 15385
1:1:2:52:9 7.47249e-06 Turritella (Turritella) | 89 89 17273
1:1:2:52:10 7.46792e-06 Mitrella | 89 89 18809
1:1:2:52:11 7.46792e-06 Clavatula | 89 89 20250
1:1:2:52:12 7.46792e-06 Latirus | 89 89 18299
1:1:2:52:13 7.46792e-06 Plagioconus | 89 89 21523
1:1:2:52:14 7.42857e-06 Natica (Natica) | 89 89 19429
1:1:2:52:15 7.39438e-06 Turritella (Zaria) | 89 89 17579
1:1:2:52:16 7.39438e-06 Conus (Lithoconus) | 89 89 19459
1:1:2:52:17 7.39438e-06 Subula (Oxymeris) | 89 89 21536
1:1:2:52:18 7.39438e-06 Bolinus | 89 89 21601
1:1:2:52:19 7.19693e-06 Clavatula (Clavatula) | 90 90 20249
1:1:2:53:1 0.000118026 Aquitanian-H539 | 87 87 4234
1:1:2:53:2 7.71283e-06 Melongena | 87 87 18835
1:1:2:53:3 7.64516e-06 Natica | 87 87 11811
1:1:2:53:4 7.64516e-06 Terebralia | 87 87 17629
1:1:2:53:5 7.64516e-06 Agapilia | 87 87 20467
1:1:2:53:6 7.64516e-06 Melanopsis | 87 87 18002
1:1:2:53:7 7.64516e-06 Mesohalina | 87 87 20298
1:1:2:53:8 7.63203e-06 Potamides (Ptychopotamides) | 87 87 17983
1:1:2:53:9 7.63203e-06 Polymesoda | 87 87 18350
1:1:2:53:10 7.63203e-06 Cymia | 87 87 19466
1:1:2:53:11 7.63203e-06 Granulolabium (Tiaracerithium) | 87 87 20465
1:1:2:53:12 7.63203e-06 Agapibittium | 87 87 20921
1:1:2:53:13 7.63203e-06 Greveniella | 87 87 20922
1:1:2:53:14 7.63203e-06 Otopleura | 87 87 20923
1:1:2:53:15 7.63203e-06 Anomalorbis | 87 87 20924
1:1:2:54:1 0.000118828 Burdigalian-H625 | 88 88 4326
1:1:2:54:2 7.33587e-06 Ezocallista | 88 88 21617
1:1:2:54:3 7.28488e-06 Mytilus (Mytilus) | 88 88 14761
1:1:2:54:4 7.28488e-06 Delectopecten | 88 88 18218
1:1:2:54:5 7.28488e-06 Serripes | 88 88 21611
1:1:2:54:6 7.28488e-06 Platyodon | 88 88 21616
1:1:2:54:7 7.23407e-06 Nemocardium (Nemocardium) | 88 88 16782
1:1:2:54:8 7.23407e-06 Yoldia (Nampiella) | 88 88 19327
1:1:2:54:9 7.23407e-06 Hataiella | 88 88 19784
1:1:2:54:10 7.23407e-06 Propeleda | 88 88 20666
1:1:2:54:11 7.23407e-06 Megayoldia | 88 88 20884
1:1:2:54:12 7.23407e-06 Lunulicardia | 88 88 21613
1:1:2:54:13 7.23407e-06 Crassicardia | 88 88 21614
1:1:2:55:1 8.98774e-05 Burdigalian-H527 | 88 88 4303
1:1:2:55:2 8.37725e-06 Chionopsis | 88 88 20411
1:1:2:55:3 8.35158e-06 Calyptraea | 88 88 17000
1:1:2:55:4 7.79198e-06 Rapana | 88 88 18615
1:1:2:55:5 7.63529e-06 Cymia | 88 88 19466
1:1:2:55:6 7.58453e-06 Mytilus (Crenomytilus) | 88 88 19172
1:1:2:55:7 7.55154e-06 Crassispira | 88 88 19640
1:1:2:55:8 7.45866e-06 Saxidomus | 88 88 20670
1:1:2:55:9 7.4231e-06 Nuttallia | 88 88 19770
1:1:2:55:10 7.40468e-06 Thais | 88 88 20514
1:1:2:55:11 7.37211e-06 Macron | 88 88 21394
1:1:2:55:12 7.2776e-06 Eopapyrina | 88 88 20208
1:1:2:55:13 7.2776e-06 Forreria | 88 88 21395
1:1:2:56:1 7.51054e-05 Burdigalian-H502 | 88 88 4296
1:1:2:56:2 1.0438e-05 Pecten | 88 88 11948
1:1:2:56:3 8.79887e-06 Cardium | 88 88 8304
1:1:2:56:4 8.45578e-06 Persististrombus | 88 88 20420
1:1:2:56:5 8.0238e-06 Scutella | 88 88 19591
1:1:2:56:6 7.60223e-06 Codakia | 88 88 16201
1:1:2:56:7 7.53419e-06 Parascutella | 88 88 20461
1:1:2:56:8 7.52813e-06 Placuna | 88 88 21255
1:1:2:56:9 7.48795e-06 Gryphaeostrea | 88 88 16393
1:1:2:56:10 7.48105e-06 Lopha | 88 88 13932
1:1:2:56:11 7.45935e-06 Camptonectes (Camptochlamys) | 88 88 14342
1:1:2:56:12 7.45935e-06 Pecten (Janira) | 88 88 16324
1:1:2:56:13 7.45935e-06 Torquesia (Ispharina) | 88 88 19277
1:1:2:57:1 7.57156e-05 Burdigalian-H540 | 88 88 4309
1:1:2:57:2 8.0986e-06 Flabellipecten | 88 88 18549
1:1:2:57:3 7.81066e-06 Oppenheimopecten | 88 88 21389
1:1:2:57:4 7.72323e-06 Turbinaria | 88 88 20417
1:1:2:57:5 7.71305e-06 Terebralia | 88 88 17629
1:1:2:57:6 7.49923e-06 Mussismilia | 88 88 20753
1:1:2:57:7 7.48242e-06 Macrochlamis | 88 88 20785
1:1:2:57:8 7.4734e-06 Syzygophyllia | 88 88 20198
1:1:2:57:9 7.4734e-06 Aquitanastraea | 88 88 20798
1:1:2:57:10 7.42384e-06 Crassadoma | 88 88 20505
1:1:2:57:11 7.40757e-06 Tympanotonos | 88 88 18355
1:1:2:57:12 7.40757e-06 Tectarius | 88 88 19423
1:1:2:57:13 7.40757e-06 Oxypora | 88 88 21460
1:1:2:58:1 7.63975e-05 Burdigalian-H437 | 88 88 4282
1:1:2:58:2 8.32016e-06 Trochus | 88 88 14412
1:1:2:58:3 7.99197e-06 Portunus | 88 88 19134
1:1:2:58:4 7.76631e-06 Parthenope | 88 88 20776
1:1:2:58:5 7.71666e-06 Mursia | 88 88 20599
1:1:2:58:6 7.66195e-06 Carcinoplax | 88 88 20084
1:1:2:58:7 7.66195e-06 Leucosia | 88 88 21298
1:1:2:58:8 7.66195e-06 Myra | 88 88 21299
1:1:2:58:9 7.66195e-06 Pariphiculus | 88 88 21300
1:1:2:58:10 7.66195e-06 Iphiculus | 88 88 21301
1:1:2:58:11 7.66195e-06 Tridacna | 88 88 21302
1:1:2:59:1 7.29521e-05 Burdigalian-H259 | 88 88 4260
1:1:2:59:2 8.14726e-06 Oculina | 88 88 16734
1:1:2:59:3 7.70948e-06 Nassarius (Hima) | 88 88 21056
1:1:2:59:4 7.68777e-06 Ledella | 88 88 20075
1:1:2:59:5 7.67306e-06 Dictyaraea | 88 88 18062
1:1:2:59:6 7.6472e-06 Zeacolpus | 88 88 18731
1:1:2:59:7 7.64606e-06 Nemocardium | 88 88 16614
1:1:2:59:8 7.58027e-06 Jupiteria | 88 88 13842
1:1:2:59:9 7.56143e-06 Tortoflabellum | 88 88 16645
1:1:2:59:10 7.54223e-06 Ctenoides | 88 88 16121
1:1:2:59:11 7.54223e-06 Endopachys | 88 88 19168
1:1:2:60:1 6.66635e-05 Burdigalian-H562 | 88 88 4313
1:1:2:60:2 8.97389e-06 Dosinia | 88 88 17109
1:1:2:60:3 8.80195e-06 Crassostrea | 88 88 16921
1:1:2:60:4 8.37674e-06 Tellina | 88 88 14071
1:1:2:60:5 7.94538e-06 Crassostrea | 89 89 16921
1:1:2:60:6 7.70679e-06 Vaquerosella | 88 88 21469
1:1:2:60:7 7.43436e-06 Semele | 88 88 18783
1:1:2:60:8 7.43076e-06 Patinopecten | 88 88 21470
1:1:2:60:9 7.33269e-06 Corbicula | 88 88 16973
1:1:2:60:10 7.28678e-06 Ficus (Trophosycon) | 88 88 19789
1:1:2:60:11 7.28678e-06 Tellina (Olcesia) | 88 88 20781
1:1:2:61:1 6.84988e-05 Burdigalian-H491 | 88 88 4292
1:1:2:61:2 8.73265e-06 Siderastrea | 88 88 16666
1:1:2:61:3 7.92469e-06 Trachyphyllia | 88 88 18739
1:1:2:61:4 7.53656e-06 Antillocyathus | 88 88 21325
1:1:2:61:5 7.45604e-06 Asterosmilia | 88 88 18259
1:1:2:61:6 7.39688e-06 Strombina (Strombina) | 88 88 21366
1:1:2:61:7 7.3649e-06 Paracyathus | 88 88 18281
1:1:2:61:8 7.35405e-06 Platytrochus | 88 88 18280
1:1:2:61:9 7.35405e-06 Coscinaraea | 88 88 19136
1:1:2:61:10 7.35405e-06 Erosaria | 88 88 20440
1:1:2:61:11 7.35405e-06 Gardineria | 88 88 21365
1:1:2:62:1 5.26644e-05 Burdigalian-H397 | 88 88 4274
1:1:2:62:2 8.91383e-06 Conus (Lithoconus) | 88 88 19459
1:1:2:62:3 8.2004e-06 Miolyncina | 88 88 19462
1:1:2:62:4 8.02188e-06 Amusium | 88 88 11916
1:1:2:62:5 8.00953e-06 Venericardia | 88 88 15166
1:1:2:62:6 7.88977e-06 Pachycrommium | 88 88 18749
1:1:2:62:7 7.8834e-06 Agaronia | 88 88 18295
1:1:2:62:8 7.83978e-06 Tectus | 88 88 17278
1:1:2:62:9 7.72728e-06 Cerithium (Ptychocerithium) | 88 88 18838
1:1:2:62:10 7.6879e-06 Luria | 88 88 20834
1:1:2:62:11 7.62631e-06 Costacallista | 88 88 18606
1:1:2:62:12 7.58615e-06 Atrina | 88 88 13934
1:1:2:63:1 6.21214e-05 Burdigalian-H530 | 88 88 4306
1:1:2:63:2 7.98372e-06 Marginella | 88 88 18808
1:1:2:63:3 7.88066e-06 Mytilus | 88 88 9367
1:1:2:63:4 7.53538e-06 Donax | 88 88 18780
1:1:2:63:5 7.43058e-06 Here | 88 88 18385
1:1:2:63:6 7.40879e-06 Cavilinga | 88 88 18386
1:1:2:63:7 7.35209e-06 Neocallichirus | 88 88 17856
1:1:2:63:8 7.34292e-06 Strigilla | 88 88 20728
1:1:2:63:9 7.32862e-06 Artena | 88 88 19361
1:1:2:63:10 7.32512e-06 Carolia | 88 88 19471
1:1:2:63:11 7.31365e-06 Pteromeris | 88 88 20935
1:1:2:64:1 5.85462e-05 Burdigalian-H431 | 88 88 4280
1:1:2:64:2 8.86488e-06 Hyotissa | 88 88 17316
1:1:2:64:3 8.66602e-06 Xenophora | 88 88 17351
1:1:2:64:4 8.65408e-06 Dendrophyllia | 88 88 17587
1:1:2:64:5 7.8258e-06 Turris | 88 88 17562
1:1:2:64:6 7.4686e-06 Venus | 88 88 16375
1:1:2:64:7 7.34629e-06 Exogyra | 88 88 14887
1:1:2:64:8 7.26469e-06 Ampullina (Ampullospira) | 88 88 14484
1:1:2:64:9 7.26469e-06 Ampullonatica | 88 88 19477
1:1:2:65:1 4.21463e-05 Burdigalian-H578 | 88 88 4320
1:1:2:65:2 8.38487e-06 Clavatula | 88 88 20250
1:1:2:65:3 8.35121e-06 Haustator | 88 88 16996
1:1:2:65:4 8.00783e-06 Natica (Natica) | 88 88 19429
1:1:2:65:5 7.88492e-06 Turritella (Peyrotia) | 88 88 18992
1:1:2:65:6 7.70646e-06 Amalda | 88 88 19064
1:1:2:65:7 7.69591e-06 Galeodea | 88 88 17283
1:1:2:65:8 7.61536e-06 Uromitra | 88 88 19524
1:1:2:65:9 7.56045e-06 Prozonarina | 88 88 20774
1:1:2:65:10 7.53746e-06 Subula (Oxymeris) | 88 88 21536
1:1:2:65:11 7.52629e-06 Turbonilla (Mormula) | 88 88 18916
1:1:2:66:1 4.5069e-05 Burdigalian-H528 | 88 88 4304
1:1:2:66:2 9.1942e-06 Dinocardium | 88 88 19839
1:1:2:66:3 8.99134e-06 Lyropecten | 88 88 17846
1:1:2:66:4 7.97549e-06 Clementia (Egesta) | 88 88 19830
1:1:2:66:5 7.93933e-06 Oliva (Omogymna) | 88 88 20486
1:1:2:66:6 7.85919e-06 Nassarius (Uzita) | 88 88 21396
1:1:2:66:7 7.85716e-06 Scalina | 88 88 18315
1:1:2:66:8 7.63674e-06 Agriopoma | 88 88 20166
1:1:2:66:9 7.63019e-06 Murex (Murex) | 88 88 21249
1:1:2:66:10 7.55972e-06 Leopecten | 88 88 20422
1:1:2:67:1 5.33475e-05 Burdigalian-H254 | 88 88 4259
1:1:2:67:2 8.35657e-06 Semipallium | 88 88 20068
1:1:2:67:3 7.93796e-06 Miltha | 88 88 16261
1:1:2:67:4 7.91105e-06 Maoricolpus | 88 88 20716
1:1:2:67:5 7.84773e-06 Gazameda | 88 88 21027
1:1:2:67:6 7.79773e-06 Colpospira | 88 88 19752
1:1:2:67:7 7.73957e-06 Acrosterigma (Vasticardium) | 88 88 21126
1:1:2:67:8 7.65611e-06 Diastoma | 88 88 16632
1:1:2:67:9 7.63203e-06 Placotrochus | 88 88 17170
1:1:2:68:1 5.65346e-05 Burdigalian-H430 | 88 88 4279
1:1:2:68:2 8.2925e-06 Cypraea | 88 88 18240
1:1:2:68:3 8.17007e-06 Dendostrea | 88 88 20783
1:1:2:68:4 7.64158e-06 Gloripallium | 88 88 20885
1:1:2:68:5 7.41363e-06 Echinocyamus | 88 88 19473
1:1:2:68:6 7.39553e-06 Septastrea | 88 88 18282
1:1:2:68:7 7.33591e-06 Dendracis | 88 88 18748
1:1:2:68:8 7.33591e-06 Somalidacna | 88 88 21296
1:1:2:69:1 4.32792e-05 Burdigalian-H123 | 88 88 4244
1:1:2:69:2 8.85748e-06 Panopea (Panopea) | 88 88 17378
1:1:2:69:3 8.63586e-06 Limopsis | 88 88 15149
1:1:2:69:4 8.37474e-06 Ennucula | 88 88 14335
1:1:2:69:5 8.20903e-06 Neilo (Neilo) | 88 88 20397
1:1:2:69:6 8.03e-06 Periploma | 88 88 16792
1:1:2:69:7 7.81114e-06 Liothyrella | 88 88 17477
1:1:2:69:8 7.70833e-06 Eurhomalea | 88 88 18881
1:1:2:69:9 7.69624e-06 Paraldingia | 88 88 21018
1:1:2:70:1 3.6542e-05 Aquitanian-H540 | 87 87 4235
1:1:2:70:2 1.05182e-05 Cerithium | 87 87 15007
1:1:2:70:3 9.08177e-06 Granulolabium | 87 87 19071
1:1:2:70:4 8.66784e-06 Cerithium | 88 88 15007
1:1:2:70:5 8.63283e-06 Arca | 87 87 14069
1:1:2:70:6 8.63283e-06 Cardita | 87 87 14331
1:1:2:70:7 8.63283e-06 Tibia | 87 87 16081
1:1:2:70:8 8.26539e-06 Arca | 88 88 14069
1:1:2:70:9 7.36298e-06 Tibia | 88 88 16081
1:1:2:71:1 4.63193e-05 Langhian-H540 | 89 89 4343
1:1:2:71:2 1.01609e-05 Porites | 89 89 19026
1:1:2:71:3 8.58546e-06 Favia | 89 89 16388
1:1:2:71:4 8.43896e-06 Montastraea | 89 89 16639
1:1:2:71:5 8.15226e-06 Plesiastrea | 89 89 16655
1:1:2:71:6 8.11054e-06 Solenastrea | 89 89 20179
1:1:2:71:7 8.0421e-06 Scolymia | 89 89 21391
1:1:2:71:8 7.98123e-06 Caulastrea | 89 89 18762
1:1:2:72:1 4.09366e-05 Aquitanian-H529 | 87 87 4233
1:1:2:72:2 9.00511e-06 Trivia | 87 87 18986
1:1:2:72:3 8.97885e-06 Zonaria | 87 87 18705
1:1:2:72:4 8.97885e-06 Simnia | 87 87 19094
1:1:2:72:5 8.97885e-06 Talparia (Talparia) | 87 87 20920
1:1:2:72:6 7.35015e-06 Zonaria | 88 88 18705
1:1:2:72:7 7.28673e-06 Trivia | 88 88 18986
1:1:2:72:8 7.20329e-06 Simnia | 88 88 19094
1:1:2:73:1 2.92395e-05 Burdigalian-H539 | 88 88 4308
1:1:2:73:2 1.47491e-05 Echinolampas | 88 88 19030
1:1:2:73:3 1.40156e-05 Chlamys | 88 88 13715
1:1:2:73:4 1.11601e-05 Burdigalian-H355 | 88 88 4267
1:1:2:73:5 8.16443e-06 Prionocidaris | 88 88 15853
1:1:2:73:6 7.98139e-06 Hemiaster | 88 88 16610
1:1:2:73:7 7.98139e-06 Studeria | 88 88 20749
1:1:2:74:1 4.3953e-05 Burdigalian-H672 | 88 88 4329
1:1:2:74:2 9.17778e-06 Calliostoma | 88 88 14584
1:1:2:74:3 8.98779e-06 Acila (Truncacila) | 88 88 16717
1:1:2:74:4 7.91539e-06 Cryptonatica | 88 88 20610
1:1:2:74:5 7.74327e-06 Mya | 88 88 17462
1:1:2:74:6 7.63203e-06 Neptunea (Sulcosipho) | 88 88 21619
1:1:2:74:7 7.63203e-06 Argobuccinum (Fusitriton) | 88 88 21620
1:1:2:75:1 5.12192e-05 Burdigalian-H344 | 88 88 4264
1:1:2:75:2 8.04238e-06 Incatella | 88 88 20725
1:1:2:75:3 7.52986e-06 Tegula | 88 88 17845
1:1:2:75:4 7.33038e-06 Turritella (Broderiptella) | 88 88 20544
1:1:2:75:5 7.32964e-06 Concholepas | 88 88 20163
1:1:2:75:6 7.32393e-06 Carhuaspina | 88 88 21193
1:1:2:76:1 3.85587e-05 Burdigalian-H438 | 88 88 4283
1:1:2:76:2 9.01074e-06 Fungophyllia | 88 88 20741
1:1:2:76:3 8.09874e-06 Cyathoseris | 88 88 17966
1:1:2:76:4 8.03041e-06 Ceratophyllia | 88 88 21200
1:1:2:76:5 7.87957e-06 Agaricia | 88 88 20748
1:1:2:76:6 7.78167e-06 Nucia | 88 88 21303
1:1:2:76:7 7.78167e-06 Cypraeopsis | 88 88 21304
1:1:2:77:1 3.12002e-05 Burdigalian-H504 | 88 88 4298
1:1:2:77:2 1.09456e-05 Tarbellastraea | 88 88 20330
1:1:2:77:3 9.20227e-06 Amussiopecten | 88 88 20418
1:1:2:77:4 8.86233e-06 Heliastrea | 88 88 17146
1:1:2:77:5 8.49833e-06 Balanophyllia | 88 88 17511
1:1:2:77:6 8.29576e-06 Orbicella | 88 88 20177
1:1:2:77:7 8.29413e-06 Pecten (Oopecten) | 88 88 20463
1:1:2:78:1 4.11986e-05 Burdigalian-H494 | 88 88 4295
1:1:2:78:2 9.3561e-06 Periglypta | 88 88 19353
1:1:2:78:3 8.72093e-06 Calappa | 88 88 20260
1:1:2:78:4 8.67382e-06 Antillipecten | 88 88 20427
1:1:2:78:5 8.64229e-06 Dimarzipecten | 88 88 20790
1:1:2:78:6 8.6197e-06 Tutus | 88 88 21380
1:1:2:79:1 3.50311e-05 Burdigalian-H507 | 88 88 4301
1:1:2:79:2 9.13259e-06 Clementia (Clementia) | 88 88 19011
1:1:2:79:3 7.83556e-06 Cassis | 88 88 18212
1:1:2:79:4 7.78173e-06 Kapalmerella | 88 88 18237
1:1:2:79:5 7.70424e-06 Protoma | 88 88 19653
1:1:2:79:6 7.68008e-06 Discors | 88 88 18974
1:1:2:79:7 7.56114e-06 Clava (Clava) | 88 88 21393
1:1:2:80:1 3.93147e-05 Burdigalian-H576 | 88 88 4319
1:1:2:80:2 9.64822e-06 Terebratula | 88 88 14280
1:1:2:80:3 9.46864e-06 Gryphus | 88 88 18228
1:1:2:80:4 8.16266e-06 Hesperithyris | 88 88 15063
1:1:2:80:5 8.16266e-06 Aphelesia | 88 88 21535
1:1:2:80:6 7.69055e-06 Terebratulina | 88 88 15532
1:1:2:81:1 4.38023e-05 Burdigalian-H573 | 88 88 4316
1:1:2:81:2 7.61695e-06 Gyraulus | 88 88 16150
1:1:2:81:3 7.59376e-06 Lymnaea | 88 88 19618
1:1:2:81:4 7.58214e-06 Ancylus | 88 88 20295
1:1:2:81:5 7.58214e-06 Vertigo | 88 88 20649
1:1:2:81:6 7.58214e-06 Valvata (Cincinna) | 88 88 21492
1:1:2:82:1 2.02262e-05 Porites | 88 88 19026
1:1:2:82:2 1.4281e-05 Burdigalian-H365 | 88 88 4269
1:1:2:82:3 1.27624e-05 Acropora | 88 88 18747
1:1:2:82:4 1.25792e-05 Burdigalian-H468 | 88 88 4287
1:1:2:82:5 1.0863e-05 Gonimyrtea | 88 88 19340
1:1:2:82:6 1.01312e-05 Fungia | 88 88 21204
1:1:2:83:1 3.4458e-05 Burdigalian-H381 | 88 88 4270
1:1:2:83:2 8.99379e-06 Potamides | 88 88 16844
1:1:2:83:3 8.39095e-06 Siphonalia | 88 88 17344
1:1:2:83:4 8.25902e-06 Anadara (Larkinia) | 88 88 21191
1:1:2:83:5 7.61481e-06 Anomia (Anomia) | 88 88 18019
1:1:2:83:6 7.54224e-06 Pseudoglauconia | 88 88 21205
1:1:2:84:1 2.9762e-05 Langhian-H528 | 89 89 4342
1:1:2:84:2 9.6931e-06 Ostrea | 89 89 14187
1:1:2:84:3 9.16005e-06 Potamides | 89 89 16844
1:1:2:84:4 8.97885e-06 Unio | 89 89 14766
1:1:2:84:5 8.97885e-06 Goniobasis | 89 89 17859
1:1:2:85:1 3.39033e-05 Burdigalian-H219 | 88 88 4253
1:1:2:85:2 8.72949e-06 Pterocella | 88 88 21131
1:1:2:85:3 7.93972e-06 Selenaria | 88 88 21037
1:1:2:85:4 7.81728e-06 Arachnopusia | 88 88 18935
1:1:2:85:5 7.78167e-06 Trematotrochus | 88 88 18919
1:1:2:86:1 2.79361e-05 Burdigalian-H221 | 88 88 4254
1:1:2:86:2 9.60064e-06 Notocyathus | 88 88 19816
1:1:2:86:3 8.90262e-06 Caryophyllia | 88 88 16012
1:1:2:86:4 8.69828e-06 Trochocyathus (Aplocyathus) | 88 88 19309
1:1:2:86:5 8.67908e-06 Stephanocyathus (Odontocyathus) | 88 88 20308
1:1:2:87:1 2.20322e-05 Flabellum | 88 88 17873
1:1:2:87:2 1.36859e-05 Burdigalian-H353 | 88 88 4266
1:1:2:87:3 1.0925e-05 Callianassa | 88 88 15258
1:1:2:87:4 9.08144e-06 Burdigalian-H512 | 88 88 4302
1:1:2:88:1 2.27109e-05 Burdigalian-H490 | 88 88 4291
1:1:2:88:2 1.03016e-05 Distorsio | 88 88 19538
1:1:2:88:3 9.68319e-06 Poirieria (Panamurex) | 88 88 20542
1:1:2:88:4 9.65639e-06 Chicoreus (Siratus) | 88 88 21248
1:1:2:89:1 2.19422e-05 Aquitanian-H493 | 87 87 4232
1:1:2:89:2 1.00695e-05 Aequipecten | 87 87 14052
1:1:2:89:3 1.00564e-05 Arca (Arca) | 87 87 16168
1:1:2:89:4 7.35473e-06 Arca (Arca) | 88 88 16168
1:1:2:90:1 2.19233e-05 Burdigalian-H551 | 88 88 4312
1:1:2:90:2 1.09848e-05 Acharax | 88 88 16563
1:1:2:90:3 1.07746e-05 Vesicomya (Calyptogena) | 88 88 17852
1:1:2:91:1 1.97579e-05 Burdigalian-H536 | 88 88 4307
1:1:2:91:2 1.05854e-05 Spondylus | 88 88 14346
1:1:2:91:3 9.23561e-06 Calpensia | 88 88 21459
1:1:2:92:1 1.62186e-05 Burdigalian-H217 | 88 88 4251
1:1:2:92:2 1.12319e-05 Dosinia (Kereia) | 88 88 19341
1:1:2:92:3 1.1161e-05 Limatula | 88 88 12470
1:1:2:93:1 1.53308e-05 Langhian-H566 | 89 89 4346
1:1:2:93:2 1.12465e-05 Lucinoma | 89 89 16786
1:1:2:93:3 1.11002e-05 Pecten | 89 89 11948
1:1:2:94:1 1.52122e-05 Aquitanian-H567 | 87 87 4239
1:1:2:94:2 1.43662e-05 Phacoides | 87 87 17694
1:1:2:94:3 7.50843e-06 Phacoides | 88 88 17694
1:1:2:95:1 8.28381e-06 Strioterebrum | 93 93 20471
1:1:2:95:2 7.81551e-06 Strioterebrum | 90 90 20471
1:1:2:95:3 7.73284e-06 Strioterebrum | 88 88 20471
1:1:2:95:4 7.38752e-06 Strioterebrum | 89 89 20471
1:1:2:96:1 1.43903e-05 Marsupina | 88 88 21223
1:1:2:96:2 1.42198e-05 Burdigalian-H455 | 88 88 4284
1:1:2:97:1 1.43903e-05 Patagorhynchia | 88 88 21019
1:1:2:97:2 1.40398e-05 Burdigalian-H160 | 88 88 4245
1:1:2:98:1 1.87812e-05 Stylophora | 88 88 17666
1:1:2:98:2 8.86222e-06 Burdigalian-H316 | 88 88 4263
1:1:2:99:1 1.44198e-05 Acropora | 89 89 18747
1:1:2:99:2 1.31789e-05 Langhian-H401 | 89 89 4339
1:1:2:100:1 8.66431e-06 Terebra | 88 88 19153
1:1:2:100:2 8.19352e-06 Terebra | 93 93 19153
1:1:2:100:3 8.12744e-06 Terebra | 91 91 19153
1:1:3:1:1 0.0018283 Serravallian-H613 | 90 90 4416
1:1:3:1:2 7.30473e-06 Schizoporella | 90 90 19542
1:1:3:1:3 7.29788e-06 Argyrotheca | 90 90 8605
1:1:3:1:4 7.29467e-06 Joania | 90 90 20327
1:1:3:1:5 7.26462e-06 Smittina | 90 90 19883
1:1:3:1:6 7.26298e-06 Rissoina | 90 90 15508
1:1:3:1:7 7.2596e-06 Megathiris | 90 90 18105
1:1:3:1:8 7.25655e-06 Crisia | 90 90 20113
1:1:3:1:9 7.25582e-06 Platidia | 90 90 18517
1:1:3:1:10 7.24775e-06 Umbonula | 90 90 19894
1:1:3:1:11 7.24724e-06 Cellepora | 90 90 14283
1:1:3:1:12 7.24397e-06 Pleuronea | 90 90 18059
1:1:3:1:13 7.2402e-06 Metrarabdotos | 90 90 20475
1:1:3:1:14 7.2402e-06 Ybselosoecia | 90 90 21904
1:1:3:1:15 7.23842e-06 Alvania | 90 90 17756
1:1:3:1:16 7.23264e-06 Rhynchozoon | 90 90 21898
1:1:3:1:17 7.23264e-06 Schedocleidochasma | 90 90 21899
1:1:3:1:18 7.23264e-06 Schizostomella | 90 90 21900
1:1:3:1:19 7.23264e-06 Tervia | 90 90 21903
1:1:3:1:20 7.22887e-06 Myriapora | 90 90 20620
1:1:3:1:21 7.22588e-06 Membranipora | 90 90 17010
1:1:3:1:22 7.22509e-06 Onychocella | 90 90 17365
1:1:3:1:23 7.22509e-06 Schizomavella | 90 90 19887
1:1:3:1:24 7.22458e-06 Hippopleurifera | 90 90 18936
1:1:3:1:25 7.22131e-06 Escharoides | 90 90 19439
1:1:3:1:26 7.2208e-06 Bolma | 90 90 20060
1:1:3:1:27 7.21759e-06 Adeonella | 90 90 21897
1:1:3:1:28 7.21702e-06 Bittium (Semibittium) | 90 90 18149
1:1:3:1:29 7.21702e-06 Schizotheca | 90 90 21943
1:1:3:1:30 7.21702e-06 Scalaricardita | 90 90 21958
1:1:3:1:31 7.21381e-06 Ancistrocrania | 90 90 17362
1:1:3:1:32 7.21381e-06 Bactridium | 90 90 19884
1:1:3:1:33 7.21324e-06 Triphora | 90 90 18255
1:1:3:1:34 7.21324e-06 Jujubinus | 90 90 18471
1:1:3:1:35 7.21324e-06 Hippoporella | 90 90 20477
1:1:3:1:36 7.21004e-06 Puellina | 90 90 19438
1:1:3:1:37 7.20947e-06 Gryphus | 90 90 18228
1:1:3:1:38 7.20574e-06 Hesperithyris | 90 90 15063
1:1:3:1:39 7.20574e-06 Callopora | 90 90 18046
1:1:3:1:40 7.20574e-06 Polyascosoecia | 90 90 18060
1:1:3:1:41 7.20574e-06 Granulolabium | 90 90 19071
1:1:3:1:42 7.20574e-06 Agapilia | 90 90 20467
1:1:3:1:43 7.20574e-06 Orania | 90 90 20972
1:1:3:1:44 7.20197e-06 Tricolia | 90 90 19703
1:1:3:1:45 7.20197e-06 Turritella (Zaria) | 90 90 17579
1:1:3:1:46 7.20197e-06 Platonea | 90 90 20110
1:1:3:1:47 7.20197e-06 Iodictyum | 90 90 20387
1:1:3:1:48 7.20197e-06 Odontoporella | 90 90 21944
1:1:3:1:49 7.19819e-06 Columbella | 90 90 19398
1:1:3:1:50 7.19819e-06 Diloma (Paroxystele) | 90 90 20988
1:1:3:1:51 7.19819e-06 Plicatula (Plicatula) | 90 90 14903
1:1:3:1:52 7.19819e-06 Micropora | 90 90 18049
1:1:3:1:53 7.19819e-06 Adeorbis | 90 90 18815
1:1:3:1:54 7.19819e-06 Aphelesia | 90 90 21535
1:1:3:1:55 7.19819e-06 Sphaeronassa | 90 90 21603
1:1:3:1:56 7.19693e-06 Heteropora | 90 90 14744
1:1:3:1:57 7.19441e-06 Tretocycloecia | 90 90 16733
1:1:3:1:58 7.19441e-06 Acmaea | 90 90 16758
1:1:3:1:59 7.19441e-06 Turboella | 90 90 17527
1:1:3:1:60 7.19441e-06 Gregariella | 90 90 17895
1:1:3:1:61 7.19441e-06 Melanopsis | 90 90 18002
1:1:3:1:62 7.19441e-06 Panopeus | 90 90 18771
1:1:3:1:63 7.19441e-06 Conocerithium (Conocerithium) | 90 90 19416
1:1:3:1:64 7.19441e-06 Celleporina | 90 90 19910
1:1:3:1:65 7.19441e-06 Favartia | 90 90 20966
1:1:3:1:66 7.19441e-06 Timoclea (Timoclea) | 90 90 21554
1:1:3:1:67 7.19441e-06 Gyrineum (Aspa) | 90 90 21499
1:1:3:1:68 7.19064e-06 Emarginula | 90 90 14402
1:1:3:1:69 7.19064e-06 Monodonta | 90 90 14450
1:1:3:1:70 7.19064e-06 Trochocyathus | 90 90 15131
1:1:3:1:71 7.19064e-06 Vermicularia | 90 90 15555
1:1:3:1:72 7.19064e-06 Loripes | 90 90 16171
1:1:3:1:73 7.19064e-06 Cytherea | 90 90 16841
1:1:3:1:74 7.19064e-06 Alderina | 90 90 17507
1:1:3:1:75 7.19064e-06 Stosicia | 90 90 17773
1:1:3:1:76 7.19064e-06 Plagiocardium | 90 90 18376
1:1:3:1:77 7.19064e-06 Jujubinus (Strigosella) | 90 90 18461
1:1:3:1:78 7.19064e-06 Rissoina (Zebinella) | 90 90 18480
1:1:3:1:79 7.19064e-06 Alaba | 90 90 18694
1:1:3:1:80 7.19064e-06 Clanculus | 90 90 18701
1:1:3:1:81 7.19064e-06 Theodoxus | 90 90 19140
1:1:3:1:82 7.19064e-06 Petrochirus | 90 90 19553
1:1:3:1:83 7.19064e-06 Couthouyia | 90 90 19655
1:1:3:1:84 7.19064e-06 Escharina | 90 90 19896
1:1:3:1:85 7.19064e-06 Perigastrella | 90 90 19899
1:1:3:1:86 7.19064e-06 Annectocyma | 90 90 20112
1:1:3:1:87 7.19064e-06 Ocinebrina | 90 90 20559
1:1:3:1:88 7.19064e-06 Dynomene | 90 90 20573
1:1:3:1:89 7.19064e-06 Zonarina | 90 90 20832
1:1:3:1:90 7.19064e-06 Flexopecten | 90 90 20941
1:1:3:1:91 7.19064e-06 Bornia (Bornia) | 90 90 20946
1:1:3:1:92 7.19064e-06 Cepaea | 90 90 20993
1:1:3:1:93 7.19064e-06 Diloma | 90 90 21185
1:1:3:1:94 7.19064e-06 Cribrilaria | 90 90 21381
1:1:3:1:95 7.19064e-06 Diplosolen | 90 90 21949
1:1:3:1:96 7.19064e-06 Bicrisina | 90 90 21950
1:1:3:1:97 7.19064e-06 Megaxinus (Megaxinus) | 90 90 21953
1:1:3:1:98 7.19064e-06 Lutraria (Psammophila) | 90 90 21959
1:1:3:1:99 7.19064e-06 Peringiella | 90 90 21968
1:1:3:1:100 7.18686e-06 Pyrene (Alia) | 90 90 16439
1:1:3:1:101 7.18686e-06 Trochocerithium | 90 90 21531
1:1:3:1:102 7.18686e-06 Crania | 90 90 7840
1:1:3:1:103 7.18686e-06 Arthropoma | 90 90 8008
1:1:3:1:104 7.18686e-06 Planorbis | 90 90 11117
1:1:3:1:105 7.18686e-06 Patella | 90 90 13652
1:1:3:1:106 7.18686e-06 Calclamna | 90 90 14064
1:1:3:1:107 7.18686e-06 Lacuna | 90 90 14429
1:1:3:1:108 7.18686e-06 Collonia | 90 90 14438
1:1:3:1:109 7.18686e-06 Astrocoenia | 90 90 14631
1:1:3:1:110 7.18686e-06 Cucumarites | 90 90 14671
1:1:3:1:111 7.18686e-06 Plagioecia | 90 90 15477
1:1:3:1:112 7.18686e-06 Littorina | 90 90 15712
1:1:3:1:113 7.18686e-06 Ceriopora | 90 90 15842
1:1:3:1:114 7.18686e-06 Vanikoro | 90 90 16258
1:1:3:1:115 7.18686e-06 Pagurus | 90 90 16903
1:1:3:1:116 7.18686e-06 Purpura (Tritonalia) | 90 90 16917
1:1:3:1:117 7.18686e-06 Architectonica (Solariaxis) | 90 90 17828
1:1:3:1:118 7.18686e-06 Neocallichirus | 90 90 17856
1:1:3:1:119 7.18686e-06 Dacrydium | 90 90 17947
1:1:3:1:120 7.18686e-06 Stirpulina | 90 90 17955
1:1:3:1:121 7.18686e-06 Gephyrotes | 90 90 18051
1:1:3:1:122 7.18686e-06 Leiostraca | 90 90 18095
1:1:3:1:123 7.18686e-06 Euthriofusus | 90 90 18147
1:1:3:1:124 7.18686e-06 Gari (Gari) | 90 90 18179
1:1:3:1:125 7.18686e-06 Eocypraea | 90 90 18279
1:1:3:1:126 7.18686e-06 Medoriopsis | 90 90 18338
1:1:3:1:127 7.18686e-06 Leucorhynchia | 90 90 18462
1:1:3:1:128 7.18686e-06 Scissurella | 90 90 18468
1:1:3:1:129 7.18686e-06 Melanella (Polygyreulima) | 90 90 18486
1:1:3:1:130 7.18686e-06 Carychium | 90 90 18493
1:1:3:1:131 7.18686e-06 Dromia | 90 90 18514
1:1:3:1:132 7.18686e-06 Ataxocerithium | 90 90 18556
1:1:3:1:133 7.18686e-06 Monoplex | 90 90 18570
1:1:3:1:134 7.18686e-06 Hexaplex | 90 90 18616
1:1:3:1:135 7.18686e-06 Pterynotus (Pterynotus) | 90 90 18636
1:1:3:1:136 7.18686e-06 Opalia (Pliciscala) | 90 90 18679
1:1:3:1:137 7.18686e-06 Parvisipho | 90 90 18683
1:1:3:1:138 7.18686e-06 Manzonia (Alvinia) | 90 90 18703
1:1:3:1:139 7.18686e-06 Natica (Nacca) | 90 90 18829
1:1:3:1:140 7.18686e-06 Gari (Gobraeus) | 90 90 18850
1:1:3:1:141 7.18686e-06 Turritella (Peyrotia) | 90 90 18992
1:1:3:1:142 7.18686e-06 Tornus | 90 90 19086
1:1:3:1:143 7.18686e-06 Simnia | 90 90 19094
1:1:3:1:144 7.18686e-06 Haydnella | 90 90 19121
1:1:3:1:145 7.18686e-06 Kellyella (Lutetia) | 90 90 19176
1:1:3:1:146 7.18686e-06 Gastrana | 90 90 19390
1:1:3:1:147 7.18686e-06 Purpura | 90 90 19399
1:1:3:1:148 7.18686e-06 Crassimarginatella | 90 90 19443
1:1:3:1:149 7.18686e-06 Miolyncina | 90 90 19462
1:1:3:1:150 7.18686e-06 Eucalliax | 90 90 19552
1:1:3:1:151 7.18686e-06 Croneisites | 90 90 19597
1:1:3:1:152 7.18686e-06 Sabia | 90 90 19673
1:1:3:1:153 7.18686e-06 Cingula | 90 90 19680
1:1:3:1:154 7.18686e-06 Calyptraea (Bicatillus) | 90 90 19689
1:1:3:1:155 7.18686e-06 Crepidula (Janacus) | 90 90 19690
1:1:3:1:156 7.18686e-06 Gibbula (Gibbula) | 90 90 19788
1:1:3:1:157 7.18686e-06 Cheiloporina | 90 90 19889
1:1:3:1:158 7.18686e-06 Tubucella | 90 90 19901
1:1:3:1:159 7.18686e-06 Zebina (Zebina) | 90 90 20026
1:1:3:1:160 7.18686e-06 Entalophoroecia | 90 90 20111
1:1:3:1:161 7.18686e-06 Dardanus | 90 90 20318
1:1:3:1:162 7.18686e-06 Mytilopsis | 90 90 20412
1:1:3:1:163 7.18686e-06 Apiocypraea | 90 90 20419
1:1:3:1:164 7.18686e-06 Stylocora | 90 90 20459
1:1:3:1:165 7.18686e-06 Cirsonella | 90 90 20563
1:1:3:1:166 7.18686e-06 Micippa | 90 90 20574
1:1:3:1:167 7.18686e-06 Rakosia | 90 90 20575
1:1:3:1:168 7.18686e-06 Szaboa | 90 90 20619
1:1:3:1:169 7.18686e-06 Pododesmus | 90 90 20669
1:1:3:1:170 7.18686e-06 Macrochlamis | 90 90 20785
1:1:3:1:171 7.18686e-06 Purpurellus | 90 90 20794
1:1:3:1:172 7.18686e-06 Diplhelia | 90 90 20804
1:1:3:1:173 7.18686e-06 Scaliola | 90 90 20817
1:1:3:1:174 7.18686e-06 Lutraria (Lutraria) | 90 90 20838
1:1:3:1:175 7.18686e-06 Lasaea | 90 90 20867
1:1:3:1:176 7.18686e-06 Typhinellus | 90 90 20954
1:1:3:1:177 7.18686e-06 Morula | 90 90 20958
1:1:3:1:178 7.18686e-06 Aspella | 90 90 20963
1:1:3:1:179 7.18686e-06 Jenneria | 90 90 21000
1:1:3:1:180 7.18686e-06 Megalomphalus | 90 90 21001
1:1:3:1:181 7.18686e-06 Azorinus | 90 90 21015
1:1:3:1:182 7.18686e-06 Vittaticella | 90 90 21132
1:1:3:1:183 7.18686e-06 Neopycnodonta | 90 90 21242
1:1:3:1:184 7.18686e-06 Canda | 90 90 21275
1:1:3:1:185 7.18686e-06 Murex (Tubicauda) | 90 90 21360
1:1:3:1:186 7.18686e-06 Coenocyathus | 90 90 21390
1:1:3:1:187 7.18686e-06 Charonia (Charonia) | 90 90 21497
1:1:3:1:188 7.18686e-06 Mioerycina (Phascoliophila) | 90 90 21551
1:1:3:1:189 7.18686e-06 Ringicula (Ringiculocosta) | 90 90 21556
1:1:3:1:190 7.18686e-06 Roxania (Sabatia) | 90 90 21599
1:1:3:1:191 7.18686e-06 Bolinus | 90 90 21601
1:1:3:1:192 7.18686e-06 Scutus | 90 90 21610
1:1:3:1:193 7.18686e-06 Thyca | 90 90 21683
1:1:3:1:194 7.18686e-06 Alvania (Turbona) | 90 90 21685
1:1:3:1:195 7.18686e-06 Pachygrapsus | 90 90 21933
1:1:3:1:196 7.18686e-06 Crossotonotus | 90 90 21934
1:1:3:1:197 7.18686e-06 Glabropilumnus | 90 90 21935
1:1:3:1:198 7.18686e-06 Charybdis | 90 90 21936
1:1:3:1:199 7.18686e-06 Pisa | 90 90 21937
1:1:3:1:200 7.18686e-06 Pisidia | 90 90 21938
1:1:3:1:201 7.18686e-06 Miopipus | 90 90 21939
1:1:3:1:202 7.18686e-06 Liocarcinus | 90 90 21940
1:1:3:1:203 7.18686e-06 Phoceana | 90 90 21941
1:1:3:1:204 7.18686e-06 Prenantia | 90 90 21942
1:1:3:1:205 7.18686e-06 Savignyella | 90 90 21945
1:1:3:1:206 7.18686e-06 Cryptosula | 90 90 21946
1:1:3:1:207 7.18686e-06 Polyascosoeciella | 90 90 21947
1:1:3:1:208 7.18686e-06 Trochiliopora | 90 90 21948
1:1:3:1:209 7.18686e-06 Vielicyathus | 90 90 21951
1:1:3:1:210 7.18686e-06 Acanthocardia (Acanthocardia) | 90 90 21952
1:1:3:1:211 7.18686e-06 Ctena (Ctena) | 90 90 21954
1:1:3:1:212 7.18686e-06 Jouannetia (Jouannetia) | 90 90 21955
1:1:3:1:213 7.18686e-06 Sarmatimactra | 90 90 21957
1:1:3:1:214 7.18686e-06 Dermomurex | 90 90 21960
1:1:3:1:215 7.18686e-06 Aspella (Aspella) | 90 90 21961
1:1:3:1:216 7.18686e-06 Coralliophila (Coralliophila) | 90 90 21962
1:1:3:1:217 7.18686e-06 Terebra (Terebra) | 90 90 21963
1:1:3:1:218 7.18686e-06 Propilidium | 90 90 21964
1:1:3:1:219 7.18686e-06 Turritella (Eichwaldiella) | 90 90 21965
1:1:3:1:220 7.18686e-06 Calliostoma (Sarmates) | 90 90 21966
1:1:3:1:221 7.18686e-06 Microliotia | 90 90 21967
1:1:3:1:222 7.18686e-06 Bursa (Bursa) | 90 90 21969
1:1:3:1:223 7.18686e-06 Bolma (Ormastralium) | 90 90 21970
1:1:3:1:224 7.18686e-06 Granulifera | 90 90 21971
1:1:3:1:225 7.18686e-06 Rissoina (Phosinella) | 90 90 21972
1:1:3:1:226 7.18686e-06 Cerithiopsis (Cerithiopsida) | 90 90 21973
1:1:3:2:1 0.00161246 Serravallian-H612 | 90 90 4415
1:1:3:2:2 7.79522e-06 Xenophora | 90 90 17351
1:1:3:2:3 7.72992e-06 Corbula (Varicorbula) | 90 90 16262
1:1:3:2:4 7.65966e-06 Ringicula | 90 90 15787
1:1:3:2:5 7.56878e-06 Scapharca (Scapharca) | 90 90 20520
1:1:3:2:6 7.53602e-06 Venus (Ventricoloidea) | 90 90 20846
1:1:3:2:7 7.5186e-06 Atrina | 90 90 13934
1:1:3:2:8 7.51182e-06 Tectonatica | 90 90 18488
1:1:3:2:9 7.49314e-06 Semicassis | 90 90 19162
1:1:3:2:10 7.45513e-06 Bathytoma | 90 90 18834
1:1:3:2:11 7.43368e-06 Scalina | 90 90 18315
1:1:3:2:12 7.3954e-06 Yoldiella | 90 90 18139
1:1:3:2:13 7.37837e-06 Bittium | 90 90 16104
1:1:3:2:14 7.36182e-06 Amalda | 90 90 19064
1:1:3:2:15 7.34561e-06 Pyramidella | 90 90 18319
1:1:3:2:16 7.33764e-06 Gemmula (Gemmula) | 90 90 20638
1:1:3:2:17 7.33348e-06 Volvulella (Volvulella) | 90 90 20211
1:1:3:2:18 7.33212e-06 Pseudamussium | 90 90 19922
1:1:3:2:19 7.32034e-06 Hiatella (Hiatella) | 90 90 20553
1:1:3:2:20 7.31532e-06 Terebratula | 90 90 14280
1:1:3:2:21 7.31185e-06 Haustellum | 90 90 20437
1:1:3:2:22 7.31127e-06 Nucula (Nucula) | 90 90 15661
1:1:3:2:23 7.31015e-06 Mitrella | 90 90 18809
1:1:3:2:24 7.30536e-06 Reussirella | 90 90 21541
1:1:3:2:25 7.30183e-06 Epitonium | 90 90 16854
1:1:3:2:26 7.29801e-06 Lunulites | 90 90 17642
1:1:3:2:27 7.29691e-06 Cuspidaria | 90 90 15155
1:1:3:2:28 7.29047e-06 Limacina | 90 90 19078
1:1:3:2:29 7.2886e-06 Roxania | 90 90 18589
1:1:3:2:30 7.28301e-06 Eulima | 90 90 14178
1:1:3:2:31 7.28292e-06 Peponocyathus | 90 90 20686
1:1:3:2:32 7.28244e-06 Gouldia (Gouldia) | 90 90 20001
1:1:3:2:33 7.27923e-06 Parvicardium | 90 90 18377
1:1:3:2:34 7.27654e-06 Teretia | 90 90 21528
1:1:3:2:35 7.27433e-06 Odostomia | 90 90 18251
1:1:3:2:36 7.27366e-06 Limopsis (Limopsis) | 90 90 15150
1:1:3:2:37 7.27286e-06 Limea | 90 90 14015
1:1:3:2:38 7.26322e-06 Gonimyrtea | 90 90 19340
1:1:3:2:39 7.25924e-06 Asthenotoma | 90 90 19402
1:1:3:2:40 7.2591e-06 Glossus (Glossus) | 90 90 21552
1:1:3:2:41 7.2587e-06 Balcis (Balcis) | 90 90 21584
1:1:3:2:42 7.2585e-06 Pterynotus | 90 90 19645
1:1:3:2:43 7.25605e-06 Astarte (Astarte) | 90 90 14956
1:1:3:2:44 7.25429e-06 Syrnola | 90 90 17813
1:1:3:2:45 7.25353e-06 Fusiturris | 90 90 19275
1:1:3:2:46 7.2528e-06 Conus (Conolithes) | 90 90 18991
1:1:3:2:47 7.25172e-06 Angulus | 90 90 18724
1:1:3:2:48 7.25115e-06 Anachis (Costoanachis) | 90 90 20973
1:1:3:2:49 7.24977e-06 Lucinoma (Lucinoma) | 90 90 20844
1:1:3:2:50 7.2489e-06 Turbonilla (Mormula) | 90 90 18916
1:1:3:2:51 7.2485e-06 Cylichna (Cylichna) | 90 90 21521
1:1:3:2:52 7.24793e-06 Cancellaria (Merica) | 90 90 18682
1:1:3:2:53 7.24777e-06 Cochlis | 90 90 19696
1:1:3:2:54 7.24687e-06 Acteon | 90 90 16279
1:1:3:2:55 7.24598e-06 Aporrhais (Aporrhais) | 90 90 18594
1:1:3:2:56 7.24347e-06 Babylonella | 90 90 18669
1:1:3:2:57 7.24347e-06 Laevicardium (Habecardium) | 90 90 20034
1:1:3:2:58 7.24347e-06 Lyrotyphis | 90 90 20630
1:1:3:2:59 7.24345e-06 Cerithiopsis | 90 90 16556
1:1:3:2:60 7.24095e-06 Korobkovia | 90 90 21549
1:1:3:2:61 7.24095e-06 Boreodrillia | 90 90 21564
1:1:3:2:62 7.24075e-06 Solariorbis | 90 90 17754
1:1:3:2:63 7.23753e-06 Raphitoma | 90 90 18305
1:1:3:2:64 7.23592e-06 Streptodictyon | 90 90 20631
1:1:3:2:65 7.23466e-06 Calliostoma (Ampullotrochus) | 90 90 20841
1:1:3:2:66 7.23407e-06 Meiocardia | 90 90 18146
1:1:3:2:67 7.23341e-06 Chrysallida (Parthenina) | 90 90 18681
1:1:3:2:68 7.23341e-06 Nuculoma | 90 90 14096
1:1:3:2:69 7.23341e-06 Pleurotomoides | 90 90 20967
1:1:3:2:70 7.23341e-06 Metuonella | 90 90 21568
1:1:3:2:71 7.23268e-06 Cryptopora | 90 90 18515
1:1:3:2:72 7.23215e-06 Eulimella | 90 90 19731
1:1:3:2:73 7.23088e-06 Sorgenfreispira | 90 90 21567
1:1:3:2:74 7.22942e-06 Nucula (Lamellinucula) | 90 90 17832
1:1:3:2:75 7.22903e-06 Cupuladria | 90 90 19056
1:1:3:2:76 7.22838e-06 Stephanophyllia | 90 90 17288
1:1:3:2:77 7.22837e-06 Orthosurcula | 90 90 18246
1:1:3:2:78 7.22837e-06 Odostomia (Megastomia) | 90 90 18491
1:1:3:2:79 7.22712e-06 Bathyarca (Bathyarca) | 90 90 21917
1:1:3:2:80 7.22586e-06 Niso (Niso) | 90 90 21585
1:1:3:2:81 7.22586e-06 Nitidiclavus | 90 90 21565
1:1:3:2:82 7.22512e-06 Genota | 90 90 18592
1:1:3:2:83 7.2246e-06 Bittium (Bittium) | 90 90 18211
1:1:3:2:84 7.22333e-06 Sveltia | 90 90 18795
1:1:3:2:85 7.22333e-06 Benthomangelia | 90 90 21566
1:1:3:2:86 7.22209e-06 Goodallia (Goodallia) | 90 90 21547
1:1:3:2:87 7.22083e-06 Panopea (Panopea) | 90 90 17378
1:1:3:2:88 7.22083e-06 Amygdalum (Modiolula) | 90 90 20626
1:1:3:2:89 7.22083e-06 Alvania (Alvania) | 90 90 21587
1:1:3:2:90 7.22082e-06 Typhis (Typhis) | 90 90 19629
1:1:3:2:91 7.22082e-06 Acteon (Acteon) | 90 90 19776
1:1:3:2:92 7.22082e-06 Cerithiella (Cerithiella) | 90 90 19868
1:1:3:2:93 7.22082e-06 Norephora | 90 90 21928
1:1:3:2:94 7.21831e-06 Favriella | 90 90 16252
1:1:3:2:95 7.21831e-06 Heteranomia | 90 90 19255
1:1:3:2:96 7.21831e-06 Scaphella (Scaphella) | 90 90 20873
1:1:3:2:97 7.21579e-06 Cirsotrema | 90 90 18198
1:1:3:2:98 7.21579e-06 Lepetella | 90 90 20883
1:1:3:2:99 7.21454e-06 Pseudotorinia | 90 90 18584
1:1:3:2:100 7.21454e-06 Murex (Promurex) | 90 90 21923
1:1:3:2:101 7.21368e-06 Volvulella | 90 90 18072
1:1:3:2:102 7.21327e-06 Laciolina | 90 90 20836
1:1:3:2:103 7.21129e-06 Azorinus (Azorinus) | 90 90 21907
1:1:3:2:104 7.2095e-06 Acirsa (Hemiacirsa) | 90 90 16557
1:1:3:2:105 7.2095e-06 Amyclina | 90 90 21561
1:1:3:2:106 7.20824e-06 Ventrilia | 90 90 21494
1:1:3:2:107 7.207e-06 Sphenia | 90 90 18393
1:1:3:2:108 7.20699e-06 Skenea | 90 90 19049
1:1:3:2:109 7.20573e-06 Opalia (Nodiscala) | 90 90 19684
1:1:3:2:110 7.20573e-06 Discoporella | 90 90 20905
1:1:3:2:111 7.20573e-06 Phos (Phos) | 90 90 21560
1:1:3:2:112 7.20573e-06 Ovirissoa | 90 90 21582
1:1:3:2:113 7.20523e-06 Opalia | 90 90 17686
1:1:3:2:114 7.20323e-06 Nassarius (Hinia) | 90 90 19413
1:1:3:2:115 7.20322e-06 Pododesmus (Monia) | 90 90 20393
1:1:3:2:116 7.20321e-06 Angulus (Peronaea) | 90 90 20552
1:1:3:2:117 7.20248e-06 Biflustra | 90 90 17505
1:1:3:2:118 7.20069e-06 Streptochetus (Streptolathyrus) | 90 90 18675
1:1:3:2:119 7.20069e-06 Terebra (Myurellina) | 90 90 21570
1:1:3:2:120 7.19944e-06 Odostomia (Odostomia) | 90 90 18096
1:1:3:2:121 7.19818e-06 Clathrus | 90 90 19675
1:1:3:2:122 7.19818e-06 Jupiteria | 90 90 13842
1:1:3:2:123 7.19818e-06 Ebala | 90 90 14407
1:1:3:2:124 7.19818e-06 Crenilabium | 90 90 18588
1:1:3:2:125 7.19818e-06 Trigonostoma (Trigonostoma) | 90 90 20363
1:1:3:2:126 7.19818e-06 Caryophyllia (Ceratocyathus) | 90 90 20842
1:1:3:2:127 7.19692e-06 Arcoperna | 90 90 18390
1:1:3:2:128 7.19692e-06 Cerithiopsis (Cerithiopsis) | 90 90 18831
1:1:3:2:129 7.19692e-06 Coralliophila (Pseudomurex) | 90 90 21924
1:1:3:2:130 7.19567e-06 Cardiomya | 90 90 17605
1:1:3:2:131 7.19567e-06 Acirsa (Plesioacirsa) | 90 90 17776
1:1:3:2:132 7.19567e-06 Pleurotomella | 90 90 18306
1:1:3:2:133 7.19441e-06 Cocculina | 90 90 16825
1:1:3:2:134 7.19441e-06 Acamptogenotia | 90 90 19643
1:1:3:2:135 7.19441e-06 Hadriania | 90 90 20847
1:1:3:2:136 7.19315e-06 Limaria | 90 90 14191
1:1:3:2:137 7.19315e-06 Pholadomya (Pholadomya) | 90 90 14781
1:1:3:2:138 7.19314e-06 Tornatina | 90 90 16069
1:1:3:2:139 7.19314e-06 Erycina | 90 90 18403
1:1:3:2:140 7.19314e-06 Cochlodesma | 90 90 18640
1:1:3:2:141 7.19314e-06 Lyonsia | 90 90 18653
1:1:3:2:142 7.19314e-06 Kleinella | 90 90 19687
1:1:3:2:143 7.19314e-06 Bullichna | 90 90 21559
1:1:3:2:144 7.19314e-06 Diarmaidia | 90 90 21918
1:1:3:2:145 7.19314e-06 Poromya (Poromya) | 90 90 21922
1:1:3:2:146 7.19063e-06 Spaniorinus | 90 90 18173
1:1:3:2:147 7.19063e-06 Evalea | 90 90 18796
1:1:3:2:148 7.19063e-06 Balcis | 90 90 19048
1:1:3:2:149 7.19063e-06 Aquilofusus | 90 90 20632
1:1:3:2:150 7.19063e-06 Cultellus (Cultellus) | 90 90 21363
1:1:3:2:151 7.19063e-06 Scacchia (Scacchia) | 90 90 21545
1:1:3:2:152 7.19063e-06 Tornus (Tornus) | 90 90 21608
1:1:3:2:153 7.19063e-06 Haliris (Haliris) | 90 90 21921
1:1:3:2:154 7.18937e-06 Pelecyora | 90 90 19054
1:1:3:2:155 7.18937e-06 Ficus (Ficus) | 90 90 19697
1:1:3:2:156 7.18937e-06 Philbertia | 90 90 19976
1:1:3:2:157 7.18937e-06 Ceramaster | 90 90 20654
1:1:3:2:158 7.18937e-06 Aneurystoma | 90 90 21575
1:1:3:2:159 7.18812e-06 Streptochetus | 90 90 13598
1:1:3:2:160 7.18812e-06 Ceratia | 90 90 17762
1:1:3:2:161 7.18812e-06 Hyala | 90 90 17767
1:1:3:2:162 7.18812e-06 Graphularia | 90 90 18011
1:1:3:2:163 7.18812e-06 Cuspidaria (Cuspidaria) | 90 90 18024
1:1:3:2:164 7.18812e-06 Actaeopyramis | 90 90 18659
1:1:3:2:165 7.18812e-06 Anisodonta | 90 90 18870
1:1:3:2:166 7.18812e-06 Lunularia | 90 90 19208
1:1:3:2:167 7.18812e-06 Turriscala | 90 90 20142
1:1:3:2:168 7.18812e-06 Isocrassina | 90 90 20355
1:1:3:2:169 7.18812e-06 Scalaspira (Scalaspira) | 90 90 20635
1:1:3:2:170 7.18812e-06 Aphanitoma | 90 90 20876
1:1:3:2:171 7.18812e-06 Anodontia (Loripinus) | 90 90 20936
1:1:3:2:172 7.18812e-06 Erycina (Hemilepton) | 90 90 20944
1:1:3:2:173 7.18812e-06 Cima | 90 90 21522
1:1:3:2:174 7.18812e-06 Erycinella | 90 90 21546
1:1:3:2:175 7.18812e-06 Calcarata | 90 90 21563
1:1:3:2:176 7.18812e-06 Roxania (Roxania) | 90 90 21600
1:1:3:2:177 7.18812e-06 Properycina | 90 90 21919
1:1:3:2:178 7.18812e-06 Axinulus | 90 90 21920
1:1:3:2:179 7.18812e-06 Magnella | 90 90 21927
1:1:3:2:180 7.18812e-06 Biforina | 90 90 21929
1:1:3:2:181 7.18812e-06 Eudolium | 90 90 21177
1:1:3:2:182 7.18559e-06 Vatopsis | 90 90 16400
1:1:3:2:183 7.18559e-06 Charonia | 90 90 16703
1:1:3:2:184 7.18559e-06 Clinura | 90 90 17252
1:1:3:2:185 7.18559e-06 Pseudomalaxis | 90 90 17759
1:1:3:2:186 7.18559e-06 Cyrtodaria | 90 90 18175
1:1:3:2:187 7.18559e-06 Sandbergeria | 90 90 19076
1:1:3:2:188 7.18559e-06 Tubiola | 90 90 19207
1:1:3:2:189 7.18559e-06 Strioturbonilla | 90 90 19230
1:1:3:2:190 7.18559e-06 Daphnobela | 90 90 19271
1:1:3:2:191 7.18559e-06 Trochocyathus (Aplocyathus) | 90 90 19309
1:1:3:2:192 7.18559e-06 Maretia | 90 90 19530
1:1:3:2:193 7.18559e-06 Semicassis (Semicassis) | 90 90 19867
1:1:3:2:194 7.18559e-06 Xylophaga | 90 90 19923
1:1:3:2:195 7.18559e-06 Verticordia (Verticordia) | 90 90 19924
1:1:3:2:196 7.18559e-06 Scaphander (Scaphander) | 90 90 20210
1:1:3:2:197 7.18559e-06 Lentidium (Ajanssenium) | 90 90 20291
1:1:3:2:198 7.18559e-06 Similipecten | 90 90 20627
1:1:3:2:199 7.18559e-06 Eusmilia | 90 90 20800
1:1:3:2:200 7.18559e-06 Onoba | 90 90 21452
1:1:3:2:201 7.18559e-06 Lasaeina | 90 90 21509
1:1:3:2:202 7.18559e-06 Fredenia | 90 90 21562
1:1:3:2:203 7.18559e-06 Papuliscala | 90 90 21583
1:1:3:2:204 7.18559e-06 Palmiscenea | 90 90 21916
1:1:3:2:205 7.18559e-06 Unedogemmula | 90 90 21925
1:1:3:2:206 7.18559e-06 Ingaunoturricula | 90 90 21926
1:1:3:2:207 7.18559e-06 Putilla | 90 90 21930
1:1:3:2:208 7.18559e-06 Rissoella (Jeffreysina) | 90 90 21931
1:1:3:3:1 0.00112011 Serravallian-H218 | 90 90 4359
1:1:3:3:2 7.34398e-06 Athleta (Ternivoluta) | 90 90 20368
1:1:3:3:3 7.30377e-06 Eotrigonia | 90 90 20366
1:1:3:3:4 7.2698e-06 Ceratotrochus | 90 90 17481
1:1:3:3:5 7.26351e-06 Eunaticina | 90 90 17165
1:1:3:3:6 7.26351e-06 Nannamoria | 90 90 20683
1:1:3:3:7 7.26351e-06 Livonia | 90 90 20685
1:1:3:3:8 7.26351e-06 Serratifusus | 90 90 21133
1:1:3:3:9 7.26351e-06 Notophyllia | 90 90 21700
1:1:3:3:10 7.24343e-06 Platytrochus | 90 90 18280
1:1:3:3:11 7.24343e-06 Lyria (Harpella) | 90 90 18418
1:1:3:3:12 7.24343e-06 Austrocypraea | 90 90 19588
1:1:3:3:13 7.24343e-06 Notovoluta | 90 90 20152
1:1:3:3:14 7.24343e-06 Myadora | 90 90 20365
1:1:3:3:15 7.24343e-06 Proxichione | 90 90 20679
1:1:3:3:16 7.24343e-06 Maoricolpus | 90 90 20716
1:1:3:3:17 7.24343e-06 Gazameda | 90 90 21027
1:1:3:3:18 7.24343e-06 Umbilia (Palliocypraea) | 90 90 21138
1:1:3:3:19 7.22329e-06 Fungiacyathus (Bathyactis) | 90 90 17871
1:1:3:3:20 7.22329e-06 Liotina | 90 90 19336
1:1:3:3:21 7.22329e-06 Conocyathus | 90 90 19595
1:1:3:3:22 7.22329e-06 Colpospira | 90 90 19752
1:1:3:3:23 7.22329e-06 Tawera | 90 90 19817
1:1:3:3:24 7.22329e-06 Foveolocyathus | 90 90 20071
1:1:3:3:25 7.22329e-06 Notopeplum | 90 90 20153
1:1:3:3:26 7.22329e-06 Fossacallista | 90 90 20367
1:1:3:3:27 7.22329e-06 Siphonochelus | 90 90 20428
1:1:3:3:28 7.22329e-06 Ericusa | 90 90 20682
1:1:3:3:29 7.22329e-06 Zenatiopsis | 90 90 21021
1:1:3:3:30 7.22329e-06 Cantharus (Zeapollia) | 90 90 21025
1:1:3:3:31 7.22329e-06 Stephopoma | 90 90 21028
1:1:3:3:32 7.22329e-06 Solutofusus | 90 90 21137
1:1:3:3:33 7.22329e-06 Dichotochlamys | 90 90 21703
1:1:3:3:34 7.22329e-06 Neotrigonia | 90 90 21705
1:1:3:3:35 7.22329e-06 Amoria | 90 90 21707
1:1:3:3:36 7.22329e-06 Parviconus | 90 90 21708
1:1:3:3:37 7.22329e-06 Bedeva | 90 90 21718
1:1:3:3:38 7.22329e-06 Mirolacuna | 90 90 21730
1:1:3:3:39 7.21506e-06 Lyria | 90 90 17945
1:1:3:3:40 7.21506e-06 Athleta | 90 90 18292
1:1:3:3:41 7.21077e-06 Ocenebra | 90 90 20161
1:1:3:3:42 7.2095e-06 Montacuta | 90 90 18785
1:1:3:3:43 7.2095e-06 Porella | 90 90 20266
1:1:3:3:44 7.20825e-06 Cerithiella | 90 90 16875
1:1:3:3:45 7.20699e-06 Venerupis | 90 90 16438
1:1:3:3:46 7.20699e-06 Lichenopora | 90 90 16495
1:1:3:3:47 7.20699e-06 Fasciolaria | 90 90 17202
1:1:3:3:48 7.20699e-06 Ranella | 90 90 18317
1:1:3:3:49 7.20573e-06 Cerithioderma | 90 90 17261
1:1:3:3:50 7.20321e-06 Atreta | 90 90 14466
1:1:3:3:51 7.20321e-06 Idmonea | 90 90 15625
1:1:3:3:52 7.20321e-06 Amaea | 90 90 17071
1:1:3:3:53 7.20321e-06 Cuna | 90 90 17692
1:1:3:3:54 7.20321e-06 Verticordia | 90 90 18142
1:1:3:3:55 7.20321e-06 Biplex | 90 90 18155
1:1:3:3:56 7.20321e-06 Nellia | 90 90 18322
1:1:3:3:57 7.20321e-06 Poirieria (Paziella) | 90 90 18410
1:1:3:3:58 7.20321e-06 Columbarium | 90 90 18411
1:1:3:3:59 7.20321e-06 Leptoscapha | 90 90 18417
1:1:3:3:60 7.20321e-06 Mitra (Strigatella) | 90 90 18431
1:1:3:3:61 7.20321e-06 Scutellastra | 90 90 18438
1:1:3:3:62 7.20321e-06 Dissochilus | 90 90 18472
1:1:3:3:63 7.20321e-06 Pterochelus | 90 90 18553
1:1:3:3:64 7.20321e-06 Pleuroploca | 90 90 18644
1:1:3:3:65 7.20321e-06 Nemocardium (Pratulum) | 90 90 18722
1:1:3:3:66 7.20321e-06 Magellania | 90 90 18862
1:1:3:3:67 7.20321e-06 Zegalerus | 90 90 18913
1:1:3:3:68 7.20321e-06 Aspidostoma | 90 90 18931
1:1:3:3:69 7.20321e-06 Cyclocardia (Arcturellina) | 90 90 18988
1:1:3:3:70 7.20321e-06 Rhizorus | 90 90 19299
1:1:3:3:71 7.20321e-06 Tetraplaria | 90 90 19449
1:1:3:3:72 7.20321e-06 Colpospira (Ctenocolpus) | 90 90 19658
1:1:3:3:73 7.20321e-06 Marama (Hina) | 90 90 19802
1:1:3:3:74 7.20321e-06 Maoricrypta | 90 90 19814
1:1:3:3:75 7.20321e-06 Tellina (Homalina) | 90 90 19989
1:1:3:3:76 7.20321e-06 Nucula (Pronucula) | 90 90 19995
1:1:3:3:77 7.20321e-06 Salaputium | 90 90 20038
1:1:3:3:78 7.20321e-06 Epicodakia | 90 90 20057
1:1:3:3:79 7.20321e-06 Placamen | 90 90 20069
1:1:3:3:80 7.20321e-06 Pseudomalaxis (Pseudomalaxis) | 90 90 20077
1:1:3:3:81 7.20321e-06 Caberea | 90 90 20104
1:1:3:3:82 7.20321e-06 Dennantia | 90 90 20154
1:1:3:3:83 7.20321e-06 Murexsul | 90 90 20155
1:1:3:3:84 7.20321e-06 Katelysia | 90 90 20231
1:1:3:3:85 7.20321e-06 Sirius | 90 90 20376
1:1:3:3:86 7.20321e-06 Crateropora | 90 90 20382
1:1:3:3:87 7.20321e-06 Melicerita | 90 90 20389
1:1:3:3:88 7.20321e-06 Tudicula | 90 90 20404
1:1:3:3:89 7.20321e-06 Cyrtochetus (Loscotaphrus) | 90 90 20444
1:1:3:3:90 7.20321e-06 Buccinulum | 90 90 20711
1:1:3:3:91 7.20321e-06 Macropora | 90 90 20720
1:1:3:3:92 7.20321e-06 Nuculana (Scaeoleda) | 90 90 21020
1:1:3:3:93 7.20321e-06 Brocchitas | 90 90 21023
1:1:3:3:94 7.20321e-06 Pleia | 90 90 21024
1:1:3:3:95 7.20321e-06 Tylospira | 90 90 21029
1:1:3:3:96 7.20321e-06 Calyptropsis | 90 90 21030
1:1:3:3:97 7.20321e-06 Murexiella (Subpterynotus) | 90 90 21134
1:1:3:3:98 7.20321e-06 Zemira | 90 90 21135
1:1:3:3:99 7.20321e-06 Hispidofusus | 90 90 21136
1:1:3:3:100 7.20321e-06 Semicassis (Antephalium) | 90 90 21139
1:1:3:3:101 7.20321e-06 Chicoreus (Siratus) | 90 90 21248
1:1:3:3:102 7.20321e-06 Spineoterebra | 90 90 21438
1:1:3:3:103 7.20321e-06 Ellisinidra | 90 90 21696
1:1:3:3:104 7.20321e-06 Prostomaria | 90 90 21697
1:1:3:3:105 7.20321e-06 Velumella | 90 90 21698
1:1:3:3:106 7.20321e-06 Zagorsekia | 90 90 21699
1:1:3:3:107 7.20321e-06 Deltachion | 90 90 21701
1:1:3:3:108 7.20321e-06 Cyclocardia (Vimentum) | 90 90 21702
1:1:3:3:109 7.20321e-06 Veprichlamys | 90 90 21704
1:1:3:3:110 7.20321e-06 Mactra (Electromactra) | 90 90 21706
1:1:3:3:111 7.20321e-06 Fractolatirus | 90 90 21709
1:1:3:3:112 7.20321e-06 Varicosipho | 90 90 21710
1:1:3:3:113 7.20321e-06 Pseudovaricia | 90 90 21711
1:1:3:3:114 7.20321e-06 Streptopelma | 90 90 21712
1:1:3:3:115 7.20321e-06 Austrofusus (Ellicea) | 90 90 21713
1:1:3:3:116 7.20321e-06 Fax | 90 90 21714
1:1:3:3:117 7.20321e-06 Latirolagena | 90 90 21715
1:1:3:3:118 7.20321e-06 Cymbiola (Aulicina) | 90 90 21716
1:1:3:3:119 7.20321e-06 Xenotrophon | 90 90 21717
1:1:3:3:120 7.20321e-06 Apixystus | 90 90 21719
1:1:3:3:121 7.20321e-06 Litozamia | 90 90 21720
1:1:3:3:122 7.20321e-06 Xanthochorus | 90 90 21721
1:1:3:3:123 7.20321e-06 Volutoconus | 90 90 21722
1:1:3:3:124 7.20321e-06 Amorena | 90 90 21723
1:1:3:3:125 7.20321e-06 Maculotriton | 90 90 21725
1:1:3:3:126 7.20321e-06 Lepsiella | 90 90 21727
1:1:3:3:127 7.20321e-06 Duplicaria (Pervicacia) | 90 90 21728
1:1:3:3:128 7.20321e-06 Eucithara | 90 90 21729
1:1:3:3:129 7.20321e-06 Austrocochlis | 90 90 21731
1:1:3:3:130 7.20321e-06 Notocypraea | 90 90 21732
1:1:3:3:131 7.20321e-06 Leiopyrga | 90 90 21733
1:1:3:3:132 7.20321e-06 Dicathais | 90 90 21734
1:1:3:3:133 7.20321e-06 Hartungia | 90 90 21735
1:1:3:3:134 7.20321e-06 Bonellitia | 90 90 17606
1:1:3:3:135 7.20321e-06 Porina | 90 90 17645
1:1:3:3:136 7.20321e-06 Trematotrochus | 90 90 18919
1:1:3:3:137 7.20321e-06 Eupatagus | 90 90 19034
1:1:3:3:138 7.20321e-06 Exochella | 90 90 20095
1:1:3:3:139 7.20321e-06 Acanthodesia | 90 90 20380
1:1:3:3:140 7.20321e-06 Jetwoodsia | 90 90 20408
1:1:3:3:141 7.20321e-06 Gephyrophora | 90 90 21630
1:1:3:3:142 7.20321e-06 Cymbiola | 90 90 21645
1:1:3:3:143 7.20321e-06 Proterato (Sulcerato) | 90 90 21693
1:1:3:4:1 0.00106516 Serravallian-H529 | 90 90 4394
1:1:3:4:2 7.77204e-06 Nucula | 90 90 7590
1:1:3:4:3 7.65959e-06 Cerastoderma | 90 90 18767
1:1:3:4:4 7.52219e-06 Dinocardium | 90 90 19839
1:1:3:4:5 7.4632e-06 Crassatella | 90 90 16463
1:1:3:4:6 7.41888e-06 Fusinus | 90 90 17192
1:1:3:4:7 7.40208e-06 Tellina (Moerella) | 90 90 18845
1:1:3:4:8 7.39298e-06 Trachycardium | 90 90 16855
1:1:3:4:9 7.38987e-06 Arcinella | 90 90 16815
1:1:3:4:10 7.38226e-06 Strombina | 90 90 21220
1:1:3:4:11 7.38044e-06 Divaricella | 90 90 19374
1:1:3:4:12 7.37333e-06 Callocardia (Agriopoma) | 90 90 19232
1:1:3:4:13 7.35319e-06 Corbula (Caryocorbula) | 90 90 18274
1:1:3:4:14 7.33269e-06 Uromitra | 90 90 19524
1:1:3:4:15 7.32635e-06 Anadara (Diluvarca) | 90 90 21206
1:1:3:4:16 7.31964e-06 Crassinella | 90 90 17013
1:1:3:4:17 7.31839e-06 Cancellaria (Cancellaria) | 90 90 21212
1:1:3:4:18 7.29768e-06 Costaglycymeris | 90 90 21400
1:1:3:4:19 7.29709e-06 Typhina | 90 90 19536
1:1:3:4:20 7.29575e-06 Lirophora (Panchione) | 90 90 21293
1:1:3:4:21 7.29271e-06 Gouldia | 90 90 16520
1:1:3:4:22 7.28804e-06 Pandora (Pandorella) | 90 90 20886
1:1:3:4:23 7.28614e-06 Nassarius (Uzita) | 90 90 21396
1:1:3:4:24 7.28572e-06 Pseudomiltha | 90 90 15227
1:1:3:4:25 7.27611e-06 Busycon | 90 90 18661
1:1:3:4:26 7.26551e-06 Trivia | 90 90 18986
1:1:3:4:27 7.26497e-06 Alveinus | 90 90 19177
1:1:3:4:28 7.26237e-06 Narona | 90 90 18635
1:1:3:4:29 7.25534e-06 Caecum | 90 90 18568
1:1:3:4:30 7.2547e-06 Oliva (Omogymna) | 90 90 20486
1:1:3:4:31 7.25088e-06 Bela | 90 90 20013
1:1:3:4:32 7.24994e-06 Agladrillia (Eumetadrillia) | 90 90 21439
1:1:3:4:33 7.2418e-06 Cylichnella | 90 90 18073
1:1:3:4:34 7.23807e-06 Gibberula | 90 90 18435
1:1:3:4:35 7.23704e-06 Cyclopecten | 90 90 19254
1:1:3:4:36 7.23441e-06 Fossarus | 90 90 16843
1:1:3:4:37 7.23084e-06 Astarte (Ashtarotha) | 90 90 21356
1:1:3:4:38 7.22748e-06 Oliva (Oliva) | 90 90 20413
1:1:3:4:39 7.2271e-06 Urosalpinx | 90 90 18662
1:1:3:4:40 7.2227e-06 Nassarina | 90 90 21441
1:1:3:4:41 7.22128e-06 Sportella | 90 90 18378
1:1:3:4:42 7.22128e-06 Anodontia (Pegophysema) | 90 90 20175
1:1:3:4:43 7.22128e-06 Pitar (Paradione) | 90 90 20762
1:1:3:4:44 7.21794e-06 Nodipecten | 90 90 20733
1:1:3:4:45 7.21794e-06 Episcynia | 90 90 19527
1:1:3:4:46 7.21794e-06 Trachypollia | 90 90 20970
1:1:3:4:47 7.21794e-06 Strombinophos | 90 90 21831
1:1:3:4:48 7.2165e-06 Cuneocorbula | 90 90 16382
1:1:3:4:49 7.2165e-06 Tellina (Phyllodina) | 90 90 19966
1:1:3:4:50 7.2165e-06 Kurtziella | 90 90 21431
1:1:3:4:51 7.21582e-06 Trigonostoma | 90 90 18084
1:1:3:4:52 7.21278e-06 Strigilla | 90 90 20728
1:1:3:4:53 7.21174e-06 Massyla | 90 90 21313
1:1:3:4:54 7.21174e-06 Hesperisternia | 90 90 21378
1:1:3:4:55 7.21174e-06 Carditamera (Carditamera) | 90 90 21406
1:1:3:4:56 7.20775e-06 Hemicerithium | 90 90 17197
1:1:3:4:57 7.20696e-06 Terebra (Paraterebra) | 90 90 21329
1:1:3:4:58 7.20696e-06 Caricella | 90 90 17114
1:1:3:4:59 7.20218e-06 Polygireulima | 90 90 19007
1:1:3:4:60 7.20218e-06 Pseudochama | 90 90 19875
1:1:3:4:61 7.20218e-06 Aphera | 90 90 20960
1:1:3:4:62 7.20218e-06 Temblornia | 90 90 21208
1:1:3:4:63 7.20218e-06 Arca (Byssoarca) | 90 90 21240
1:1:3:4:64 7.20218e-06 Sulcularia | 90 90 21418
1:1:3:4:65 7.20218e-06 Glyphostoma (Rhiglyphostoma) | 90 90 21434
1:1:3:4:66 7.20218e-06 Volvula | 90 90 21859
1:1:3:4:67 7.20218e-06 Nassarius (Nanarius) | 90 90 21860
1:1:3:4:68 7.20118e-06 Teinostoma | 90 90 18035
1:1:3:4:69 7.1974e-06 Trinacria | 90 90 17678
1:1:3:4:70 7.1974e-06 Bornia | 90 90 18288
1:1:3:4:71 7.1974e-06 Sigatica | 90 90 18318
1:1:3:4:72 7.1974e-06 Chicoreus | 90 90 19414
1:1:3:4:73 7.1974e-06 Poirieria (Panamurex) | 90 90 20542
1:1:3:4:74 7.1974e-06 Murex (Murex) | 90 90 21249
1:1:3:4:75 7.1974e-06 Bostrycapulus | 90 90 21321
1:1:3:4:76 7.1974e-06 Ithycythara | 90 90 21440
1:1:3:4:77 7.1974e-06 Agladrillia | 90 90 21654
1:1:3:4:78 7.19642e-06 Teinostoma (Idioraphie) | 90 90 17774
1:1:3:4:79 7.19642e-06 Cheilea | 90 90 19546
1:1:3:4:80 7.19542e-06 Donax (Paradonax) | 90 90 20934
1:1:3:4:81 7.19264e-06 Solariella | 90 90 14679
1:1:3:4:82 7.19264e-06 Vitrinella | 90 90 15605
1:1:3:4:83 7.19264e-06 Callucina | 90 90 16621
1:1:3:4:84 7.19264e-06 Fragum | 90 90 17424
1:1:3:4:85 7.19264e-06 Sulcoretusa | 90 90 17848
1:1:3:4:86 7.19264e-06 Menippe | 90 90 18037
1:1:3:4:87 7.19264e-06 Eupleura | 90 90 18300
1:1:3:4:88 7.19264e-06 Cyclostremiscus | 90 90 18340
1:1:3:4:89 7.19264e-06 Transennella | 90 90 18607
1:1:3:4:90 7.19264e-06 Cypraeorbis | 90 90 18758
1:1:3:4:91 7.19264e-06 Phalium | 90 90 18997
1:1:3:4:92 7.19264e-06 Callocardia | 90 90 19365
1:1:3:4:93 7.19264e-06 Rictaxis | 90 90 19617
1:1:3:4:94 7.19264e-06 Margaritaria | 90 90 19967
1:1:3:4:95 7.19264e-06 Cymatium | 90 90 20335
1:1:3:4:96 7.19264e-06 Tagelus (Mesopleura) | 90 90 20426
1:1:3:4:97 7.19264e-06 Plectodon | 90 90 20524
1:1:3:4:98 7.19264e-06 Axelella | 90 90 20531
1:1:3:4:99 7.19264e-06 Pleiorytis | 90 90 20734
1:1:3:4:100 7.19264e-06 Finella | 90 90 21264
1:1:3:4:101 7.19264e-06 Calotrophon | 90 90 21315
1:1:3:4:102 7.19264e-06 Cypraeolina | 90 90 21422
1:1:3:4:103 7.19264e-06 Psilaxis | 90 90 21592
1:1:3:4:104 7.19264e-06 Cancilla (Ziba) | 90 90 21604
1:1:3:4:105 7.19264e-06 Pterorytis | 90 90 21861
1:1:3:4:106 7.19264e-06 Didianema | 90 90 21863
1:1:3:4:107 7.19264e-06 Agriopoma | 90 90 20166
1:1:3:4:108 7.19164e-06 Lemintina | 90 90 18150
1:1:3:4:109 7.19164e-06 Linga | 90 90 19050
1:1:3:4:110 7.19038e-06 Gegania | 90 90 16994
1:1:3:4:111 7.18786e-06 Protocardia | 90 90 14224
1:1:3:4:112 7.18786e-06 Falsifusus | 90 90 18089
1:1:3:4:113 7.18786e-06 Rhyncholampas | 90 90 18122
1:1:3:4:114 7.18786e-06 Cyrtopleura | 90 90 18347
1:1:3:4:115 7.18786e-06 Abderospira | 90 90 19222
1:1:3:4:116 7.18786e-06 Strombiformis | 90 90 19685
1:1:3:4:117 7.18786e-06 Cymatosyrinx | 90 90 19969
1:1:3:4:118 7.18786e-06 Psamosolen | 90 90 20484
1:1:3:4:119 7.18786e-06 Tagelus (Tagelus) | 90 90 20731
1:1:3:4:120 7.18786e-06 Pitar (Hyphantosoma) | 90 90 20899
1:1:3:4:121 7.18786e-06 Siphocypraea | 90 90 21176
1:1:3:4:122 7.18786e-06 Carinodrillia | 90 90 21262
1:1:3:4:123 7.18786e-06 Euvola | 90 90 21372
1:1:3:4:124 7.18786e-06 Divaricella (Divaricella) | 90 90 21408
1:1:3:4:125 7.18786e-06 Hysteroconcha | 90 90 21414
1:1:3:4:126 7.18786e-06 Scala (Spiniscala) | 90 90 21446
1:1:3:4:127 7.18786e-06 Eontia | 90 90 21856
1:1:3:4:128 7.18786e-06 Rangia | 90 90 21857
1:1:3:4:129 7.18786e-06 Rupellaria | 90 90 21858
1:1:3:4:130 7.18786e-06 Busycotypus | 90 90 21862
1:1:3:5:1 0.000999186 Serravallian-H363 | 90 90 4370
1:1:3:5:2 7.75817e-06 Conus (Lithoconus) | 90 90 19459
1:1:3:5:3 7.69488e-06 Terebra | 90 90 19153
1:1:3:5:4 7.59156e-06 Barbatia | 90 90 15563
1:1:3:5:5 7.55696e-06 Turricula | 90 90 17827
1:1:3:5:6 7.44123e-06 Rhinoclavis (Proclava) | 90 90 21673
1:1:3:5:7 7.43689e-06 Ostrea (Ostrea) | 90 90 18233
1:1:3:5:8 7.38074e-06 Caryophyllia (Acanthocyathus) | 90 90 17056
1:1:3:5:9 7.37994e-06 Drillia | 90 90 19227
1:1:3:5:10 7.37936e-06 Pinna | 90 90 11806
1:1:3:5:11 7.3787e-06 Polinices (Polinices) | 90 90 18194
1:1:3:5:12 7.36929e-06 Oliva (Strephona) | 90 90 20439
1:1:3:5:13 7.36841e-06 Vexillum (Costellaria) | 90 90 19397
1:1:3:5:14 7.36018e-06 Globularia | 90 90 15048
1:1:3:5:15 7.35355e-06 Phasianella | 90 90 15015
1:1:3:5:16 7.35102e-06 Vermetus | 90 90 15570
1:1:3:5:17 7.34475e-06 Tanea | 90 90 19813
1:1:3:5:18 7.34211e-06 Mitra (Tiara) | 90 90 18692
1:1:3:5:19 7.33236e-06 Olivancillaria | 90 90 18430
1:1:3:5:20 7.33173e-06 Haustator | 90 90 16996
1:1:3:5:21 7.32613e-06 Volema | 90 90 20541
1:1:3:5:22 7.32095e-06 Crassispira | 90 90 19640
1:1:3:5:23 7.32075e-06 Miltha | 90 90 16261
1:1:3:5:24 7.31523e-06 Pavona | 90 90 18741
1:1:3:5:25 7.31472e-06 Barycypraea | 90 90 20194
1:1:3:5:26 7.31064e-06 Architectonica (Architectonica) | 90 90 19421
1:1:3:5:27 7.30385e-06 Nerita | 90 90 14445
1:1:3:5:28 7.29555e-06 Lyria (Harpeola) | 90 90 20438
1:1:3:5:29 7.29555e-06 Circe (Circe) | 90 90 21757
1:1:3:5:30 7.29436e-06 Vicarya | 90 90 16974
1:1:3:5:31 7.28848e-06 Conus (Chelyoconus) | 90 90 19409
1:1:3:5:32 7.28738e-06 Trachyphyllia | 90 90 18739
1:1:3:5:33 7.2848e-06 Modulus | 90 90 20497
1:1:3:5:34 7.2848e-06 Corbula (Anisocorbula) | 90 90 21256
1:1:3:5:35 7.28251e-06 Cymatiella | 90 90 20652
1:1:3:5:36 7.28152e-06 Arcopagia | 90 90 16517
1:1:3:5:37 7.28009e-06 Cylichna | 90 90 15572
1:1:3:5:38 7.27793e-06 Varicospira | 90 90 19460
1:1:3:5:39 7.27222e-06 Ancilla (Sparella) | 90 90 18591
1:1:3:5:40 7.27222e-06 Lyncina | 90 90 18842
1:1:3:5:41 7.27222e-06 Trivia (Dolichupis) | 90 90 21455
1:1:3:5:42 7.27222e-06 Canarium | 90 90 21779
1:1:3:5:43 7.27114e-06 Atys | 90 90 18291
1:1:3:5:44 7.26402e-06 Gibbula (Colliculus) | 90 90 18151
1:1:3:5:45 7.26371e-06 Cancilla | 90 90 21347
1:1:3:5:46 7.26128e-06 Lopha | 90 90 13932
1:1:3:5:47 7.26066e-06 Gari (Psammobia) | 90 90 16371
1:1:3:5:48 7.26044e-06 Turris | 90 90 17562
1:1:3:5:49 7.25304e-06 Lioconcha | 90 90 21759
1:1:3:5:50 7.25304e-06 Clypeomorus | 90 90 21777
1:1:3:5:51 7.25269e-06 Cerithium (Ptychocerithium) | 90 90 18838
1:1:3:5:52 7.24891e-06 Inquisitor | 90 90 18730
1:1:3:5:53 7.24891e-06 Harrisianella | 90 90 18450
1:1:3:5:54 7.24891e-06 Pyramidella (Pyramidella) | 90 90 19433
1:1:3:5:55 7.24891e-06 Pachyseris | 90 90 20246
1:1:3:5:56 7.24891e-06 Conus (Conus) | 90 90 21767
1:1:3:5:57 7.24891e-06 Conus (Lautoconus) | 90 90 21772
1:1:3:5:58 7.24891e-06 Batillaria (Batillaria) | 90 90 21775
1:1:3:5:59 7.24891e-06 Cerithium (Contumax) | 90 90 21778
1:1:3:5:60 7.24647e-06 Archimediella | 90 90 17490
1:1:3:5:61 7.24156e-06 Tapes (Tapes) | 90 90 21760
1:1:3:5:62 7.23349e-06 Conus (Leptoconus) | 90 90 18981
1:1:3:5:63 7.23108e-06 Vexillum | 90 90 17244
1:1:3:5:64 7.22972e-06 Corbula (Corbula) | 90 90 15336
1:1:3:5:65 7.22972e-06 Heterocyathus | 90 90 16986
1:1:3:5:66 7.22972e-06 Marginella (Cryptospira) | 90 90 18614
1:1:3:5:67 7.22972e-06 Cerithium (Tympanotonus) | 90 90 19139
1:1:3:5:68 7.22972e-06 Mitra (Mitra) | 90 90 19401
1:1:3:5:69 7.22972e-06 Tectus (Tectus) | 90 90 20027
1:1:3:5:70 7.22972e-06 Erosaria | 90 90 20440
1:1:3:5:71 7.22972e-06 Terebra (Diplomeriza) | 90 90 21203
1:1:3:5:72 7.22972e-06 Mitra (Chrysame) | 90 90 21259
1:1:3:5:73 7.22972e-06 Echinopora | 90 90 21286
1:1:3:5:74 7.22972e-06 Clava (Clava) | 90 90 21393
1:1:3:5:75 7.22972e-06 Talahabia | 90 90 21763
1:1:3:5:76 7.22972e-06 Marginella (Marginella) | 90 90 21766
1:1:3:5:77 7.22654e-06 Clavilithes | 90 90 18301
1:1:3:5:78 7.22654e-06 Notadusta | 90 90 20826
1:1:3:5:79 7.22654e-06 Trivellona | 90 90 21647
1:1:3:5:80 7.22654e-06 Ancilla (Alocospira) | 90 90 21724
1:1:3:5:81 7.22654e-06 Nassarius (Niotha) | 90 90 21726
1:1:3:5:82 7.22152e-06 Conus (Hemiconus) | 90 90 19065
1:1:3:5:83 7.21396e-06 Mathilda | 90 90 15348
1:1:3:5:84 7.21396e-06 Homalocantha | 90 90 20953
1:1:3:5:85 7.21396e-06 Clanculus (Clanculopsis) | 90 90 21013
1:1:3:5:86 7.21396e-06 Borsonia | 90 90 18235
1:1:3:5:87 7.21396e-06 Sinum (Sinum) | 90 90 19431
1:1:3:5:88 7.21119e-06 Perna | 90 90 14937
1:1:3:5:89 7.21018e-06 Tibia | 90 90 16081
1:1:3:5:90 7.21018e-06 Mitraria | 90 90 21768
1:1:3:5:91 7.20892e-06 Amygdalum | 90 90 16788
1:1:3:5:92 7.20892e-06 Daphnella | 90 90 19412
1:1:3:5:93 7.20892e-06 Solariella (Solariella) | 90 90 20046
1:1:3:5:94 7.20641e-06 Astralium | 90 90 14168
1:1:3:5:95 7.20641e-06 Viviparus | 90 90 15667
1:1:3:5:96 7.20641e-06 Loxocardium | 90 90 18375
1:1:3:5:97 7.20641e-06 Cryptoconus | 90 90 18436
1:1:3:5:98 7.20641e-06 Planaxis | 90 90 18621
1:1:3:5:99 7.20641e-06 Gisortia | 90 90 18626
1:1:3:5:100 7.20641e-06 Pachycrommium | 90 90 18749
1:1:3:5:101 7.20641e-06 Eocithara | 90 90 19037
1:1:3:5:102 7.20641e-06 Mathilda (Mathilda) | 90 90 19179
1:1:3:5:103 7.20641e-06 Tropidocyathus | 90 90 19388
1:1:3:5:104 7.20641e-06 Anazola | 90 90 19395
1:1:3:5:105 7.20641e-06 Paradrillia | 90 90 19406
1:1:3:5:106 7.20641e-06 Hastula (Hastula) | 90 90 19410
1:1:3:5:107 7.20641e-06 Taxonia | 90 90 19417
1:1:3:5:108 7.20641e-06 Dientomochilus | 90 90 19425
1:1:3:5:109 7.20641e-06 Harpa | 90 90 19478
1:1:3:5:110 7.20641e-06 Terebellum (Terebellum) | 90 90 19484
1:1:3:5:111 7.20641e-06 Cerithidea (Cerithideopsilla) | 90 90 19757
1:1:3:5:112 7.20641e-06 Anisocoenia | 90 90 20456
1:1:3:5:113 7.20641e-06 Nerita (Ritena) | 90 90 20584
1:1:3:5:114 7.20641e-06 Stylocoeniella | 90 90 20747
1:1:3:5:115 7.20641e-06 Fulvia | 90 90 21125
1:1:3:5:116 7.20641e-06 Erronea (Cribraria) | 90 90 21266
1:1:3:5:117 7.20641e-06 Niveria (Pseudotrivia) | 90 90 21650
1:1:3:5:118 7.20641e-06 Adusta | 90 90 21651
1:1:3:5:119 7.20641e-06 Ctenella | 90 90 21652
1:1:3:5:120 7.20641e-06 Heteropsammia | 90 90 21755
1:1:3:5:121 7.20641e-06 Anodontia (Cavatidens) | 90 90 21756
1:1:3:5:122 7.20641e-06 Austromacoma | 90 90 21761
1:1:3:5:123 7.20641e-06 Warakia | 90 90 21762
1:1:3:5:124 7.20641e-06 Aulica (Aulica) | 90 90 21764
1:1:3:5:125 7.20641e-06 Oliva (Neocylindrus) | 90 90 21765
1:1:3:5:126 7.20641e-06 Turris (Turris) | 90 90 21769
1:1:3:5:127 7.20641e-06 Terebra (Triplostephanus) | 90 90 21770
1:1:3:5:128 7.20641e-06 Preangeria | 90 90 21773
1:1:3:5:129 7.20641e-06 Turritella (Kurosioia) | 90 90 21774
1:1:3:5:130 7.20641e-06 Cerithium (Cerithium) | 90 90 21776
1:1:3:5:131 7.20641e-06 Smaragdia (Smaragdia) | 90 90 21780
1:1:3:5:132 7.20641e-06 Clithon | 90 90 21781
1:1:3:5:133 7.20641e-06 Strombus (Labiostrombus) | 90 90 21782
1:1:3:5:134 7.20641e-06 Naria | 90 90 21783
1:1:3:5:135 7.20641e-06 Naticarius (Naticarius) | 90 90 21785
1:1:3:5:136 7.20641e-06 Sconsodolium | 90 90 21786
1:1:3:6:1 0.000791045 Tortonian-H612 | 91 91 4478
1:1:3:6:2 7.90916e-06 Glycymeris (Glycymeris) | 91 91 17031
1:1:3:6:3 7.54585e-06 Lucinoma (Lucinoma) | 91 91 20844
1:1:3:6:4 7.43381e-06 Glossus | 91 91 14940
1:1:3:6:5 7.4123e-06 Callista (Callista) | 91 91 19063
1:1:3:6:6 7.41157e-06 Asthenotoma | 91 91 19402
1:1:3:6:7 7.39635e-06 Haustator | 91 91 16996
1:1:3:6:8 7.38424e-06 Odostomia | 91 91 18251
1:1:3:6:9 7.3809e-06 Thracia (Thracia) | 91 91 15280
1:1:3:6:10 7.37812e-06 Nucula (Lamellinucula) | 91 91 17832
1:1:3:6:11 7.34062e-06 Scacchia (Scacchia) | 91 91 21545
1:1:3:6:12 7.33205e-06 Circulus | 91 91 18467
1:1:3:6:13 7.32465e-06 Ensis | 91 91 19829
1:1:3:6:14 7.31526e-06 Bathytoma | 91 91 18834
1:1:3:6:15 7.30913e-06 Goodallia (Goodallia) | 91 91 21547
1:1:3:6:16 7.30584e-06 Retusa | 91 91 15790
1:1:3:6:17 7.29336e-06 Parvicardium | 91 91 18377
1:1:3:6:18 7.29336e-06 Heteranomia | 91 91 19255
1:1:3:6:19 7.29336e-06 Amygdalum (Modiolula) | 91 91 20626
1:1:3:6:20 7.27761e-06 Digitaria | 91 91 20868
1:1:3:6:21 7.27761e-06 Spaniodontella | 91 91 20882
1:1:3:6:22 7.27761e-06 Cylichna (Cylichna) | 91 91 21521
1:1:3:6:23 7.26187e-06 Babylonella | 91 91 18669
1:1:3:6:24 7.26187e-06 Fusiturris | 91 91 19275
1:1:3:6:25 7.2562e-06 Aporrhais | 91 91 15385
1:1:3:6:26 7.24751e-06 Chrysallida | 91 91 15707
1:1:3:6:27 7.24609e-06 Pleurotomella | 91 91 18306
1:1:3:6:28 7.24609e-06 Sorgenfreispira | 91 91 21567
1:1:3:6:29 7.24609e-06 Sveltia | 91 91 18795
1:1:3:6:30 7.24608e-06 Roxania | 91 91 18589
1:1:3:6:31 7.24046e-06 Archimediella | 91 91 17490
1:1:3:6:32 7.23604e-06 Arcopagia | 91 91 16517
1:1:3:6:33 7.23506e-06 Uromitra | 91 91 19524
1:1:3:6:34 7.23259e-06 Lyonsia | 91 91 18653
1:1:3:6:35 7.23035e-06 Caecum (Brochina) | 91 91 21007
1:1:3:6:36 7.23035e-06 Alvania | 91 91 17756
1:1:3:6:37 7.23035e-06 Pseudamussium | 91 91 19922
1:1:3:6:38 7.22769e-06 Angulus | 91 91 18724
1:1:3:6:39 7.22468e-06 Tornus | 91 91 19086
1:1:3:6:40 7.22468e-06 Lepton (Lepton) | 91 91 20933
1:1:3:6:41 7.22293e-06 Retusa (Cylichnina) | 91 91 17159
1:1:3:6:42 7.22169e-06 Teredo | 91 91 16259
1:1:3:6:43 7.22027e-06 Brissopsis | 91 91 19476
1:1:3:6:44 7.2146e-06 Lentidium | 91 91 18346
1:1:3:6:45 7.2146e-06 Daphnobela | 91 91 19271
1:1:3:6:46 7.2146e-06 Angulus (Peronaea) | 91 91 20552
1:1:3:6:47 7.2146e-06 Calcarata | 91 91 21563
1:1:3:6:48 7.2146e-06 Carinastarte | 91 91 22236
1:1:3:6:49 7.21433e-06 Scaphella | 91 91 17826
1:1:3:6:50 7.21353e-06 Eulimella | 91 91 19731
1:1:3:6:51 7.21344e-06 Unedogemmula | 91 91 21925
1:1:3:6:52 7.20569e-06 Cardiomya | 91 91 17605
1:1:3:6:53 7.20385e-06 Aclis | 91 91 18485
1:1:3:6:54 7.20167e-06 Abra (Abra) | 91 91 19513
1:1:3:6:55 7.20025e-06 Cuspidaria | 91 91 15155
1:1:3:6:56 7.20025e-06 Daphnella | 91 91 19412
1:1:3:6:57 7.19883e-06 Lingula | 91 91 5632
1:1:3:6:58 7.19883e-06 Limopsis (Limopsis) | 91 91 15150
1:1:3:6:59 7.19883e-06 Acirsa (Hemiacirsa) | 91 91 16557
1:1:3:6:60 7.19883e-06 Trophon (Sipho) | 91 91 17041
1:1:3:6:61 7.19883e-06 Cuspidaria (Cuspidaria) | 91 91 18024
1:1:3:6:62 7.19883e-06 Colus | 91 91 18210
1:1:3:6:63 7.19883e-06 Orthosurcula | 91 91 18246
1:1:3:6:64 7.19883e-06 Raphitoma | 91 91 18305
1:1:3:6:65 7.19883e-06 Arcoperna | 91 91 18390
1:1:3:6:66 7.19883e-06 Odostomia (Megastomia) | 91 91 18491
1:1:3:6:67 7.19883e-06 Cryptopora | 91 91 18515
1:1:3:6:68 7.19883e-06 Krachia | 91 91 18578
1:1:3:6:69 7.19883e-06 Crenilabium | 91 91 18588
1:1:3:6:70 7.19883e-06 Actaeopyramis | 91 91 18659
1:1:3:6:71 7.19883e-06 Brocchinia | 91 91 18666
1:1:3:6:72 7.19883e-06 Streptochetus (Streptolathyrus) | 91 91 18675
1:1:3:6:73 7.19883e-06 Haedropleura | 91 91 18745
1:1:3:6:74 7.19883e-06 Evalea | 91 91 18796
1:1:3:6:75 7.19883e-06 Conus (Conolithes) | 91 91 18991
1:1:3:6:76 7.19883e-06 Skenea | 91 91 19049
1:1:3:6:77 7.19883e-06 Limacina | 91 91 19078
1:1:3:6:78 7.19883e-06 Philine | 91 91 19181
1:1:3:6:79 7.19883e-06 Spirotropis | 91 91 19196
1:1:3:6:80 7.19883e-06 Strioturbonilla | 91 91 19230
1:1:3:6:81 7.19883e-06 Diaphana | 91 91 19266
1:1:3:6:82 7.19883e-06 Brachystomia | 91 91 19286
1:1:3:6:83 7.19883e-06 Munida | 91 91 19350
1:1:3:6:84 7.19883e-06 Liomesus | 91 91 19382
1:1:3:6:85 7.19883e-06 Acamptogenotia | 91 91 19643
1:1:3:6:86 7.19883e-06 Acteon (Acteon) | 91 91 19776
1:1:3:6:87 7.19883e-06 Brachytoma | 91 91 19859
1:1:3:6:88 7.19883e-06 Xylophaga | 91 91 19923
1:1:3:6:89 7.19883e-06 Solariella (Solariella) | 91 91 20046
1:1:3:6:90 7.19883e-06 Lyrotyphis | 91 91 20630
1:1:3:6:91 7.19883e-06 Aquilofusus | 91 91 20632
1:1:3:6:92 7.19883e-06 Pliothyrina | 91 91 20653
1:1:3:6:93 7.19883e-06 Pteromeris | 91 91 20935
1:1:3:6:94 7.19883e-06 Pleurotomoides | 91 91 20967
1:1:3:6:95 7.19883e-06 Tasadia | 91 91 21234
1:1:3:6:96 7.19883e-06 Astarte (Digitariopsis) | 91 91 21355
1:1:3:6:97 7.19883e-06 Nephrops | 91 91 21370
1:1:3:6:98 7.19883e-06 Aligena | 91 91 21404
1:1:3:6:99 7.19883e-06 Teretia | 91 91 21528
1:1:3:6:100 7.19883e-06 Korobkovia | 91 91 21549
1:1:3:6:101 7.19883e-06 Mioerycina (Phascoliophila) | 91 91 21551
1:1:3:6:102 7.19883e-06 Benthomangelia | 91 91 21566
1:1:3:6:103 7.19883e-06 Obtusella | 91 91 21588
1:1:3:6:104 7.19883e-06 Epitonium (Hyaloscala) | 91 91 21590
1:1:3:6:105 7.19883e-06 Tjaernoeia | 91 91 21591
1:1:3:6:106 7.19883e-06 Roxania (Roxania) | 91 91 21600
1:1:3:6:107 7.19883e-06 Murex (Promurex) | 91 91 21923
1:1:3:6:108 7.19883e-06 Norephora | 91 91 21928
1:1:3:6:109 7.19883e-06 Turneria | 91 91 22234
1:1:3:6:110 7.19883e-06 Semierycina | 91 91 22235
1:1:3:6:111 7.19883e-06 Toledonia | 91 91 22237
1:1:3:6:112 7.19883e-06 Spinucella | 91 91 22238
1:1:3:6:113 7.19883e-06 Nassarius (Tritonella) | 91 91 22239
1:1:3:6:114 7.19883e-06 Vermetus (Bivonia) | 91 91 22240
1:1:3:6:115 7.19883e-06 Pseudococculina | 91 91 22241
1:1:3:6:116 7.19883e-06 Mesopelex | 91 91 22242
1:1:3:6:117 7.19883e-06 Cochlodesma | 91 91 18640
1:1:3:6:118 7.19883e-06 Kleinella | 91 91 19687
1:1:3:7:1 0.000752897 Tortonian-H401 | 91 91 4445
1:1:3:7:2 7.67826e-06 Acropora | 91 91 18747
1:1:3:7:3 7.32157e-06 Seriatopora | 91 91 20795
1:1:3:7:4 7.29234e-06 Dictyaraea | 91 91 18062
1:1:3:7:5 7.29234e-06 Alveopora | 91 91 18800
1:1:3:7:6 7.28484e-06 Lophiotoma | 91 91 19408
1:1:3:7:7 7.24843e-06 Ancilla (Sparella) | 91 91 18591
1:1:3:7:8 7.24161e-06 Gibbula (Colliculus) | 91 91 18151
1:1:3:7:9 7.24161e-06 Clavus | 91 91 20041
1:1:3:7:10 7.24161e-06 Dipsastraea | 91 91 20802
1:1:3:7:11 7.23437e-06 Trachyphyllia | 91 91 18739
1:1:3:7:12 7.22699e-06 Cerithium (Ptychocerithium) | 91 91 18838
1:1:3:7:13 7.22699e-06 Progyrosmilia | 91 91 20903
1:1:3:7:14 7.22699e-06 Rhinoclavis (Rhinoclavis) | 91 91 21263
1:1:3:7:15 7.21741e-06 Rhinoclavis | 91 91 18331
1:1:3:7:16 7.21238e-06 Timoclea (Timoclea) | 91 91 21554
1:1:3:7:17 7.21238e-06 Placosmilia | 91 91 16697
1:1:3:7:18 7.21238e-06 Euchelus | 91 91 16847
1:1:3:7:19 7.21238e-06 Trochoseris | 91 91 17168
1:1:3:7:20 7.21238e-06 Vincularia | 91 91 17641
1:1:3:7:21 7.21238e-06 Gourmya | 91 91 18453
1:1:3:7:22 7.21238e-06 Scalariogyra | 91 91 21199
1:1:3:7:23 7.21238e-06 Clanculus (Clanculus) | 91 91 21816
1:1:3:7:24 7.21238e-06 Placuna (Ephippium) | 91 91 22076
1:1:3:7:25 7.20456e-06 Orbicella | 91 91 20177
1:1:3:7:26 7.20456e-06 Modulus | 91 91 20497
1:1:3:7:27 7.20272e-06 Caulastrea | 91 91 18762
1:1:3:7:28 7.20272e-06 Cythara | 91 91 20012
1:1:3:7:29 7.20272e-06 Mussa | 91 91 21201
1:1:3:7:30 7.19912e-06 Smittipora | 91 91 17541
1:1:3:7:31 7.19912e-06 Stylopoma | 91 91 21800
1:1:3:7:32 7.19912e-06 Drupa | 91 91 18490
1:1:3:7:33 7.19769e-06 Astrea | 91 91 14307
1:1:3:7:34 7.19769e-06 Ampullina (Ampullospira) | 91 91 14484
1:1:3:7:35 7.19769e-06 Portlandia | 91 91 16566
1:1:3:7:36 7.19769e-06 Spondylus (Spondylus) | 91 91 16791
1:1:3:7:37 7.19769e-06 Colpophyllia | 91 91 17624
1:1:3:7:38 7.19769e-06 Bicorbula | 91 91 17900
1:1:3:7:39 7.19769e-06 Rimella | 91 91 17988
1:1:3:7:40 7.19769e-06 Tympanotonos | 91 91 18355
1:1:3:7:41 7.19769e-06 Paludomus | 91 91 18356
1:1:3:7:42 7.19769e-06 Lyria (Harpella) | 91 91 18418
1:1:3:7:43 7.19769e-06 Pironastrea | 91 91 18740
1:1:3:7:44 7.19769e-06 Leptoseris | 91 91 19562
1:1:3:7:45 7.19769e-06 Colina | 91 91 19654
1:1:3:7:46 7.19769e-06 Hippopodina | 91 91 19903
1:1:3:7:47 7.19769e-06 Chama (Chama) | 91 91 19965
1:1:3:7:48 7.19769e-06 Nihonia | 91 91 20006
1:1:3:7:49 7.19769e-06 Nassarius (Alectrion) | 91 91 20487
1:1:3:7:50 7.19769e-06 Dentimargo | 91 91 20489
1:1:3:7:51 7.19769e-06 Volema | 91 91 20541
1:1:3:7:52 7.19769e-06 Distorsio (Distorsio) | 91 91 20550
1:1:3:7:53 7.19769e-06 Tomopleura (Maoritomella) | 91 91 20712
1:1:3:7:54 7.19769e-06 Peristernia | 91 91 20917
1:1:3:7:55 7.19769e-06 Malleus | 91 91 20940
1:1:3:7:56 7.19769e-06 Morula | 91 91 20958
1:1:3:7:57 7.19769e-06 Tibersyrnola | 91 91 21083
1:1:3:7:58 7.19769e-06 Linopyrga | 91 91 21096
1:1:3:7:59 7.19769e-06 Reticutriton | 91 91 21254
1:1:3:7:60 7.19769e-06 Bothropoma | 91 91 21267
1:1:3:7:61 7.19769e-06 Isopora | 91 91 21285
1:1:3:7:62 7.19769e-06 Echinopora | 91 91 21286
1:1:3:7:63 7.19769e-06 Cigclisula | 91 91 21340
1:1:3:7:64 7.19769e-06 Callocardia (Atopodonta) | 91 91 21758
1:1:3:7:65 7.19769e-06 Talahabia | 91 91 21763
1:1:3:7:66 7.19769e-06 Gafrarium | 91 91 21910
1:1:3:7:67 7.19769e-06 Scorpiodinipora | 91 91 22070
1:1:3:7:68 7.19769e-06 Ctenactis | 91 91 22071
1:1:3:7:69 7.19769e-06 Indophyllia | 91 91 22072
1:1:3:7:70 7.19769e-06 Tridacna (Chametrachea) | 91 91 22073
1:1:3:7:71 7.19769e-06 Hippopus | 91 91 22074
1:1:3:7:72 7.19769e-06 Penicillus | 91 91 22075
1:1:3:7:73 7.19769e-06 Paphia (Paratapes) | 91 91 22077
1:1:3:7:74 7.19769e-06 Lagocheilus | 91 91 22078
1:1:3:7:75 7.19769e-06 Euplica | 91 91 22079
1:1:3:7:76 7.19769e-06 Anachis (Zafra) | 91 91 22080
1:1:3:7:77 7.19769e-06 Cystiscus | 91 91 22081
1:1:3:7:78 7.19769e-06 Lienardia | 91 91 22082
1:1:3:7:79 7.19769e-06 Iredalea | 91 91 22083
1:1:3:7:80 7.19769e-06 Tylotiella | 91 91 22084
1:1:3:7:81 7.19769e-06 Strictispira | 91 91 22085
1:1:3:7:82 7.19769e-06 Melo | 91 91 22086
1:1:3:7:83 7.19769e-06 Eatoniella | 91 91 22087
1:1:3:7:84 7.19769e-06 Erosaria (Erosaria) | 91 91 22089
1:1:3:7:85 7.19769e-06 Ampullina | 91 91 14203
1:1:3:7:86 7.19769e-06 Vitrinella | 91 91 15605
1:1:3:7:87 7.19769e-06 Heliopora | 91 91 16677
1:1:3:7:88 7.19769e-06 Montipora | 91 91 18114
1:1:3:7:89 7.19769e-06 Cyclostremiscus | 91 91 18340
1:1:3:7:90 7.19769e-06 Anisocoenia | 91 91 20456
1:1:3:7:91 7.19769e-06 Plesiotrochus | 91 91 20464
1:1:3:7:92 7.19769e-06 Stylocoeniella | 91 91 20747
1:1:3:7:93 7.19769e-06 Finella | 91 91 21264
1:1:3:7:94 7.19769e-06 Eucithara | 91 91 21729
1:1:3:7:95 7.19769e-06 Cerithium (Cerithium) | 91 91 21776
1:1:3:7:96 7.19769e-06 Strombus (Labiostrombus) | 91 91 21782
1:1:3:7:97 7.19769e-06 Parantropora | 91 91 21797
1:1:3:7:98 7.19769e-06 Colina (Ischnocerithium) | 91 91 21811
1:1:3:7:99 7.19769e-06 Rissoina (Rissolina) | 91 91 21813
1:1:3:7:100 7.19769e-06 Rissoina (Schwartziella) | 91 91 21814
1:1:3:8:1 0.000258585 Serravallian-H663 | 90 90 4422
1:1:3:8:2 0.000223118 Serravallian-H701 | 90 90 4424
1:1:3:8:3 0.00019736 Serravallian-H625 | 90 90 4419
1:1:3:8:4 9.24721e-06 Mya (Mya) | 90 90 19329
1:1:3:8:5 8.80246e-06 Anadara (Anadara) | 90 90 20180
1:1:3:8:6 8.52828e-06 Tellina | 90 90 14071
1:1:3:8:7 8.47071e-06 Diplodonta | 90 90 16302
1:1:3:8:8 8.41462e-06 Modiolus | 90 90 9994
1:1:3:8:9 8.23614e-06 Clinocardium | 90 90 19310
1:1:3:8:10 8.2312e-06 Glycymeris (Glycymeris) | 90 90 17031
1:1:3:8:11 8.06235e-06 Cyclocardia | 90 90 17067
1:1:3:8:12 8.04612e-06 Mizuhopecten | 90 90 21538
1:1:3:8:13 8.00853e-06 Mactromeris | 90 90 19315
1:1:3:8:14 7.93558e-06 Macoma (Macoma) | 90 90 20656
1:1:3:8:15 7.87295e-06 Acila (Truncacila) | 90 90 16717
1:1:3:8:16 7.78403e-06 Chlamys (Chlamys) | 90 90 14722
1:1:3:8:17 7.64841e-06 Arca (Arca) | 90 90 16168
1:1:3:8:18 7.64402e-06 Amiantis | 90 90 20214
1:1:3:8:19 7.63239e-06 Penitella | 90 90 21615
1:1:3:8:20 7.62433e-06 Gloripallium | 90 90 20885
1:1:3:8:21 7.62358e-06 Ciliatocardium | 90 90 19324
1:1:3:8:22 7.60451e-06 Saxidomus | 90 90 20670
1:1:3:8:23 7.60223e-06 Crenella | 90 90 17033
1:1:3:8:24 7.59932e-06 Kotorapecten | 90 90 21623
1:1:3:8:25 7.5538e-06 Panomya | 90 90 21622
1:1:3:8:26 7.55348e-06 Dosinia (Kaneharaia) | 90 90 21625
1:1:3:8:27 7.54398e-06 Tellina (Megangulus) | 90 90 18849
1:1:3:8:28 7.54227e-06 Nuculana (Nuculana) | 90 90 14715
1:1:3:8:29 7.53592e-06 Olivella | 90 90 18303
1:1:3:8:30 7.53184e-06 Mya (Arenomya) | 90 90 18877
1:1:3:8:31 7.50179e-06 Limatula | 90 90 12470
1:1:3:8:32 7.49388e-06 Eucrassatella | 90 90 18871
1:1:3:8:33 7.47991e-06 Neverita (Glossaulax) | 90 90 19470
1:1:3:8:34 7.47975e-06 Cultellus | 90 90 19262
1:1:3:8:35 7.47605e-06 Securella | 90 90 20786
1:1:3:8:36 7.47282e-06 Clinocardium (Clinocardium) | 90 90 20856
1:1:3:8:37 7.46732e-06 Conchocele | 90 90 17866
1:1:3:8:38 7.46257e-06 Nucula (Leionucula) | 90 90 16562
1:1:3:8:39 7.45736e-06 Gari | 90 90 18343
1:1:3:8:40 7.456e-06 Yoldia (Yoldia) | 90 90 19326
1:1:3:8:41 7.4521e-06 Yoldia (Cnesterium) | 90 90 20664
1:1:3:8:42 7.44871e-06 Pholadomya | 90 90 14809
1:1:3:8:43 7.44703e-06 Megacardita | 90 90 19325
1:1:3:8:44 7.44345e-06 Periploma (Aelga) | 90 90 19330
1:1:3:8:45 7.43549e-06 Psammotreta (Leporimetis) | 90 90 20254
1:1:3:8:46 7.43493e-06 Pandora | 90 90 19605
1:1:3:8:47 7.431e-06 Serripes | 90 90 21611
1:1:3:8:48 7.41973e-06 Mytilus (Tumidimytilus) | 90 90 20662
1:1:3:8:49 7.4056e-06 Venericardia | 90 90 15166
1:1:3:8:50 7.39699e-06 Septifer | 90 90 14013
1:1:3:8:51 7.39277e-06 Papyridea | 90 90 19988
1:1:3:8:52 7.39101e-06 Papyridea (Profulvia) | 90 90 19771
1:1:3:8:53 7.39101e-06 Thracia (Cetothrax) | 90 90 20343
1:1:3:8:54 7.38555e-06 Clinocardium (Keenocardium) | 90 90 20657
1:1:3:8:55 7.38555e-06 Liocyma | 90 90 20663
1:1:3:8:56 7.38555e-06 Megayoldia (Megayoldia) | 90 90 20665
1:1:3:8:57 7.38002e-06 Ainicardita | 90 90 20661
1:1:3:8:58 7.38002e-06 Serripes (Serripes) | 90 90 21612
1:1:3:8:59 7.37654e-06 Solena (Plectosolen) | 90 90 19148
1:1:3:8:60 7.36982e-06 Paphia (Callistotapes) | 90 90 21343
1:1:3:8:61 7.35136e-06 Corbicula | 90 90 16973
1:1:3:8:62 7.35136e-06 Nanaochlamys | 90 90 21977
1:1:3:8:63 7.35094e-06 Nemocardium (Nemocardium) | 90 90 16782
1:1:3:8:64 7.33311e-06 Neilonella | 90 90 17897
1:1:3:8:65 7.32761e-06 Periploma (Periploma) | 90 90 17383
1:1:3:8:66 7.32761e-06 Nuttallia | 90 90 19770
1:1:3:8:67 7.32761e-06 Crassicardia | 90 90 21614
1:1:3:8:68 7.31125e-06 Cryptomya | 90 90 19755
1:1:3:8:69 7.30987e-06 Macoma (Rexithaerus) | 90 90 20855
1:1:3:8:70 7.3098e-06 Tateiwaia | 90 90 21672
1:1:3:8:71 7.30285e-06 Thracia (Thracia) | 90 90 15280
1:1:3:8:72 7.29671e-06 Niso | 90 90 18737
1:1:3:8:73 7.29606e-06 Thyasira | 90 90 17053
1:1:3:8:74 7.28702e-06 Barbatia (Cucullaearca) | 90 90 18064
1:1:3:8:75 7.28098e-06 Callithaca | 90 90 21624
1:1:3:8:76 7.27517e-06 Laternula | 90 90 13935
1:1:3:8:77 7.27517e-06 Zirfaea | 90 90 21461
1:1:3:8:78 7.27517e-06 Lunulicardita | 90 90 21618
1:1:3:8:79 7.27517e-06 Nemocardium (Keenaea) | 90 90 21621
1:1:3:8:80 7.27022e-06 Siliqua | 90 90 17405
1:1:3:8:81 7.24737e-06 Rostellaria (Fusus) | 90 90 14449
1:1:3:8:82 7.24606e-06 Cyclocardia (Cyclocardia) | 90 90 20857
1:1:3:8:83 7.24102e-06 Solemya | 90 90 9230
1:1:3:8:84 7.24102e-06 Vesicomya (Calyptogena) | 90 90 17852
1:1:3:8:85 7.24102e-06 Trominina | 90 90 20049
1:1:3:8:86 7.24102e-06 Plicifusus | 90 90 20362
1:1:3:8:87 7.24102e-06 Propeleda | 90 90 20666
1:1:3:8:88 7.24102e-06 Provanna | 90 90 20864
1:1:3:8:89 7.24102e-06 Adipicola | 90 90 21976
1:1:3:8:90 7.24102e-06 Potamocorbula | 90 90 21978
1:1:3:8:91 7.23552e-06 Mytilus (Mytilus) | 90 90 14761
1:1:3:8:92 7.23552e-06 Parapholas | 90 90 17404
1:1:3:8:93 7.23552e-06 Megayoldia (Portlandella) | 90 90 17975
1:1:3:8:94 7.23552e-06 Soletellina | 90 90 19767
1:1:3:8:95 7.23552e-06 Pseudoliomesus | 90 90 19778
1:1:3:8:96 7.23552e-06 Fulgoraria (Musashia) | 90 90 19782
1:1:3:8:97 7.23552e-06 Solen (Ensisolen) | 90 90 20342
1:1:3:9:1 0.000631314 Serravallian-H576 | 90 90 4407
1:1:3:9:2 7.95529e-06 Flabellipecten | 90 90 18549
1:1:3:9:3 7.60055e-06 Crassadoma | 90 90 20505
1:1:3:9:4 7.31344e-06 Oppenheimopecten | 90 90 21389
1:1:3:9:5 7.31293e-06 Cardites | 90 90 19592
1:1:3:9:6 7.28837e-06 Plagiocardium (Papillicardium) | 90 90 21510
1:1:3:9:7 7.28111e-06 Pitar (Pitar) | 90 90 18641
1:1:3:9:8 7.26932e-06 Glans (Centrocardita) | 90 90 21354
1:1:3:9:9 7.25717e-06 Arcopsis | 90 90 18007
1:1:3:9:10 7.25639e-06 Megerlia | 90 90 16159
1:1:3:9:11 7.24614e-06 Megaxinus | 90 90 20625
1:1:3:9:12 7.24563e-06 Linga (Linga) | 90 90 20185
1:1:3:9:13 7.24506e-06 Ctena | 90 90 17693
1:1:3:9:14 7.24385e-06 Acanthocardia | 90 90 17425
1:1:3:9:15 7.24236e-06 Camptonectes | 90 90 14014
1:1:3:9:16 7.24236e-06 Crassatina | 90 90 19602
1:1:3:9:17 7.24236e-06 Acturellina | 90 90 21911
1:1:3:9:18 7.24133e-06 Lucina (Microloripes) | 90 90 20937
1:1:3:9:19 7.23756e-06 Venus (Venus) | 90 90 16870
1:1:3:9:20 7.23316e-06 Oncousoecia | 90 90 15907
1:1:3:9:21 7.23201e-06 Timoclea | 90 90 20950
1:1:3:9:22 7.22692e-06 Aporrhais | 90 90 15385
1:1:3:9:23 7.22414e-06 Diplodonta (Diplodonta) | 90 90 18820
1:1:3:9:24 7.22245e-06 Novocrania | 90 90 14270
1:1:3:9:25 7.22245e-06 Pseudochama (Pseudochama) | 90 90 21518
1:1:3:9:26 7.21867e-06 Epilucina | 90 90 18284
1:1:3:9:27 7.2181e-06 Pirenella | 90 90 17522
1:1:3:9:28 7.21155e-06 Limaria (Limaria) | 90 90 19514
1:1:3:9:29 7.21055e-06 Barbatia (Obliquarca) | 90 90 21906
1:1:3:9:30 7.20677e-06 Neritopsis | 90 90 14023
1:1:3:9:31 7.20677e-06 Stenodrillia | 90 90 20839
1:1:3:9:32 7.20677e-06 Minutella | 90 90 21896
[truncated: 3,068,980 more chars]
