# Supplementary material for: A multiscale view of the Phanerozoic fossil record reveals the three major biotic transitions
Source: Commun Biol. 2021 Mar 8;4:309. doi: 10.1038/s42003-021-01805-y (PMC7977041; doi:10.1038/s42003-021-01805-y)
Supplement: Supplementary file 7 — Supplementary Data 4 [file 42003_2021_1805_MOESM7_ESM.xlsx]

## Sheet: Table S2
Infomap ID	FAD (Ma)	LAD (Ma)	Robustness*
			P05	P07
1:1:1	7.246	1.806	1	1
1:1:2	23.03	13.82	1	1
1:1:3	15.97	7.246	1	0.99
1:1:4	13.82	5.333	0.77	0.73
1:1:5	11.62	5.333	0.03	0
1:1:6	93.9	83.6	0.61	0.55
1:1:7	47.8	11.62	0.81	0.77
1:1:8	11.62	7.246	1	0.59
1:1:9	23.03	20.44	1	0.31
1:1:10	20.44	15.97	0.94	0.91
1:2:1	38	20.44	1	0.75
1:2:2	56	33.9	1	0.78
1:2:3	41.3	33.9	1	0.87
1:2:4	59.2	41.3	0.96	0.69
1:2:5	61.6	56	1	0.99
1:2:6	41.3	23.03	0.41	0.2
1:2:7	59.2	47.8	0.99	0.46
1:2:8	33.9	13.82	1	1
1:2:9	56	47.8	1	0.8
1:3:1	2.588	0.126	1	1
1:3:2	0.781	0	1	0.86
1:3:3	0.0117	0	1	1
1:3:4	0.126	0	0.3	0.11
1:3:5	0.781	0.126	0.94	0.17
1:3:6	0.126	0.0117	1	0.02
1:3:7	47.8	7.246	0.29	0.22
1:3:8	72.1	66	1	0.99
1:4:1	72.1	59.2	1	1
1:4:2	89.8	61.6	1	0.59
1:4:3	86.3	66	1	0.84
1:4:4	86.3	66	0.76	0.75
1:4:5	89.8	66	0.91	0.51
1:4:6	72.1	66	0.5	0.49
1:5:1	132.9	100.5	1	0.98
1:5:2	113	89.8	1	0.46
1:5:3	125	100.5	0.97	0.6
1:5:4	113	89.8	0.56	0.49
1:5:5	125	93.9	0.36	0.2
1:5:6	100.5	89.8	0.55	0.13
1:5:7	129.4	113	0.67	0.28
2:1:1	298.9	268.8	0.86	0.52
2:1:2	307	290.1	0.99	0.79
2:1:3	259.9	252.17	1	0.99
2:1:4	279.3	265.1	0.91	0.5
2:1:5	268.8	259.9	1	0.67
2:1:6	272.3	265.1	0.79	0.3
2:1:7	268.8	259.9	0.83	0.68
2:1:8	303.7	279.3	0.55	0.27
2:1:9	279.3	272.3	0.61	0.44
2:1:10	279.3	272.3	0.71	0.18
2:1:11	259.9	254.17	0.5	0.41
2:2:1	410.8	387.7	1	0.52
2:2:2	423	393.3	1	0.89
2:2:3	393.3	372.2	0.99	0.71
2:2:4	407.6	387.7	0.53	0.24
2:2:5	410.8	393.3	1	1
2:3:1	470	440.8	1	1
2:3:2	494	467.3	1	1
2:3:3	445.2	440.8	0.98	0.55
2:4:1	443.4	430.5	1	1
2:4:2	433.4	425.6	1	1
2:4:3	438.5	393.3	1	0.99
2:5:1	372.2	323.2	1	0.83
2:5:2	323.2	303.7	1	0.94
2:5:3	382.7	358.9	0.98	0.94
2:5:4	330.9	315.2	0.99	0.87
2:5:5	346.7	323.2	0.72	0.71
2:5:6	346.7	315.2	0.91	0.86
3:1:1	174.1	166.1	1	0.87
3:1:2	168.3	152.1	1	1
3:1:3	157.3	132.9	0.99	0.27
3:1:4	168.3	145	0.82	0.25
3:1:5	168.3	163.5	0.6	0.59
3:1:6	157.3	145	0.25	0.24
3:1:7	174.1	170.3	0.97	0.34
3:1:8	166.1	157.3	0.62	0.34
3:1:9	170.3	163.5	0.42	0.29
3:1:10	170.3	163.5	0.14	0.06
3:1:11	166.1	152.1	1	0.85
3:2:1	237	201.3	1	1
3:2:2	247.2	228	1	0.99
3:2:3	251.2	237	1	1
3:2:4	252.17	208.5	1	0.9
3:2:5	254.17	251.2	1	0.94
3:2:6	242	208.5	0.35	0.18
3:2:7	237	228	0.15	0.03
3:2:8	237	228	0.14	0.1
3:2:9	242	237	1	0.48
3:3:1	182.7	168.3	0.81	0.6
3:3:2	199.3	170.3	0.57	0.06
3:3:3	201.3	182.7	0.51	0.43
3:3:4	199.3	190.8	0.69	0.5
3:3:5	199.3	182.7	0.76	0.31
3:3:6	208.5	182.7	0.62	0.06
3:3:7	190.8	182.7	0.35	0.3
3:3:8	199.3	190.8	0.45	0.07
3:4:1	145	132.9	1	0.63
3:4:2	145	132.9	0.97	0.47
3:4:3	139.8	129.4	0.79	0.71
3:4:4	139.8	125	0.5	0.48
3:4:5	145	139.8	1	0.36
3:4:6	139.8	129.4	0.6	0.09
3:4:7	145	132.9	0.51	0
3:4:8	145	139.8	1	0
*Module robustness is expressed as the probability of retrieving a module (i.e., a set of grid cells and taxa) with a Jaccard similarity index ≥P0.5 and ≥P0.7. Abreviations: FAD= first appearance datum; LAD= last appearance datum.
